# Supplementary material for: Identification of Transcriptional Markers and microRNA–mRNA Regulatory Networks in Colon Cancer by Integrative Analysis of mRNA and microRNA Expression Profiles in Colon Tumor Stroma
Source: Cells. 2019 Sep 8;8(9):1054. doi: 10.3390/cells8091054 (PMC6769865; doi:10.3390/cells8091054)
Supplement: Supplementary file 1 [file cells-08-01054-s001.zip]

Archive with 1 entries (1 files):
- cells-565227.xlsx
