# Supplementary material for: Identification of Transcriptional Markers and microRNA–mRNA Regulatory Networks in Colon Cancer by Integrative Analysis of mRNA and microRNA Expression Profiles in Colon Tumor Stroma
Source: Cells. 2019 Sep 8;8(9):1054. doi: 10.3390/cells8091054 (PMC6769865; doi:10.3390/cells8091054)
Supplement: Supplementary file 1 [file cells-08-01054-s001.zip › cells-565227.xlsx]

## Sheet: Table S1
Table S1. Predicted target genes of DEmiRs by miRNet
DEmiRs: differentially expressed miRNAs between colon tumor stroma and normal stroma. It also applies to following tables.
microRNA	Target gene	Method of validation	Reference (PubMed ID)
hsa-mir-21-5p	ACAT1	Microarray	18591254
hsa-mir-21-5p	PARP1	Microarray	18591254
hsa-mir-21-5p	JAG1	Flow//Immunoblot//Luciferase reporter assay//Microarray//qRT-PCR	19398721|22618231|18591254
hsa-mir-21-5p	CRYBG1	Microarray	18591254
hsa-mir-21-5p	AKT2	Western blot	20048743
hsa-mir-21-5p	APAF1	Luciferase reporter assay//Microarray//qRT-PCR//Western blot	18829576|18591254|27021436
hsa-mir-21-5p	APC	Microarray	18591254
hsa-mir-21-5p	FAS	Microarray	20048743
hsa-mir-21-5p	FASLG	Luciferase reporter assay//qRT-PCR//Reporter assay//Western blot	21820586|23177026|20371612|23504349|24821435|25118289
hsa-mir-21-5p	RHOB	Luciferase reporter assay//qRT-PCR//Western blot	20460403|21347332|21872591|23313253
hsa-mir-21-5p	ATP2B4	Microarray	18591254
hsa-mir-21-5p	ATRX	Microarray	18591254
hsa-mir-21-5p	BCAT1	Microarray	18591254
hsa-mir-21-5p	BCL2	ChIP-seq//Immunofluorescence//Luciferase reporter assay//qRT-PCR//Western blot	17072344|21376256|22528454|22710123|21468550|20048743|24606718|25327529
hsa-mir-21-5p	BCL6	Luciferase reporter assay	23416424
hsa-mir-21-5p	BCL7A	HITS-CLIP	22473208
hsa-mir-21-5p	BMI1	ChIP-seq//Immunofluorescence//Immunohistochemistry//Luciferase reporter assay//qRT-PCR//Western blot	27644439
hsa-mir-21-5p	BMPR2	Luciferase reporter assay//Microarray//qRT-PCR//Western blot	19578724|18829576|18591254|22227207
hsa-mir-21-5p	BNIP2	HITS-CLIP	22473208
hsa-mir-21-5p	BRCA1	Microarray	18591254
hsa-mir-21-5p	KLF9	Sequencing	20371350
hsa-mir-21-5p	KLF5	Microarray	18591254
hsa-mir-21-5p	CALD1	Microarray	18591254
hsa-mir-21-5p	CASP8	In situ hybridization//Luciferase reporter assay//Northern blot//qRT-PCR//Western blot	26080425
hsa-mir-21-5p	KRIT1	HITS-CLIP	22473208
hsa-mir-21-5p	CCNG1	Microarray	18591254
hsa-mir-21-5p	CD47	Microarray	18591254
hsa-mir-21-5p	CDC25A	HITS-CLIP//Luciferase reporter assay//Microarray//Northern blot//qRT-PCR//Western blot	19826040|23496142|18591254|22473208|25378484
hsa-mir-21-5p	CDK6	Sequencing	20371350
hsa-mir-21-5p	CEBPB	Luciferase reporter assay//Western blot	25327529
hsa-mir-21-5p	FOXN3	Microarray	18591254
hsa-mir-21-5p	CLCN5	Microarray	18591254
hsa-mir-21-5p	CLU	Luciferase reporter assay	24327270
hsa-mir-21-5p	CCR1	Luciferase reporter assay	21131358
hsa-mir-21-5p	CCR7	HITS-CLIP	22473208
hsa-mir-21-5p	COL4A1	Luciferase reporter assay//qRT-PCR	22573493
hsa-mir-21-5p	COL5A2	Microarray	18591254
hsa-mir-21-5p	SLC31A1	Microarray	18591254
hsa-mir-21-5p	ATF2	Microarray	18591254
hsa-mir-21-5p	HAPLN1	Microarray	18591254
hsa-mir-21-5p	CSNK1A1	Microarray	18591254
hsa-mir-21-5p	DAXX	Luciferase reporter assay//qRT-PCR//Western blot	18829576
hsa-mir-21-5p	DDX3X	Microarray	18591254
hsa-mir-21-5p	DLG1	Microarray	18591254
hsa-mir-21-5p	DMD	Microarray	18591254
hsa-mir-21-5p	DYNC1LI2	Microarray	18591254
hsa-mir-21-5p	SLC26A2	Microarray	18591254
hsa-mir-21-5p	DUSP8	Microarray	18591254
hsa-mir-21-5p	E2F1	Luciferase reporter assay//qRT-PCR//Western blot	19906824|19528081
hsa-mir-21-5p	E2F2	ChIP//Northern blot//qRT-PCR	19528081
hsa-mir-21-5p	E2F3	PAR-CLIP	21572407
hsa-mir-21-5p	MEGF9	Microarray	18591254
hsa-mir-21-5p	EGFR	Luciferase reporter assay//Microarray//Western blot	20864407|20048743
hsa-mir-21-5p	EIF1AX	PAR-CLIP	23446348|20371350
hsa-mir-21-5p	EIF2S1	Quantitative proteomic approach	19253296
hsa-mir-21-5p	EIF4A2	Immunoblot//Immunohistochemistry//Luciferase reporter assay//Microarray//qRT-PCR//Western blot	21219636
hsa-mir-21-5p	EIF4EBP2	Microarray	18591254
hsa-mir-21-5p	EIF5	Microarray	18591254
hsa-mir-21-5p	ELAVL4	qRT-PCR	20584986
hsa-mir-21-5p	EPHA4	Microarray	18591254
hsa-mir-21-5p	ERBB2	qRT-PCR//Western blot	19419954
hsa-mir-21-5p	FGF12	HITS-CLIP	23824327
hsa-mir-21-5p	FKBP5	Microarray	18591254
hsa-mir-21-5p	FOXO1	Luciferase reporter assay//qRT-PCR//Western blot	25909227
hsa-mir-21-5p	FOXO3	PAR-CLIP	20371350
hsa-mir-21-5p	FMOD	Western blot	19906824
hsa-mir-21-5p	FMR1	Microarray	18591254
hsa-mir-21-5p	GLG1	Microarray	18591254
hsa-mir-21-5p	GNAQ	Microarray	18591254
hsa-mir-21-5p	GOLGA4	Microarray	18591254
hsa-mir-21-5p	GP5	PAR-CLIP	22012620|20371350
hsa-mir-21-5p	GPD2	Microarray	18591254
hsa-mir-21-5p	MKNK2	Microarray	18591254
hsa-mir-21-5p	MSH6	Luciferase reporter assay//Northern blot//qRT-PCR//Western blot	21078976
hsa-mir-21-5p	GTF2A1	Microarray	18591254
hsa-mir-21-5p	GTF2I	Microarray	18591254
hsa-mir-21-5p	HIF1A	ChIP-seq	23726431
hsa-mir-21-5p	HMGB1	Luciferase reporter assay//Western blot	25327529
hsa-mir-21-5p	HMGB3	Microarray	18591254
hsa-mir-21-5p	HNRNPH1	Microarray	18591254
hsa-mir-21-5p	HNRNPK	Luciferase reporter assay//qRT-PCR	18829576
hsa-mir-21-5p	HOXA9	ChIP-seq//Microarray	18591254|24334453
hsa-mir-21-5p	HPGD	In situ hybridization//Luciferase reporter assay//qRT-PCR//Western blot	24699315
hsa-mir-21-5p	FOXN2	PAR-CLIP	23592263
hsa-mir-21-5p	ICAM1	Luciferase reporter assay//Microarray//qRT-PCR	21131358
hsa-mir-21-5p	IGF1R	Luciferase reporter assay	24161401
hsa-mir-21-5p	IL1B	Luciferase reporter assay//Microarray//qRT-PCR	21131358
hsa-mir-21-5p	IL12A	Luciferase reporter assay//Microarray//qRT-PCR//Western blot	22815788|25327529|27571873
hsa-mir-21-5p	CXCL10	qRT-PCR	24889251
hsa-mir-21-5p	IPP	Microarray	18591254
hsa-mir-21-5p	IRAK1	Chip//ELISA//Flow cytometry//Luciferase reporter assay//QRTPCR//Western blot	23633945
hsa-mir-21-5p	IREB2	Microarray	18591254
hsa-mir-21-5p	ITGB8	HITS-CLIP	22473208|23824327
hsa-mir-21-5p	KLK2	HITS-CLIP	19536157
hsa-mir-21-5p	TNPO1	HITS-CLIP//Microarray	18591254|22473208
hsa-mir-21-5p	LAMP2	Microarray	18591254
hsa-mir-21-5p	LIFR	Microarray	18591254
hsa-mir-21-5p	LRP6	Luciferase reporter assay//qRT-PCR//Western blot	28337300
hsa-mir-21-5p	CAPRIN1	Microarray	18591254
hsa-mir-21-5p	MARCKS	Luciferase reporter assay//Western blot	19302977
hsa-mir-21-5p	SMAD7	Immunocytochemistry//Immunofluorescence//Immunohistochemistry//Luciferase reporter assay//qRT-PCR//Western blot	23292313|24887517|28192117|26575121
hsa-mir-21-5p	MBNL1	HITS-CLIP//PAR-CLIP//Sequencing	20371350|22473208|23446348
hsa-mir-21-5p	MDM4	Microarray	18591254
hsa-mir-21-5p	MEF2A	Microarray	18591254
hsa-mir-21-5p	MEF2C	Immunofluorescence//In situ hybridization//Luciferase reporter assay	21170291
hsa-mir-21-5p	MEIS1	Microarray	18591254
hsa-mir-21-5p	MAP3K1	Microarray	18591254
hsa-mir-21-5p	MMP2	qRT-PCR	19435867
hsa-mir-21-5p	MMP9	qRT-PCR	19435867
hsa-mir-21-5p	MSH2	Immunoblot//Luciferase reporter assay//Microarray//Northern blot//qRT-PCR//Western blot	21078976|21047769|18591254|23861444|22806311
hsa-mir-21-5p	MTAP	Luciferase reporter assay//Microarray//Northern blot//qRT-PCR//Western blot	19013014|18591254
hsa-mir-21-5p	COX2	Flow//qRT-PCR//Western blot	26604791
hsa-mir-21-5p	MUC1	Microarray	18591254
hsa-mir-21-5p	MYC	ChIP//Northern blot//qRT-PCR//TRAP	19528081|24510096
hsa-mir-21-5p	MYD88	Chip//ELISA//Flow cytometry//Luciferase reporter assay//QRTPCR//Western blot	23633945
hsa-mir-21-5p	MYO9A	Microarray	18591254
hsa-mir-21-5p	2002-09-01	HITS-CLIP	22473208
hsa-mir-21-5p	NEK1	Microarray	18591254
hsa-mir-21-5p	NFIA	Flow//Western blot	24980967
hsa-mir-21-5p	NFIB	Luciferase reporter assay//qRT-PCR//Western blot	18384814
hsa-mir-21-5p	NFKB1	ChIP-seq	21081469
hsa-mir-21-5p	NKTR	Microarray	20371350|18591254
hsa-mir-21-5p	NTF3	Luciferase reporter assay//qRT-PCR	22019057
hsa-mir-21-5p	DDR2	Microarray	18591254
hsa-mir-21-5p	OLR1	Microarray	18591254
hsa-mir-21-5p	TNFRSF11B	Microarray	20371350
hsa-mir-21-5p	ORC4	PAR-CLIP	22012620
hsa-mir-21-5p	OXTR	Luciferase reporter assay	26273428
hsa-mir-21-5p	PBX1	ChIP-seq//Microarray	18591254|24334453
hsa-mir-21-5p	PCBP1	Luciferase reporter assay//Quantitative proteomic approach	19253296|22316494
hsa-mir-21-5p	PDHA2	Quantitative proteomic approach	19253296
hsa-mir-21-5p	PFKFB2	Microarray	18591254
hsa-mir-21-5p	ABCB1	Flow//qRT-PCR//Western blot	27040946
hsa-mir-21-5p	SERPINB5	ChIP-seq//Immunohistochemistry//Immunoprecipitaion//Luciferase reporter assay//Microarray//qRT-PCR//Reporter assay//Western blot	18270520|19253296|21636785|20693317|26296971|27409165
hsa-mir-21-5p	SERPINI1	Flow//Immunohistochemistry//Luciferase reporter assay//Microarray//qRT-PCR//Western blot	18591254|22464652
hsa-mir-21-5p	PIK3C2A	Microarray	18591254
hsa-mir-21-5p	PIK3R1	Luciferase reporter assay//Microarray//qRT-PCR//Western blot	18591254|26676464
hsa-mir-21-5p	PKD2	Microarray	18591254
hsa-mir-21-5p	PKNOX1	Microarray	18591254
hsa-mir-21-5p	PLAT	Luciferase reporter assay//Microarray//qRT-PCR	21131358
hsa-mir-21-5p	PLD1	Microarray	18591254
hsa-mir-21-5p	PPARA	Flow//Immunofluorescence//Immunohistochemistry//Immunoprecipitaion//In situ hybridization//Luciferase reporter assay//Microarray//qRT-PCR//Western blot	21636785|18591254|24012640|26338827
hsa-mir-21-5p	PRKAB2	Microarray	18591254
hsa-mir-21-5p	PRKCE	Microarray	18591254
hsa-mir-21-5p	MAP2K3	Immunohistochemistry//Luciferase reporter assay//Western blot	24112539
hsa-mir-21-5p	PSMD9	Flow//qRT-PCR//Western blot	26500453
hsa-mir-21-5p	PTEN	//ASO assay//ELISA//FACS//Flow//GFP reporter assay//Immunoblot//Immunocytochemistry//Immunofluorescence//immunohistochemistry//Immunohistochemistry//Luciferase reporter assay//Microarray//Northern blot//qRT-PCR//Reporter assay//Western blot	19672202|19072831|19906824|18850008|20216554|20223231|19175831|20048743|20813833|19641183|19253296|17681183|16762633|20797623|20978511|21187093|21820606|22267008|19473551|22678116|22956424|22761812|22770403|22879939|23226804|21544242|24817011|23548551|23174819|23466500|24154840|24659669|22956257|24603539|24468088|24356956|23811941|24161401|23981302|23643356|23275230|23446999|23708209|25361012|268…
hsa-mir-21-5p	PTGFR	Microarray	18591254
hsa-mir-21-5p	PTK2	Microarray	18591254
hsa-mir-21-5p	PTPN3	Microarray	18591254
hsa-mir-21-5p	PTPN14	Immunohistochemistry//Luciferase reporter assay//Microarray//PAR-CLIP//qRT-PCR//Western blot	20048743|23592263|25803229
hsa-mir-21-5p	PTX3	Luciferase reporter assay	21131358
hsa-mir-21-5p	PURA	Microarray	18591254
hsa-mir-21-5p	PURB	Microarray	18591254
hsa-mir-21-5p	ABCD3	Microarray	18591254
hsa-mir-21-5p	RAB6A	Microarray	18591254
hsa-mir-21-5p	RASA1	Luciferase reporter assay//qRT-PCR//Western blot	18372920|25663768|27876571
hsa-mir-21-5p	RB1	Microarray	18591254
hsa-mir-21-5p	ARID4A	Microarray	18591254
hsa-mir-21-5p	REST	Luciferase reporter assay	19242418
hsa-mir-21-5p	REV3L	Microarray	18591254
hsa-mir-21-5p	RHO	qRT-PCR//Western blot	23446999
hsa-mir-21-5p	RNF6	PAR-CLIP	21572407
hsa-mir-21-5p	RP2	Microarray	18591254
hsa-mir-21-5p	RPS6KA3	Microarray	18591254
hsa-mir-21-5p	RPS7	Microarray//qRT-PCR//Quantitative proteomic approach//Sequencing//Western blot	19253296|20371350|17968323|17991735|19682430|19276261|19419954|18850008|16966691|19672202|19342589|21069438|18270520|19836969|19133651|18372920|18591254
hsa-mir-21-5p	SATB1	qRT-PCR//Western blot	22227207
hsa-mir-21-5p	CCL1	HITS-CLIP	22473208
hsa-mir-21-5p	CCL20	ELISA//Immunofluorescence//Immunohistochemistry//In situ hybridization//Luciferase reporter assay//qRT-PCR	22001440|23817679
hsa-mir-21-5p	TRAPPC2	Microarray	18591254
hsa-mir-21-5p	SET	HITS-CLIP	22473208
hsa-mir-21-5p	SGCB	Microarray	18591254
hsa-mir-21-5p	ST6GAL1	HITS-CLIP//Microarray	18591254|22473208
hsa-mir-21-5p	SKP2	Microarray	18591254
hsa-mir-21-5p	SLC5A3	Microarray	18591254
hsa-mir-21-5p	SMARCA4	Luciferase reporter assay//qRT-PCR//Western blot	21317927
hsa-mir-21-5p	SMN1	Luciferase reporter assay//Western blot	23657402
hsa-mir-21-5p	SOD3	Luciferase reporter assay	22836756
hsa-mir-21-5p	SOX2	Immunoblot//Immunofluorescence//Immunohistochemistry//In situ hybridization//Luciferase reporter assay//Microarray//Northern blot//qRT-PCR//Western blot	18591254|22931209|26558781
hsa-mir-21-5p	SOX5	Luciferase reporter assay//Microarray//Northern blot//qRT-PCR//Western blot	19013014|18591254
hsa-mir-21-5p	SP1	Luciferase reporter assay//Western blot	22034194
hsa-mir-21-5p	SRPK2	Microarray	18591254
hsa-mir-21-5p	SSFA2	Microarray	18591254
hsa-mir-21-5p	STAT3	ELISA//Microarray//qRT-PCR//Western blot	20048743|18591254|23998932|26549725
hsa-mir-21-5p	ELOVL4	Microarray	18591254
hsa-mir-21-5p	TAF1	Microarray	18591254
hsa-mir-21-5p	TAF5	Microarray	18591254
hsa-mir-21-5p	TAP1	Luciferase reporter assay//Western blot	25327529
hsa-mir-21-5p	TCF21	Luciferase reporter assay	23206776
hsa-mir-21-5p	TGFB1	ELISA//Microarray//qRT-PCR	18591254|26383248
hsa-mir-21-5p	TGFB2	Luciferase reporter assay//Microarray	18591254|27388239
hsa-mir-21-5p	TGFBI	Luciferase reporter assay//Microarray//Western blot	19136465|18591254
hsa-mir-21-5p	TGFBR2	Immunofluorescence//Luciferase reporter assay//Microarray//qRT-PCR//Reporter assay//Western blot	19906824|19816956|18829576|22072622|18591254|24037531|27388239
hsa-mir-21-5p	TGFBR3	Luciferase reporter assay//Microarray//qRT-PCR	18829576|19253296
hsa-mir-21-5p	TGIF1	Western blot	19906824
hsa-mir-21-5p	TIAM1	Luciferase reporter assay//Microarray//Northern blot//qRT-PCR	20826792|23442323|22815788
hsa-mir-21-5p	TIMP3	Immunofluorescence//Immunohistochemistry//In situ hybridization//Luciferase reporter assay//Microarray//qRT-PCR//Reporter assay//Western blot	18591254|20346171|21820586|23504349|24574341
hsa-mir-21-5p	TLR3	Luciferase reporter assay//Western blot	25327529
hsa-mir-21-5p	TLR4	Microarray	18591254
hsa-mir-21-5p	TNFAIP3	Luciferase reporter assay	21131358
hsa-mir-21-5p	TOP2A	Microarray	18591254
hsa-mir-21-5p	TP53BP2	Luciferase reporter assay//qRT-PCR	18829576
hsa-mir-21-5p	TPM1	Luciferase reporter assay//Microarray//qRT-PCR//Western blot	17363372|18270520|19253296|21817107|18591254
hsa-mir-21-5p	NR2C2	Microarray	18591254
hsa-mir-21-5p	TSNAX	Microarray	18591254
hsa-mir-21-5p	UBE2N	Luciferase reporter assay//Western blot	25327529
hsa-mir-21-5p	UQCRB	PAR-CLIP	23446348|22012620
hsa-mir-21-5p	UTRN	Microarray	18591254
hsa-mir-21-5p	VEGFA	qRT-PCR//Western blot	19435867|21544242
hsa-mir-21-5p	VHL	Immunofluorescence//Immunohistochemistry//Immunoprecipitaion//Luciferase reporter assay//qRT-PCR//Western blot	24012640
hsa-mir-21-5p	CORO2A	Microarray	19342589
hsa-mir-21-5p	WFS1	Quantitative proteomic approach	19253296
hsa-mir-21-5p	NSD2	Microarray	18591254
hsa-mir-21-5p	WNT5A	Microarray	18591254
hsa-mir-21-5p	ZNF35	Sequencing	20371350
hsa-mir-21-5p	PCGF2	qRT-PCR//Western blot	27542229
hsa-mir-21-5p	ZMYM2	Microarray	18591254
hsa-mir-21-5p	ZNF207	Microarray	18591254
hsa-mir-21-5p	ZNF217	Microarray	18591254
hsa-mir-21-5p	BTG2	GFP reporter assay//Luciferase reporter assay//Microarray//qRT-PCR//semi-qRT-PCR//Sequencing//Western blot	19546886|20371350|18591254|23857284|24821435|23446999
hsa-mir-21-5p	ALMS1	Microarray	18591254
hsa-mir-21-5p	RNF103	HITS-CLIP	22473208
hsa-mir-21-5p	SLMAP	HITS-CLIP//Microarray	18591254|22473208
hsa-mir-21-5p	USP7	Microarray	18591254
hsa-mir-21-5p	EPM2A	Microarray	18591254
hsa-mir-21-5p	KAT6A	Microarray	20371350
hsa-mir-21-5p	CDK2AP1	Luciferase reporter assay//qRT-PCR//Reporter assay//Western blot	21328460
hsa-mir-21-5p	ANP32A	Luciferase reporter assay//qRT-PCR//Western blot	21317927
hsa-mir-21-5p	GDF5	Luciferase reporter assay//qRT-PCR//Western blot	24577233
hsa-mir-21-5p	NCOA3	Luciferase reporter assay	19528081
hsa-mir-21-5p	SMC1A	Microarray	18591254
hsa-mir-21-5p	FZD6	Luciferase reporter assay//qRT-PCR//Western blot	27347343
hsa-mir-21-5p	RECK	Immunofluorescence//Immunohistochemistry//Luciferase reporter assay//Microarray//qRT-PCR//Reporter assay//Western blot	20480266|18794849|18591254|20154725|22630347|23504349|24594117|23811941|23708209|26741162
hsa-mir-21-5p	PPFIA4	Microarray	18591254
hsa-mir-21-5p	CBX4	Luciferase reporter assay//PAR-CLIP//Western blot	23592263|24398324|21572407|25327529|26701625|27292025
hsa-mir-21-5p	PLPP1	Microarray	18591254
hsa-mir-21-5p	TP63	Luciferase reporter assay//qRT-PCR//Western blot	18829576
hsa-mir-21-5p	SOCS1	Luciferase reporter assay//qRT-PCR//Western blot	27811366
hsa-mir-21-5p	B3GALNT1	Microarray	18591254
hsa-mir-21-5p	TNFRSF10B	HITS-CLIP//Luciferase reporter assay	22473208|25118289
hsa-mir-21-5p	PER3	Microarray	18591254
hsa-mir-21-5p	PER2	HITS-CLIP	23824327
hsa-mir-21-5p	FUBP1	Microarray	18591254
hsa-mir-21-5p	BCL10	Luciferase reporter assay//Western blot	25327529
hsa-mir-21-5p	PLOD3	Luciferase reporter assay//Quantitative proteomic approach	19253296
hsa-mir-21-5p	BAZ1B	Microarray	18591254
hsa-mir-21-5p	SEMA5A	Microarray	18591254
hsa-mir-21-5p	LATS1	Microarray	18591254
hsa-mir-21-5p	SCAF11	Microarray	18591254
hsa-mir-21-5p	LRRFIP1	Immunohistochemistry//Luciferase reporter assay//semi-qRT-PCR//Western blot	19559015|24690174
hsa-mir-21-5p	SRSF11	Microarray	18591254
hsa-mir-21-5p	SOCS6	Luciferase reporter assay//Next Generation Sequencing (NGS)//qRT-PCR//Western blot	27570566|27811366
hsa-mir-21-5p	VPS26A	Microarray	18591254
hsa-mir-21-5p	CLOCK	Microarray	18591254
hsa-mir-21-5p	PREPL	Microarray	18591254
hsa-mir-21-5p	SOCS5	Microarray	18591254
hsa-mir-21-5p	SECISBP2L	Microarray//qRT-PCR	22815788
hsa-mir-21-5p	DOCK4	Immunoblot//Luciferase reporter assay//qRT-PCR	22158624
hsa-mir-21-5p	USP34	Microarray	18591254
hsa-mir-21-5p	SLK	Microarray	20371350|18591254
hsa-mir-21-5p	PHACTR2	Microarray	18591254
hsa-mir-21-5p	ZFYVE16	Microarray	18591254
hsa-mir-21-5p	JADE3	Microarray	18591254
hsa-mir-21-5p	CKAP5	Microarray	18591254
hsa-mir-21-5p	SCRN1	Microarray	18591254
hsa-mir-21-5p	EPM2AIP1	HITS-CLIP	22473208|27418678
hsa-mir-21-5p	DDX46	Microarray	18591254
hsa-mir-21-5p	FAM20B	Microarray	18591254
hsa-mir-21-5p	LPGAT1	Microarray	18591254
hsa-mir-21-5p	HS3ST3B1	Sequencing	20371350
hsa-mir-21-5p	DMTF1	Microarray	18591254
hsa-mir-21-5p	PTBP3	Microarray	18591254
hsa-mir-21-5p	GNE	Microarray	18591254
hsa-mir-21-5p	DNM1L	Luciferase reporter assay//qRT-PCR//Western blot	28347692
hsa-mir-21-5p	EDIL3	Microarray	18591254
hsa-mir-21-5p	ACTR2	Microarray	18591254
hsa-mir-21-5p	PPIF	Luciferase reporter assay//Microarray//qRT-PCR	18829576|18591254
hsa-mir-21-5p	HIPK3	Microarray//qRT-PCR	22815788
hsa-mir-21-5p	RASGRP1	HITS-CLIP//Luciferase reporter assay//Microarray//qRT-PCR//Western blot	20483747|18591254|22473208
hsa-mir-21-5p	AKAP9	Microarray	19242418
hsa-mir-21-5p	ADGRG2	Microarray	18591254
hsa-mir-21-5p	TOPORS	Luciferase reporter assay//Microarray//qRT-PCR	18829576|18591254
hsa-mir-21-5p	MSLN	Luciferase reporter assay	28125734
hsa-mir-21-5p	SPRY2	Luciferase reporter assay//qRT-PCR//Western blot	18508928|21278789|23239100|25728247
hsa-mir-21-5p	STUB1	qRT-PCR//Western blot	26841045
hsa-mir-21-5p	SMNDC1	Sequencing	20371350
hsa-mir-21-5p	BTN3A3	HITS-CLIP	22473208
hsa-mir-21-5p	PIAS3	ELISA//Luciferase reporter assay//qRT-PCR//Western blot	22316494|23998932
hsa-mir-21-5p	BASP1	Luciferase reporter assay//Quantitative proteomic approach	19253296
hsa-mir-21-5p	TESK2	Microarray	18591254
hsa-mir-21-5p	PGRMC2	Microarray	18591254
hsa-mir-21-5p	TMEM147	CLASH	23622248
hsa-mir-21-5p	FAM3C	Microarray	18591254
hsa-mir-21-5p	ECI2	Sequencing	20371350
hsa-mir-21-5p	TRIM38	Microarray	18591254
hsa-mir-21-5p	SLC9A6	Microarray	18591254
hsa-mir-21-5p	IVNS1ABP	Microarray	18591254
hsa-mir-21-5p	EXOC5	Microarray	18591254
hsa-mir-21-5p	NFAT5	Microarray	18591254
hsa-mir-21-5p	YME1L1	Microarray	18591254
hsa-mir-21-5p	STAG2	Sequencing	20371350
hsa-mir-21-5p	PHTF1	Microarray	18591254
hsa-mir-21-5p	MAP3K2	Microarray	18591254
hsa-mir-21-5p	ZNF460	PAR-CLIP	23446348|20371350
hsa-mir-21-5p	FRS2	PAR-CLIP	22012620|21572407
hsa-mir-21-5p	FAXDC2	Microarray	18591254
hsa-mir-21-5p	MALT1	Microarray	18591254
hsa-mir-21-5p	SPIN1	Microarray	18591254
hsa-mir-21-5p	FERMT2	Microarray	20371350
hsa-mir-21-5p	WWP1	qRT-PCR//Western blot	22227207
hsa-mir-21-5p	CNTRL	Microarray	18591254
hsa-mir-21-5p	DUSP10	Luciferase reporter assay//qRT-PCR//Western blot	22387553
hsa-mir-21-5p	SEC63	Microarray	18591254
hsa-mir-21-5p	HPS5	Microarray	18591254
hsa-mir-21-5p	FILIP1L	Microarray	20371350|18591254
hsa-mir-21-5p	MGAT4A	Microarray	18591254
hsa-mir-21-5p	COBLL1	Microarray	18591254
hsa-mir-21-5p	RAB11FIP2	Microarray	18591254
hsa-mir-21-5p	CPEB3	Microarray	18591254
hsa-mir-21-5p	RUFY3	Microarray	18591254
hsa-mir-21-5p	BTBD3	Microarray	18591254
hsa-mir-21-5p	SACM1L	Microarray	18591254
hsa-mir-21-5p	KIFAP3	Microarray	18591254
hsa-mir-21-5p	SIRT2	Western blot	24161395
hsa-mir-21-5p	NT5C2	Microarray	18591254
hsa-mir-21-5p	CEP152	Microarray	18591254
hsa-mir-21-5p	LIMCH1	Microarray	18591254
hsa-mir-21-5p	DAAM1	Microarray	18591254
hsa-mir-21-5p	PALLD	Microarray	18591254
hsa-mir-21-5p	ZNF292	Microarray	18591254
hsa-mir-21-5p	MON2	Microarray	18591254
hsa-mir-21-5p	FNBP1	Microarray	18591254
hsa-mir-21-5p	SETD1B	PAR-CLIP	23592263
hsa-mir-21-5p	ERP44	PAR-CLIP	22100165
hsa-mir-21-5p	MYCBP2	Microarray	18591254
hsa-mir-21-5p	CDK19	Microarray	18591254
hsa-mir-21-5p	TNRC6B	HITS-CLIP//Microarray	18591254|22473208
hsa-mir-21-5p	HIC2	HITS-CLIP//PAR-CLIP	22473208|23446348|21572407|20371350
hsa-mir-21-5p	GPD1L	Microarray	18591254
hsa-mir-21-5p	ATP11B	Microarray	18591254
hsa-mir-21-5p	SYNE2	Microarray	18591254
hsa-mir-21-5p	VPS13A	Microarray	18591254
hsa-mir-21-5p	ANKRD28	Microarray	18591254
hsa-mir-21-5p	RPRD2	PAR-CLIP	23446348
hsa-mir-21-5p	DDHD2	Microarray	18591254
hsa-mir-21-5p	MGA	Microarray	17072344|21826097|17478730
hsa-mir-21-5p	ATMIN	Sequencing	20371350
hsa-mir-21-5p	ICOSLG	Luciferase reporter assay//Western blot	25327529
hsa-mir-21-5p	TRIM2	Microarray	18591254
hsa-mir-21-5p	SASH1	Microarray//qRT-PCR	18591254|22815788
hsa-mir-21-5p	WDR7	Microarray	18591254
hsa-mir-21-5p	DNAJC16	HITS-CLIP	22473208
hsa-mir-21-5p	ARHGEF12	Microarray	18591254
hsa-mir-21-5p	NCSTN	Sequencing	20371350
hsa-mir-21-5p	ADNP	Microarray	18591254
hsa-mir-21-5p	DICER1	HITS-CLIP	22473208
hsa-mir-21-5p	RHOQ	Microarray	18591254
hsa-mir-21-5p	ISCU	Immunoblot//Immunohistochemistry//Luciferase reporter assay//qRT-PCR//Western blot	20480266
hsa-mir-21-5p	SUZ12	Microarray	18591254
hsa-mir-21-5p	MORC3	Sequencing	20371350
hsa-mir-21-5p	TTC33	Microarray	19253296|19342589
hsa-mir-21-5p	PIGN	Microarray	18591254
hsa-mir-21-5p	DDAH1	Luciferase reporter assay//Microarray//qRT-PCR//Western blot	18591254|26455824|26741162
hsa-mir-21-5p	RABGAP1	Microarray	18591254
hsa-mir-21-5p	TMEM2	Microarray	18591254
hsa-mir-21-5p	SGK3	Sequencing	20371350
hsa-mir-21-5p	CADM1	Luciferase reporter assay	27055844
hsa-mir-21-5p	TMEM245	Sequencing	20371350
hsa-mir-21-5p	RASGRP3	Microarray	18591254
hsa-mir-21-5p	ATXN10	HITS-CLIP	22473208
hsa-mir-21-5p	FBXL2	Microarray	18591254
hsa-mir-21-5p	HECTD1	Microarray	18591254
hsa-mir-21-5p	NIPBL	Microarray	18591254
hsa-mir-21-5p	C20orf194	Microarray	18591254
hsa-mir-21-5p	MOXD1	Microarray	18591254
hsa-mir-21-5p	SPATS2L	Quantitative proteomic approach	19253296
hsa-mir-21-5p	OSBPL3	Microarray	18591254
hsa-mir-21-5p	AUTS2	Microarray	19253296
hsa-mir-21-5p	APPL1	HITS-CLIP//Microarray	18591254|22473208
hsa-mir-21-5p	RAI14	Microarray	18591254
hsa-mir-21-5p	EDRF1	HITS-CLIP	22473208
hsa-mir-21-5p	WSB1	HITS-CLIP	22473208
hsa-mir-21-5p	GAPVD1	Microarray	18591254
hsa-mir-21-5p	ZBTB20	Microarray	18591254
hsa-mir-21-5p	FBXO3	Microarray	18591254
hsa-mir-21-5p	SLC17A5	Microarray	18591254
hsa-mir-21-5p	NBEA	Microarray	18591254
hsa-mir-21-5p	AP3M1	Microarray	18591254
hsa-mir-21-5p	RNF11	Microarray	20048743|18591254
hsa-mir-21-5p	AGO2	PAR-CLIP//Sequencing	20371350|24398324|23446348
hsa-mir-21-5p	SESN1	Microarray	18591254
hsa-mir-21-5p	PDCD4	ASO assay//ChIP-seq//FACS//Flow//GFP reporter assay//Immunoblot//Immunofluorescence//Immunohistochemistry//In situ hybridization//Luciferase reporter assay//Microarray//Northern blot//PAR-CLIP//qRT-PCR//Quantitative proteomic approach//Reporter assay//Sequencing//Western blot//Westren blot	17968323|19672202|19509156|18372920|19682430|19906824|18270520|19013014|18850008|20143188|19836969|19419954|19133651|19264808|20056717|20831814|19641183|19253296|19276261|18829576|20533548|16966691|20978511|21469086|19473551|20219857|20371350|18591254|17991735|22766763|23548551|20372781|22212233|24659669|21572407|26028073|23811941|24732841|23827854|23824073|23417858|23708209|26367487|26864640|259…
hsa-mir-21-5p	SETD2	ChIP-seq//Luciferase reporter assay	24983504
hsa-mir-21-5p	DSE	Microarray	18591254
hsa-mir-21-5p	PURG	PAR-CLIP	23446348|22012620|21572407|20371350
hsa-mir-21-5p	ITSN2	Microarray	18591254
hsa-mir-21-5p	DCAF8	Microarray	20048743
hsa-mir-21-5p	MYEF2	Microarray	18591254
hsa-mir-21-5p	FOXP3	qRT-PCR	26383248
hsa-mir-21-5p	VPS36	Microarray	18591254
hsa-mir-21-5p	PHF20L1	Microarray	18591254
hsa-mir-21-5p	RDH11	Microarray//PAR-CLIP	17363372|19342589|18270520|18591254|27292025
hsa-mir-21-5p	NIN	Microarray	18591254
hsa-mir-21-5p	PHF20	Microarray	18591254
hsa-mir-21-5p	UBR5	Microarray	18591254
hsa-mir-21-5p	REV1	Microarray	18591254
hsa-mir-21-5p	LARS	Microarray	18591254
hsa-mir-21-5p	VPS54	Microarray	18591254
hsa-mir-21-5p	ARMCX3	Microarray	18591254
hsa-mir-21-5p	TRIM33	Microarray	18591254
hsa-mir-21-5p	RAPGEF6	Microarray	18591254
hsa-mir-21-5p	RSF1	Microarray	18591254
hsa-mir-21-5p	FGFRL1	HITS-CLIP	22473208
hsa-mir-21-5p	ATAD2B	Microarray	18591254
hsa-mir-21-5p	MTMR12	Microarray	18591254
hsa-mir-21-5p	SGTB	HITS-CLIP	22473208
hsa-mir-21-5p	EGLN1	Luciferase reporter assay	27030384
hsa-mir-21-5p	ZRANB1	Microarray	18591254
hsa-mir-21-5p	RNF111	HITS-CLIP	22473208
hsa-mir-21-5p	KLHL24	Microarray	18591254
hsa-mir-21-5p	AFTPH	Microarray	18591254
hsa-mir-21-5p	TRPM7	Microarray	18591254
hsa-mir-21-5p	SNRK	Microarray	18591254
hsa-mir-21-5p	NSUN2	HITS-CLIP	22473208
hsa-mir-21-5p	NSD3	Microarray	19398721
hsa-mir-21-5p	PIGX	Microarray	18591254
hsa-mir-21-5p	PRPF39	Sequencing	20371350
hsa-mir-21-5p	PHIP	Microarray	18591254
hsa-mir-21-5p	USP47	Microarray	18591254
hsa-mir-21-5p	MED9	HITS-CLIP	22473208
hsa-mir-21-5p	RALGPS2	Microarray	18591254
hsa-mir-21-5p	AGGF1	Microarray	18591254
hsa-mir-21-5p	FIGN	Microarray	18591254
hsa-mir-21-5p	CENPQ	HITS-CLIP	22473208
hsa-mir-21-5p	MRPS10	Microarray	18591254
hsa-mir-21-5p	PBRM1	Microarray	18591254
hsa-mir-21-5p	KIAA1551	Microarray	18591254
hsa-mir-21-5p	ZNF532	Microarray	18591254
hsa-mir-21-5p	FANCI	Microarray	18591254
hsa-mir-21-5p	SPTLC3	Microarray	18591254
hsa-mir-21-5p	LIN7C	Microarray	18591254
hsa-mir-21-5p	STRBP	Microarray	18591254
hsa-mir-21-5p	YOD1	Microarray//qRT-PCR//Sequencing//Western blot	20371350|18591254|22227207
hsa-mir-21-5p	AP1AR	HITS-CLIP	22473208
hsa-mir-21-5p	ETNK1	Microarray	18591254
hsa-mir-21-5p	FAM46A	Microarray	18591254
hsa-mir-21-5p	DOCK10	Microarray	18591254
hsa-mir-21-5p	KANSL3	PAR-CLIP	27292025
hsa-mir-21-5p	POLR3B	Microarray	18591254
hsa-mir-21-5p	BTBD7	Microarray	18591254
hsa-mir-21-5p	ATF7IP	HITS-CLIP	19536157
hsa-mir-21-5p	ENAH	Microarray	18591254
hsa-mir-21-5p	DCP1A	Microarray	18372920|18270520|17991735|17968323
hsa-mir-21-5p	PAG1	HITS-CLIP//Microarray	18591254|22473208
hsa-mir-21-5p	TMX4	Microarray	18591254
hsa-mir-21-5p	SAR1A	HITS-CLIP//Microarray	18591254|22473208
hsa-mir-21-5p	JPH1	Microarray	18591254
hsa-mir-21-5p	UGGT1	Microarray	18591254
hsa-mir-21-5p	TM9SF3	Luciferase reporter assay	19253296
hsa-mir-21-5p	BDH2	Microarray	20048743
hsa-mir-21-5p	KNL1	Microarray	18591254
hsa-mir-21-5p	PITHD1	PAR-CLIP	23592263|21572407|20371350|26701625
hsa-mir-21-5p	RTN4	HITS-CLIP//Luciferase reporter assay//Quantitative proteomic approach	19253296|22473208
hsa-mir-21-5p	PELI1	HITS-CLIP//Microarray//qRT-PCR//Sequencing	20371350|18591254|22473208|22815788
hsa-mir-21-5p	THOC2	Microarray	18591254
hsa-mir-21-5p	RAB22A	HITS-CLIP//Microarray	18591254|22473208|23313552
hsa-mir-21-5p	ESYT2	Microarray	18591254
hsa-mir-21-5p	NUFIP2	Sequencing	20371350
hsa-mir-21-5p	MIB1	Microarray	18591254
hsa-mir-21-5p	KLHL42	HITS-CLIP//Microarray	18591254|22473208
hsa-mir-21-5p	ARHGAP21	Microarray	18591254
hsa-mir-21-5p	SLAIN2	Microarray	18591254
hsa-mir-21-5p	TSHZ3	Microarray	18591254
hsa-mir-21-5p	GPAM	Microarray	18591254
hsa-mir-21-5p	DDX55	PAR-CLIP	23446348|21572407
hsa-mir-21-5p	PLEKHA1	Microarray	18591254
hsa-mir-21-5p	PLEKHA2	PAR-CLIP	22100165
hsa-mir-21-5p	GNB4	Sequencing	20371350
hsa-mir-21-5p	LDAH	Microarray	18591254
hsa-mir-21-5p	GAS5	qRT-PCR//Western blot	23933812
hsa-mir-21-5p	ZNF667	Microarray	18591254
hsa-mir-21-5p	FAM217B	Microarray	18591254
hsa-mir-21-5p	MOAP1	Microarray	18591254
hsa-mir-21-5p	RRAGC	Microarray	18591254
hsa-mir-21-5p	NCAPG	Luciferase reporter assay//Quantitative proteomic approach	19253296
hsa-mir-21-5p	HERPUD2	Microarray	18591254
hsa-mir-21-5p	LMBR1	Microarray	18591254
hsa-mir-21-5p	MPP5	Microarray	18591254
hsa-mir-21-5p	TNS3	Microarray	18591254
hsa-mir-21-5p	CCDC14	Microarray	18591254
hsa-mir-21-5p	RMND5A	Microarray//qRT-PCR	18591254|22815788
hsa-mir-21-5p	FBXL17	Microarray	18591254
hsa-mir-21-5p	RAPH1	Microarray	18591254
hsa-mir-21-5p	SOWAHC	Microarray	18591254
hsa-mir-21-5p	WNK1	Microarray	18591254
hsa-mir-21-5p	WNK3	Microarray	21544242
hsa-mir-21-5p	MTMR9	Microarray	18591254
hsa-mir-21-5p	GID4	Microarray//PAR-CLIP	18591254|23592263|20371350
hsa-mir-21-5p	DERL1	Luciferase reporter assay//Microarray//Quantitative proteomic approach	19253296|18591254
hsa-mir-21-5p	DCAF10	Microarray	18591254
hsa-mir-21-5p	CEP97	Microarray	18591254
hsa-mir-21-5p	ZYG11B	Microarray	18591254
hsa-mir-21-5p	TBL1XR1	Microarray	18591254
hsa-mir-21-5p	CLIP4	Microarray	18591254
hsa-mir-21-5p	VASH2	Microarray	19253296|19342589
hsa-mir-21-5p	CYBRD1	Microarray	18591254
hsa-mir-21-5p	JADE1	Microarray	18591254
hsa-mir-21-5p	ELOVL7	Microarray	18591254
hsa-mir-21-5p	DOCK5	Immunoblot//Luciferase reporter assay//qRT-PCR	22158624
hsa-mir-21-5p	WWC2	Microarray	19253296|19342589
hsa-mir-21-5p	ASRGL1	Microarray	18591254
hsa-mir-21-5p	FBXO11	Luciferase reporter assay//Microarray	18591254|25589783
hsa-mir-21-5p	SPG11	Microarray	18591254
hsa-mir-21-5p	PROSER1	Microarray	18591254
hsa-mir-21-5p	NAA50	HITS-CLIP	22473208
hsa-mir-21-5p	NUBPL	Microarray	18591254
hsa-mir-21-5p	PDGFD	Microarray	18591254
hsa-mir-21-5p	KLHL15	Microarray//PAR-CLIP	18591254|23446348|20371350
hsa-mir-21-5p	TET1	Microarray	18591254
hsa-mir-21-5p	DCAF11	PAR-CLIP	26701625
hsa-mir-21-5p	LNPK	Microarray	18591254
hsa-mir-21-5p	Smad7	Luciferase reporter assay//qRT-PCR//Western blot	26968995
hsa-mir-21-5p	APOLD1	Microarray	18591254
hsa-mir-21-5p	NETO2	Microarray	18591254
hsa-mir-21-5p	SPRY4	HITS-CLIP	23824327|27418678
hsa-mir-21-5p	PARP9	Microarray	18591254
hsa-mir-21-5p	B3GNT5	Microarray	18591254
hsa-mir-21-5p	KBTBD7	Microarray	18591254
hsa-mir-21-5p	RAB6C	Microarray	18591254
hsa-mir-21-5p	TRAF7	In situ hybridization//Luciferase reporter assay//Northern blot//qRT-PCR//Western blot	26080425
hsa-mir-21-5p	PYM1	Quantitative proteomic approach	19253296
hsa-mir-21-5p	PLEKHA8	HITS-CLIP	23313552
hsa-mir-21-5p	FAM136A	PAR-CLIP	23592263
hsa-mir-21-5p	ZNF587	Microarray	18591254
hsa-mir-21-5p	SERAC1	Microarray	18591254
hsa-mir-21-5p	ZCCHC3	HITS-CLIP	22473208
hsa-mir-21-5p	DOCK7	Immunoblot//Luciferase reporter assay//qRT-PCR	22158624
hsa-mir-21-5p	NAV3	Luciferase reporter assay/Microarray//Western blot	25579119
hsa-mir-21-5p	KBTBD6	Microarray	18591254
hsa-mir-21-5p	RSPRY1	Microarray	18591254
hsa-mir-21-5p	LYRM7	Microarray	18591254
hsa-mir-21-5p	CCDC34	Microarray	18591254
hsa-mir-21-5p	SESTD1	Microarray	18591254
hsa-mir-21-5p	RNF185	PAR-CLIP	23592263|24398324
hsa-mir-21-5p	ACBD5	Microarray//Sequencing	20371350|18591254
hsa-mir-21-5p	BOC	Microarray	18591254
hsa-mir-21-5p	FDXACB1	PAR-CLIP	27292025
hsa-mir-21-5p	ZBTB47	Microarray	18591254
hsa-mir-21-5p	SFXN1	Microarray	18591254
hsa-mir-21-5p	MRAP2	Microarray	18591254
hsa-mir-21-5p	GLCCI1	Microarray//Sequencing	20371350|18591254
hsa-mir-21-5p	TUBGCP5	Microarray	18591254
hsa-mir-21-5p	OSBPL1A	Microarray	18591254
hsa-mir-21-5p	COX20	PAR-CLIP	23446348|22012620|21572407|20371350
hsa-mir-21-5p	SLC16A10	Microarray	18591254
hsa-mir-21-5p	RFFL	Microarray//qRT-PCR	22815788
hsa-mir-21-5p	SPPL3	HITS-CLIP	22473208
hsa-mir-21-5p	SOCS4	Microarray	18591254
hsa-mir-21-5p	NAA30	Microarray	18591254
hsa-mir-21-5p	TMEM170A	PAR-CLIP	21572407
hsa-mir-21-5p	TPRG1L	HITS-CLIP//Microarray	18591254|22473208
hsa-mir-21-5p	TCEANC2	HITS-CLIP//PAR-CLIP	23824327|27292025
hsa-mir-21-5p	OSR1	Microarray	18591254
hsa-mir-21-5p	UBR3	Microarray	18591254
hsa-mir-21-5p	AHSA2	Microarray	18591254
hsa-mir-21-5p	PRRC1	Microarray	18591254
hsa-mir-21-5p	JMY	Luciferase reporter assay//qRT-PCR	18829576
hsa-mir-21-5p	GRPEL2	PAR-CLIP//Sequencing	20371350
hsa-mir-21-5p	STXBP5	Microarray	20048743
hsa-mir-21-5p	PM20D2	Microarray	18591254
hsa-mir-21-5p	MTPN	Microarray	18591254
hsa-mir-21-5p	PTPDC1	Microarray	18591254
hsa-mir-21-5p	SREK1	Microarray	18591254
hsa-mir-21-5p	TMEM56	Microarray	18591254
hsa-mir-21-5p	EXOC8	Microarray	18591254
hsa-mir-21-5p	DTX3L	Microarray	18591254
hsa-mir-21-5p	PPM1L	Sequencing	20371350
hsa-mir-21-5p	SNRNP48	Microarray	18591254
hsa-mir-21-5p	ANKRD46	Immunoblot//Immunohistochemistry//Luciferase reporter assay//Microarray//qRT-PCR//Western blot	21219636
hsa-mir-21-5p	RASEF	Microarray	18591254
hsa-mir-21-5p	TOR1AIP2	Microarray//qRT-PCR	22815788
hsa-mir-21-5p	LONRF2	Microarray	18591254
hsa-mir-21-5p	PRICKLE2	Microarray	18591254
hsa-mir-21-5p	AGO4	Microarray	18591254
hsa-mir-21-5p	ZNF367	HITS-CLIP//Sequencing	20371350|22473208
hsa-mir-21-5p	OTUD1	CLASH	23622248
hsa-mir-21-5p	FBXL13	PAR-CLIP	23446348|22012620
hsa-mir-21-5p	TXLNGY	Microarray	18591254
hsa-mir-21-5p	PRR14L	PAR-CLIP	26701625
hsa-mir-21-5p	ZBTB38	Microarray	18591254
hsa-mir-21-5p	CERS6	Microarray	18591254
hsa-mir-21-5p	LCORL	Microarray	18591254
hsa-mir-21-5p	CASC2	Immunoprecipitaion//Luciferase reporter assay//qRT-PCR//Western blot	25446261
hsa-mir-21-5p	LRRC57	Microarray	18591254
hsa-mir-21-5p	PAN3	Microarray	18591254
hsa-mir-21-5p	GK5	HITS-CLIP	22473208
hsa-mir-21-5p	ZADH2	Microarray	18591254
hsa-mir-21-5p	ZNF326	Microarray	18591254
hsa-mir-21-5p	FAM126B	Microarray	18591254
hsa-mir-21-5p	CYP4V2	Microarray	18591254
hsa-mir-21-5p	TRIM59	Microarray	18591254
hsa-mir-21-5p	TICAM2	Luciferase reporter assay//Western blot	25327529
hsa-mir-21-5p	PTAR1	Microarray	18591254
hsa-mir-21-5p	C15orf52	HITS-CLIP//PAR-CLIP	23592263|23446348|20371350|24906430|21572407|27292025
hsa-mir-21-5p	SAMD5	Microarray	18591254
hsa-mir-21-5p	PATE2	PAR-CLIP	22012620
hsa-mir-21-5p	SNX30	Microarray	18591254
hsa-mir-21-5p	C1orf147	PAR-CLIP	22012620
hsa-mir-21-5p	CCT6P1	Microarray	18591254
hsa-mir-21-5p	ZBTB8A	Microarray	18591254
hsa-mir-21-5p	GXYLT2	Sequencing	20371350
hsa-mir-21-5p	C8orf17	HITS-CLIP	23313552
hsa-mir-214-3p	ADRA2B	HITS-CLIP	23824327
hsa-mir-214-3p	AP2B1	PAR-CLIP	26701625
hsa-mir-214-3p	JAG1	Luciferase reporter assay//qRT-PCR//Western blot	22336710
hsa-mir-214-3p	BIRC5	Immunoblot//Luciferase reporter assay//qRT-PCR	26234674
hsa-mir-214-3p	ABCC6	PAR-CLIP	23592263|20371350
hsa-mir-214-3p	ARL2	Luciferase reporter assay//Microarray//qRT-PCR//Western blot	19859982|25621032
hsa-mir-214-3p	ATF4	Luciferase reporter assay	23223004
hsa-mir-214-3p	BAX	Luciferase reporter assay	23408966
hsa-mir-214-3p	BCL2L2	Luciferase reporter assay//qRT-PCR//Western blot	23337879
hsa-mir-214-3p	CAPN5	Microarray//qRT-PCR	22815788
hsa-mir-214-3p	LDLRAD4	HITS-CLIP	19536157
hsa-mir-214-3p	CALU	PAR-CLIP	23592263
hsa-mir-214-3p	ENTPD1	PAR-CLIP	21572407
hsa-mir-214-3p	CDK6	Immunohistochemistry//Immunoprecipitaion//Luciferase reporter assay//PAR-CLIP//qRT-PCR//Western blot	23446348|21572407|20371350|23929716
hsa-mir-214-3p	CPD	Luciferase reporter assay//qRT-PCR//Western blot	27494742
hsa-mir-214-3p	CRKL	PAR-CLIP	21572407
hsa-mir-214-3p	CS	PAR-CLIP	23592263
hsa-mir-214-3p	MAPK14	Microarray//qRT-PCR	22929890
hsa-mir-214-3p	NCAN	HITS-CLIP	19536157
hsa-mir-214-3p	CTNNB1	Flow//Luciferase reporter assay//qRT-PCR//Western blot	23068095|22962603|26807179
hsa-mir-214-3p	DAPK1	Microarray//qRT-PCR	19435428
hsa-mir-214-3p	EZH2	Flow//Luciferase reporter assay//Northern blot//qRT-PCR//Western blot	19818710|21828058|23727574|22962603|25085702
hsa-mir-214-3p	FGFR1	In situ hybridization//Luciferase reporter assay//Microarray//PAR-CLIP//qRT-PCR//Western blot	24616020|23962428|26701625
hsa-mir-214-3p	FGFR4	PAR-CLIP	23592263
hsa-mir-214-3p	FLOT2	HITS-CLIP	23313552
hsa-mir-214-3p	GNAL	HITS-CLIP//PAR-CLIP	23592263|21572407|20371350
hsa-mir-214-3p	GSR	Luciferase reporter assay	23905773
hsa-mir-214-3p	HDGF	Luciferase reporter assay//Microarray//PAR-CLIP//Western blot	22613005|23592263|26701625
hsa-mir-214-3p	HSP90AB1	PAR-CLIP	26701625
hsa-mir-214-3p	HSPD1	Microarray	19859982
hsa-mir-214-3p	INSIG1	HITS-CLIP	19536157
hsa-mir-214-3p	IPP	HITS-CLIP	23824327
hsa-mir-214-3p	JAG2	HITS-CLIP	23824327
hsa-mir-214-3p	LAMA4	PAR-CLIP	23592263
hsa-mir-214-3p	LTF	Luciferase reporter assay	23479198
hsa-mir-214-3p	BCAM	PAR-CLIP	23592263
hsa-mir-214-3p	CD180	PAR-CLIP	22291592
hsa-mir-214-3p	MEF2C	Luciferase reporter assay//qRT-PCR//Western blot	27796324
hsa-mir-214-3p	NAP1L4	HITS-CLIP	23313552
hsa-mir-214-3p	NFIC	PAR-CLIP	23592263|26701625
hsa-mir-214-3p	NRAS	Luciferase reporter assay//qRT-PCR//Western blot	24811402
hsa-mir-214-3p	PAFAH1B2	PAR-CLIP	23446348|20371350
hsa-mir-214-3p	PAPPA	Immunohistochemistry//Immunoprecipitaion//Luciferase reporter assay//qRT-PCR//Western blot	23929716
hsa-mir-214-3p	PIM1	Microarray//PAR-CLIP//qRT-PCR//Western blot	23446348|22815788|26820394
hsa-mir-214-3p	PLXNB1	GFP reporter assay//Immunohistochemistry//Microarray//qRT-PCR//Western blot	21216304|19859982
hsa-mir-214-3p	POR	Luciferase reporter assay	23905773
hsa-mir-214-3p	POU4F2	Flow//GFP reporter assay//Northern blot//qRT-PCR//Western blot	20609388
hsa-mir-214-3p	MAPK1	Microarray//qRT-PCR//Western blot	22929890
hsa-mir-214-3p	MAPK8	GFP reporter assay//Microarray//qRT-PCR//Reporter assay//Western blot	19859982
hsa-mir-214-3p	MAP2K3	GFP reporter assay//Microarray//PAR-CLIP//qRT-PCR//Reporter assay//Western blot	19859982|26701625
hsa-mir-214-3p	MAP2K5	Microarray	19859982
hsa-mir-214-3p	PSMD10	Luciferase reporter assay	23100276
hsa-mir-214-3p	PTEN	Flow//Immunocytochemistry//Luciferase reporter assay//Microarray//qRT-PCR//Reporter assay//Western blot	18199536|20548023|21228352|22502680|21688200|23834902|25361012|27339596
hsa-mir-214-3p	TWF1	Microarray//qRT-PCR	22815788
hsa-mir-214-3p	RAB5B	Microarray//qRT-PCR	22815788
hsa-mir-214-3p	RASA1	Microarray	19859982
hsa-mir-214-3p	SCN4B	PAR-CLIP	26701625
hsa-mir-214-3p	CCL5	ELISA//Immunohistochemistry//Luciferase reporter assay//qRT-PCR	23171795
hsa-mir-214-3p	SLIT3	PAR-CLIP	26701625|27292025
hsa-mir-214-3p	FSCN1	PAR-CLIP	23592263
hsa-mir-214-3p	STK10	PAR-CLIP	26701625|27292025
hsa-mir-214-3p	TFAP2A	PAR-CLIP	23592263|23446348|21572407|20371350
hsa-mir-214-3p	TFAP2C	HITS-CLIP	19536157
hsa-mir-214-3p	TP53	Luciferase reporter assay//Reporter assay	22927443|21217645
hsa-mir-214-3p	TPM3	PAR-CLIP	23592263|23446348|20371350|26701625
hsa-mir-214-3p	TRAF1	PAR-CLIP	23592263
hsa-mir-214-3p	TRPS1	Microarray//qRT-PCR	22815788
hsa-mir-214-3p	TWIST1	Luciferase reporter assay//qRT-PCR//Western blot	22540680
hsa-mir-214-3p	UBE2I	Luciferase reporter assay//qRT-PCR//Western blot	23187003
hsa-mir-214-3p	UBE2V1	PAR-CLIP	23592263|23446348|21572407|20371350|26701625|27292025
hsa-mir-214-3p	VASP	PAR-CLIP	26701625
hsa-mir-214-3p	VAV2	PAR-CLIP	20371350
hsa-mir-214-3p	XBP1	ELISA//Flow//Luciferase reporter assay//qRT-PCR//Western blot	22359598
hsa-mir-214-3p	LUZP1	PAR-CLIP	23446348|21572407|20371350
hsa-mir-214-3p	SHOC2	PAR-CLIP	23592263|23446348|21572407|26701625
hsa-mir-214-3p	PABPN1	PAR-CLIP	23592263
hsa-mir-214-3p	SLC7A5	PAR-CLIP	26701625
hsa-mir-214-3p	NCOA3	PAR-CLIP	24398324|26701625
hsa-mir-214-3p	AP3B1	Microarray	19859982
hsa-mir-214-3p	PDXK	PAR-CLIP	26701625
hsa-mir-214-3p	KCNK5	PAR-CLIP	26701625
hsa-mir-214-3p	TNFSF9	PAR-CLIP	23592263
hsa-mir-214-3p	LDB1	PAR-CLIP	23592263
hsa-mir-214-3p	PIGQ	HITS-CLIP	19536157
hsa-mir-214-3p	MED23	HITS-CLIP	19536157
hsa-mir-214-3p	QKI	Luciferase reporter assay	22227154|27129236
hsa-mir-214-3p	HOMER2	HITS-CLIP	19536157
hsa-mir-214-3p	TBPL1	PAR-CLIP	23592263|23446348|21572407
hsa-mir-214-3p	MPDU1	PAR-CLIP	22012620
hsa-mir-214-3p	SOCS5	PAR-CLIP	23592263
hsa-mir-214-3p	RUBCN	PAR-CLIP	23592263|26701625
hsa-mir-214-3p	KMT2B	PAR-CLIP	26701625
hsa-mir-214-3p	TNFSF15	PAR-CLIP	22100165
hsa-mir-214-3p	ZBTB33	PAR-CLIP	23592263|21572407
hsa-mir-214-3p	BCL2L11	Luciferase reporter assay//qRT-PCR//Western blot	24465927
hsa-mir-214-3p	WASF2	PAR-CLIP	26701625
hsa-mir-214-3p	CNIH1	PAR-CLIP	23446348
hsa-mir-214-3p	FLOT1	Microarray	19859982
hsa-mir-214-3p	STX6	PAR-CLIP	23592263
hsa-mir-214-3p	PCGF3	PAR-CLIP	23592263
hsa-mir-214-3p	SEMA4D	Luciferase reporter assay//qRT-PCR//Western blot	26718213
hsa-mir-214-3p	AHSA1	Microarray	19859982
hsa-mir-214-3p	POLQ	PAR-CLIP	20371350
hsa-mir-214-3p	MTHFD2	PAR-CLIP	23592263
hsa-mir-214-3p	PNPLA6	PAR-CLIP	23592263
hsa-mir-214-3p	SUGT1	HITS-CLIP	23824327|23313552
hsa-mir-214-3p	YWHAQ	Microarray	19859982
hsa-mir-214-3p	LZTS1	Luciferase reporter assay//qRT-PCR//Western blot	24802407
hsa-mir-214-3p	GABARAP	PAR-CLIP	23592263
hsa-mir-214-3p	ABLIM3	Microarray//qRT-PCR	22815788
hsa-mir-214-3p	SPEN	PAR-CLIP	26701625
hsa-mir-214-3p	PHLPP2	PAR-CLIP	21572407
hsa-mir-214-3p	ERC1	PAR-CLIP	23592263
hsa-mir-214-3p	KIF1B	Microarray//qRT-PCR	22815788
hsa-mir-214-3p	DOCK9	Microarray//qRT-PCR	22815788
hsa-mir-214-3p	SRGAP2	Reporter assay	21276775
hsa-mir-214-3p	TRIM29	PAR-CLIP	20371350
hsa-mir-214-3p	SH3BP4	PAR-CLIP	23592263
hsa-mir-214-3p	CADM1	Luciferase reporter assay	23301758
hsa-mir-214-3p	BCL2L13	PAR-CLIP	23446348|20371350
hsa-mir-214-3p	NDUFAF3	PAR-CLIP	27292025
hsa-mir-214-3p	PARS2	PAR-CLIP	23592263
hsa-mir-214-3p	HIGD1A	PAR-CLIP	21572407|20371350
hsa-mir-214-3p	GMEB2	PAR-CLIP	26701625
hsa-mir-214-3p	HEYL	PAR-CLIP	23592263|23708386
hsa-mir-214-3p	AP3M1	PAR-CLIP	26701625
hsa-mir-214-3p	NPTN	PAR-CLIP	21572407
hsa-mir-214-3p	DKK3	HITS-CLIP	19536157
hsa-mir-214-3p	CPNE7	Microarray	19859982
hsa-mir-214-3p	AGO2	PAR-CLIP	23592263|26701625
hsa-mir-214-3p	CLEC2D	PAR-CLIP	26701625
hsa-mir-214-3p	CD274	Luciferase reporter assay//qRT-PCR	24577056
hsa-mir-214-3p	MINK1	PAR-CLIP	27292025
hsa-mir-214-3p	RLIM	PAR-CLIP	21572407
hsa-mir-214-3p	ING4	Luciferase reporter assay//qRT-PCR	21106054
hsa-mir-214-3p	ERGIC2	PAR-CLIP	20371350
hsa-mir-214-3p	FZR1	PAR-CLIP	26701625
hsa-mir-214-3p	FAM49B	PAR-CLIP	22100165
hsa-mir-214-3p	SUFU	Immunofluorescence//Luciferase reporter assay//qRT-PCR//Western blot	26462018
hsa-mir-214-3p	C9orf78	PAR-CLIP	23592263
hsa-mir-214-3p	GALNT7	Luciferase reporter assay//Microarray//Western blot	22399294|19859982
hsa-mir-214-3p	CPSF2	PAR-CLIP	22100165
hsa-mir-214-3p	TMED9	HITS-CLIP	19536157
hsa-mir-214-3p	CNNM2	PAR-CLIP	22012620
hsa-mir-214-3p	RETSAT	PAR-CLIP	27292025
hsa-mir-214-3p	BANP	PAR-CLIP	22012620
hsa-mir-214-3p	TMEM248	HITS-CLIP	23313552
hsa-mir-214-3p	ARL8B	PAR-CLIP	23592263
hsa-mir-214-3p	PPP6R3	PAR-CLIP	26701625
hsa-mir-214-3p	LIN7C	PAR-CLIP	21572407
hsa-mir-214-3p	ASF1B	Luciferase reporter assay	23100276
hsa-mir-214-3p	ASH1L	HITS-CLIP	23313552
hsa-mir-214-3p	WSB2	PAR-CLIP	26701625
hsa-mir-214-3p	CDC42SE1	PAR-CLIP	23592263
hsa-mir-214-3p	SRGAP1	In situ hybridization//Luciferase reporter assay//qRT-PCR//western blot	21276775
hsa-mir-214-3p	CASKIN1	PAR-CLIP	23592263
hsa-mir-214-3p	NUFIP2	PAR-CLIP	23446348|20371350|27292025
hsa-mir-214-3p	SFMBT2	PAR-CLIP	23592263|22012620|26701625
hsa-mir-214-3p	C16orf58	PAR-CLIP	26701625
hsa-mir-214-3p	ZBTB10	HITS-CLIP	23824327
hsa-mir-214-3p	KCTD15	PAR-CLIP	23592263
hsa-mir-214-3p	TAF1D	PAR-CLIP	23592263|23446348|21572407
hsa-mir-214-3p	C10orf76	PAR-CLIP	23592263
hsa-mir-214-3p	SRD5A3	PAR-CLIP	26701625
hsa-mir-214-3p	ARHGAP10	Microarray//qRT-PCR	22815788
hsa-mir-214-3p	KLHL15	PAR-CLIP	23446348|21572407|20371350
hsa-mir-214-3p	CPEB4	Microarray//PAR-CLIP//qRT-PCR	22100165|22815788
hsa-mir-214-3p	GDPD5	HITS-CLIP	23313552
hsa-mir-214-3p	RAB1B	PAR-CLIP	26701625
hsa-mir-214-3p	KLF16	PAR-CLIP	23592263|26701625
hsa-mir-214-3p	RASSF4	HITS-CLIP	23824327
hsa-mir-214-3p	PCBD2	PAR-CLIP	22100165
hsa-mir-214-3p	TRAF7	PAR-CLIP	26701625
hsa-mir-214-3p	C9orf3	PAR-CLIP	23592263
hsa-mir-214-3p	ZNRF1	PAR-CLIP	23708386
hsa-mir-214-3p	SMDT1	PAR-CLIP	20371350
hsa-mir-214-3p	ABCC12	HITS-CLIP	23824327
hsa-mir-214-3p	AHNAK2	PAR-CLIP	20371350
hsa-mir-214-3p	SCAMP4	PAR-CLIP	20371350|26701625
hsa-mir-214-3p	ELFN2	PAR-CLIP	26701625|27292025
hsa-mir-214-3p	ALPK2	Immunohistochemistry//Immunoprecipitaion//Luciferase reporter assay//qRT-PCR//Western blot	23929716
hsa-mir-214-3p	ZNF641	PAR-CLIP	23592263
hsa-mir-214-3p	C17orf49	PAR-CLIP	23592263
hsa-mir-214-3p	WDR81	PAR-CLIP	21572407
hsa-mir-214-3p	MIEF2	PAR-CLIP	27292025
hsa-mir-214-3p	PPARGC1B	HITS-CLIP	23824327|27418678
hsa-mir-214-3p	AMER1	PAR-CLIP	23592263|24398324|21572407|20371350
hsa-mir-214-3p	FAM109A	PAR-CLIP	27292025
hsa-mir-214-3p	ZNF417	PAR-CLIP	23446348|21572407|20371350
hsa-mir-214-3p	BTBD19	PAR-CLIP	23446348
hsa-mir-214-3p	SIK1	PAR-CLIP	23592263
hsa-mir-214-3p	PPM1L	PAR-CLIP	23592263
hsa-mir-214-3p	SLC39A11	HITS-CLIP	19536157
hsa-mir-214-3p	PRR14L	PAR-CLIP	26701625
hsa-mir-214-3p	TSEN54	PAR-CLIP	23592263|26701625
hsa-mir-214-3p	RPL7L1	PAR-CLIP	20371350
hsa-mir-214-3p	RAB15	Luciferase reporter assay//Western blot	24386085
hsa-mir-214-3p	TMEM189	PAR-CLIP	23592263|23446348|21572407|20371350|26701625|27292025
hsa-mir-214-3p	TMEM189-UBE2V1	PAR-CLIP	23592263|23446348|21572407|20371350|26701625|27292025
hsa-mir-214-3p	KMT5A	PAR-CLIP	23592263
hsa-mir-214-3p	FOXI2	HITS-CLIP	23824327
hsa-mir-214-3p	PGAM4	PAR-CLIP	26701625
hsa-mir-214-3p	LRTM2	PAR-CLIP	23592263
hsa-mir-214-3p	ZBTB8B	HITS-CLIP	19536157
hsa-mir-214-3p	BCL2L2-PABPN1	PAR-CLIP	23592263
hsa-mir-214-3p	ARHGAP19-SLIT1	HITS-CLIP	28735896
hsa-mir-224-5p	ARL4D	HITS-CLIP	19536157
hsa-mir-224-5p	ARSB	CLASH	23622248
hsa-mir-224-5p	CCND1	PAR-CLIP	26701625
hsa-mir-224-5p	BCL2	Microarray//qRT-PCR//Western blot	22989374
hsa-mir-224-5p	CASP3	Luciferase reporter assay//Western blot	26307684
hsa-mir-224-5p	CASP7	Luciferase reporter assay//qRT-PCR//Western blot	26307684
hsa-mir-224-5p	CD40	Microarray//qRT-PCR	19475450
hsa-mir-224-5p	CDC42	Luciferase reporter assay//Microarray//qRT-PCR//Western blot	20023705|24817781|22989374
hsa-mir-224-5p	CDH1	Luciferase reporter assay//qRT-PCR//Western blot	22989374|25804630
hsa-mir-224-5p	AP2M1	Luciferase reporter assay	20065103
hsa-mir-224-5p	COX6B1	PAR-CLIP	21572407|20371350
hsa-mir-224-5p	CSTF2	PAR-CLIP	20371350
hsa-mir-224-5p	DIO1	Luciferase reporter assay//qRT-PCR//Western blot	21912701
hsa-mir-224-5p	DPYSL2	qRT-PCR//Western blot	23667495
hsa-mir-224-5p	EDNRA	Immunofluorescence//In situ hybridization//Luciferase reporter assay//Northern blot//qRT-PCR//Western blot	20827281
hsa-mir-224-5p	EFNA3	PAR-CLIP	20371350
hsa-mir-224-5p	EYA4	Immunofluorescence//In situ hybridization//Luciferase reporter assay//Northern blot//qRT-PCR//Western blot	20827281
hsa-mir-224-5p	F3	PAR-CLIP	23592263|23446348|21572407|20371350|26701625
hsa-mir-224-5p	FOSB	Luciferase reporter assay	20065103
hsa-mir-224-5p	MTOR	ChIP-seq//Immunofluorescence//Immunohistochemistry//Luciferase reporter assay//qRT-PCR//Western blot	27315344
hsa-mir-224-5p	GALNT1	PAR-CLIP	22100165
hsa-mir-224-5p	GNA11	HITS-CLIP	27418678
hsa-mir-224-5p	GSK3B	Luciferase reporter assay	25588771
hsa-mir-224-5p	HNRNPC	PAR-CLIP	24398324|27292025
hsa-mir-224-5p	HNRNPF	PAR-CLIP	20371350
hsa-mir-224-5p	HOXB3	PAR-CLIP	23446348|21572407
hsa-mir-224-5p	HOXD10	Luciferase reporter assay//qRT-PCR//Western blot	24219032
hsa-mir-224-5p	HSP90AA1	PAR-CLIP	23446348|20371350|26701625
hsa-mir-224-5p	IGF1R	PAR-CLIP	20371350
hsa-mir-224-5p	KRAS	qRT-PCR//Western blot	23667495
hsa-mir-224-5p	SMAD4	Luciferase reporter assay//qRT-PCR//Western blot	20118412|23922662|25804630
hsa-mir-224-5p	MITF	HITS-CLIP	23313552
hsa-mir-224-5p	MOCS2	HITS-CLIP	19536157
hsa-mir-224-5p	ABCC1	HITS-CLIP	23313552
hsa-mir-224-5p	NIT1	Luciferase reporter assay	20065103
hsa-mir-224-5p	PEBP1	Flow//Luciferase reporter assay//qRT-PCR//Western blot	22809510|25017365
hsa-mir-224-5p	SERPINE1	PAR-CLIP	22012620
hsa-mir-224-5p	PAK2	Microarray//qRT-PCR//Western blot	22989374
hsa-mir-224-5p	PDGFRB	Microarray//Northern blot	16331254
hsa-mir-224-5p	SERPINF2	qRT-PCR//Western blot	24785373
hsa-mir-224-5p	MAP2K2	HITS-CLIP	23824327
hsa-mir-224-5p	KLK10	Luciferase reporter assay//qRT-PCR	20354523
hsa-mir-224-5p	PSMD3	PAR-CLIP	23592263
hsa-mir-224-5p	PTX3	Luciferase reporter assay//qRT-PCR//Western blot	24470395
hsa-mir-224-5p	RAC1	Luciferase reporter assay	27222381
hsa-mir-224-5p	RBM3	HITS-CLIP	23824327|19536157
hsa-mir-224-5p	RPL15	PAR-CLIP	20371350
hsa-mir-224-5p	TIAL1	HITS-CLIP	23824327
hsa-mir-224-5p	TPD52	Luciferase reporter assay//qRT-PCR//Western blot	24768995
hsa-mir-224-5p	TPR	PAR-CLIP	22012620
hsa-mir-224-5p	WRN	PAR-CLIP	23592263
hsa-mir-224-5p	XPO1	PAR-CLIP	21572407|20371350
hsa-mir-224-5p	YES1	PAR-CLIP	22012620
hsa-mir-224-5p	ZNF135	PAR-CLIP	22012620
hsa-mir-224-5p	ZKSCAN8	PAR-CLIP	23592263
hsa-mir-224-5p	ZNF207	PAR-CLIP	21572407
hsa-mir-224-5p	CXCR4	Luciferase reporter assay//qRT-PCR//Western blot	20023705
hsa-mir-224-5p	NCOA3	PAR-CLIP	24398324
hsa-mir-224-5p	ENC1	PAR-CLIP	21572407
hsa-mir-224-5p	API5	Luciferase reporter assay//qRT-PCR//Western blot	18319255
hsa-mir-224-5p	APLN	Luciferase reporter assay//Microarray//qRT-PCR//Western blot	25532941
hsa-mir-224-5p	MBD2	ChIP-seq//In situ hybridization//Luciferase reporter assay//Microarray//qRT-PCR//Western blot	23770133
hsa-mir-224-5p	CLDN12	PAR-CLIP	24398324|23446348|20371350|27292025
hsa-mir-224-5p	TCEAL1	Flow//Luciferase reporter assay//Microarray//qRT-PCR//Western blot	23399735|26343737
hsa-mir-224-5p	QKI	PAR-CLIP	23446348|21572407
hsa-mir-224-5p	MPDU1	PAR-CLIP	23592263
hsa-mir-224-5p	USP6NL	PAR-CLIP	23592263
hsa-mir-224-5p	SEC14L5	PAR-CLIP	20371350
hsa-mir-224-5p	TOMM20	PAR-CLIP	22012620|21572407|20371350
hsa-mir-224-5p	MED13	PAR-CLIP	21572407
hsa-mir-224-5p	HIPK3	HITS-CLIP	19536157
hsa-mir-224-5p	FEM1B	PAR-CLIP	21572407|20371350
hsa-mir-224-5p	LHFPL2	HITS-CLIP	23824327
hsa-mir-224-5p	TRIB1	Luciferase reporter assay//Microarray/In situ hybridization//qRT-PCR//Western blot	24382668
hsa-mir-224-5p	COQ7	HITS-CLIP	23824327
hsa-mir-224-5p	TXNIP	PAR-CLIP	23446348|27292025
hsa-mir-224-5p	KDELR1	HITS-CLIP	23313552
hsa-mir-224-5p	ADAP1	PAR-CLIP	23446348|22012620|20371350
hsa-mir-224-5p	ZWINT	PAR-CLIP	23592263|27292025
hsa-mir-224-5p	RASSF8	ChIP-seq//Luciferase reporter assay//Northern blot//qRT-PCR//Western blot	28173803
hsa-mir-224-5p	ADNP2	CLASH	23622248
hsa-mir-224-5p	PHLPP2	Immunofluorescence//Luciferase reporter assay//qRT-PCR//Western blot	26245343
hsa-mir-224-5p	NCOA6	Luciferase reporter assay	20065103
hsa-mir-224-5p	GGA2	HITS-CLIP	27418678
hsa-mir-224-5p	PHLPP1	Immunofluorescence//Immunoprecipitaion//Luciferase reporter assay//qRT-PCR//Western blot	23846336|26245343
hsa-mir-224-5p	ITGB3BP	PAR-CLIP	22012620
hsa-mir-224-5p	KCTD2	PAR-CLIP	24398324|21572407
hsa-mir-224-5p	RABGAP1	PAR-CLIP	27292025
hsa-mir-224-5p	GABARAPL3	HITS-CLIP	23824327
hsa-mir-224-5p	NPTN	PAR-CLIP	21572407
hsa-mir-224-5p	TNRC6A	PAR-CLIP	24398324
hsa-mir-224-5p	MYLIP	PAR-CLIP	20371350
hsa-mir-224-5p	ASCC1	HITS-CLIP	19536157
hsa-mir-224-5p	RAB9B	Microarray//Northern blot	16331254
hsa-mir-224-5p	IL20RB	HITS-CLIP	19536157
hsa-mir-224-5p	C21orf91	HITS-CLIP	27418678
hsa-mir-224-5p	RETSAT	PAR-CLIP	27292025
hsa-mir-224-5p	PELI1	HITS-CLIP	23824327
hsa-mir-224-5p	SLC12A5	PAR-CLIP	24398324
hsa-mir-224-5p	NUFIP2	PAR-CLIP	23592263
hsa-mir-224-5p	SLC7A14	PAR-CLIP	23446348
hsa-mir-224-5p	CACNG7	PAR-CLIP	23446348|22012620|20371350
hsa-mir-224-5p	GNB4	HITS-CLIP	23824327
hsa-mir-224-5p	GIGYF1	PAR-CLIP	23592263
hsa-mir-224-5p	PRRG4	PAR-CLIP	20371350
hsa-mir-224-5p	CHAC1	PAR-CLIP	21572407|20371350
hsa-mir-224-5p	AKIRIN1	PAR-CLIP	23592263|24398324|22012620|21572407|20371350
hsa-mir-224-5p	C12orf49	PAR-CLIP	20371350
hsa-mir-224-5p	COASY	PAR-CLIP	20371350
hsa-mir-224-5p	STARD5	PAR-CLIP	22012620
hsa-mir-224-5p	KBTBD8	PAR-CLIP	23446348|21572407
hsa-mir-224-5p	PIGO	HITS-CLIP	23313552
hsa-mir-224-5p	ZNF585B	PAR-CLIP	21572407
hsa-mir-224-5p	GORAB	HITS-CLIP	23824327
hsa-mir-224-5p	TADA2B	PAR-CLIP	23592263
hsa-mir-224-5p	KRT74	HITS-CLIP	23824327
hsa-mir-224-5p	ZNF573	PAR-CLIP	23592263
hsa-mir-224-5p	GRPEL2	PAR-CLIP	20371350
hsa-mir-224-5p	TOM1L2	PAR-CLIP	23708386
hsa-mir-224-5p	B3GALNT2	PAR-CLIP	27292025
hsa-mir-224-5p	FAM84B	PAR-CLIP	22012620
hsa-mir-224-5p	TMTC3	PAR-CLIP	23592263
hsa-mir-224-5p	LONRF2	HITS-CLIP	23824327
hsa-mir-224-5p	SLC41A1	HITS-CLIP	23824327
hsa-mir-224-5p	C8orf46	HITS-CLIP	23824327
hsa-mir-224-5p	SLC46A3	PAR-CLIP	24398324
hsa-mir-224-5p	FRYL	PAR-CLIP	26701625
hsa-mir-224-5p	RAB15	PAR-CLIP	23592263|22012620
hsa-mir-224-5p	C17orf82	PAR-CLIP	22012620
hsa-mir-224-5p	VGLL3	HITS-CLIP	28735896
hsa-mir-224-5p	F8A2	PAR-CLIP	23446348
hsa-mir-224-5p	F8A3	PAR-CLIP	23446348
hsa-mir-135b-5p	ACVR1B	ChIP-seq//Luciferase reporter assay//qRT-PCR//Western blot	24802670
hsa-mir-135b-5p	APC	Luciferase reporter assay//qRT-PCR	18632633|26877610
hsa-mir-135b-5p	BIRC5	PAR-CLIP	23446348|21572407|20371350
hsa-mir-135b-5p	APOA1	PAR-CLIP	22100165
hsa-mir-135b-5p	AZF1	HITS-CLIP	23313552
hsa-mir-135b-5p	BGLAP	qRT-PCR	19795981
hsa-mir-135b-5p	BMPR2	ChIP-seq//Luciferase reporter assay//qRT-PCR//Western blot	24802670
hsa-mir-135b-5p	CAPZA2	PAR-CLIP	20371350
hsa-mir-135b-5p	CASR	Immunofluorescence//Luciferase reporter assay//Western blot	23340180|25320245|26178670
hsa-mir-135b-5p	RUNX2	qRT-PCR	19795981
hsa-mir-135b-5p	CDR1	PAR-CLIP	22100165
hsa-mir-135b-5p	COX6B1	HITS-CLIP	23706177
hsa-mir-135b-5p	FOXO1	Flow//Luciferase reporter assay//Western blot	26617737
hsa-mir-135b-5p	GAGE1	PAR-CLIP	22100165
hsa-mir-135b-5p	GATA6	PAR-CLIP	22291592|22012620
hsa-mir-135b-5p	GNL1	PAR-CLIP	22012620
hsa-mir-135b-5p	HMGB2	PAR-CLIP	20371350
hsa-mir-135b-5p	IBSP	qRT-PCR	19795981
hsa-mir-135b-5p	LDHA	HITS-CLIP	27418678
hsa-mir-135b-5p	MARCKS	HITS-CLIP//PAR-CLIP	23446348|21572407
hsa-mir-135b-5p	SMAD5	ChIP-seq//Luciferase reporter assay//Microarray//qRT-PCR//Western blot	24223191|24802670|26437223
hsa-mir-135b-5p	MBNL1	HITS-CLIP	23313552
hsa-mir-135b-5p	MEF2C	Luciferase reporter assay//qRT-PCR	26184978
hsa-mir-135b-5p	MID1	Luciferase reporter assay//Western blot	23623609
hsa-mir-135b-5p	MPL	HITS-CLIP	23313552
hsa-mir-135b-5p	MYC	HITS-CLIP//PAR-CLIP	24398324|21572407|20371350|26701625
hsa-mir-135b-5p	NHS	PAR-CLIP	23446348
hsa-mir-135b-5p	POLH	PAR-CLIP	27292025
hsa-mir-135b-5p	PPP2R5C	Luciferase reporter assay//qRT-PCR//Western blot	23594704
hsa-mir-135b-5p	PEX2	HITS-CLIP	23824327
hsa-mir-135b-5p	SKIL	HITS-CLIP	23313552
hsa-mir-135b-5p	STAT6	Luciferase reporter assay	26870245
hsa-mir-135b-5p	TGFBR1	ChIP-seq//Luciferase reporter assay//qRT-PCR//Western blot	24802670
hsa-mir-135b-5p	THBS2	Luciferase reporter assay	27157622
hsa-mir-135b-5p	TRAF6	PAR-CLIP	26701625
hsa-mir-135b-5p	XBP1P1	PAR-CLIP	24398324|23446348|21572407|20371350
hsa-mir-135b-5p	EVI5	Luciferase reporter assay//Western blot	25537516
hsa-mir-135b-5p	ADAM12	qRT-PCR	26437223
hsa-mir-135b-5p	PIP5K1A	PAR-CLIP	22100165
hsa-mir-135b-5p	RECK	Luciferase reporter assay//Western blot	25537516
hsa-mir-135b-5p	KLF4	Luciferase reporter assay//Microarray//qRT-PCR	20981674|26877610
hsa-mir-135b-5p	CEP135	HITS-CLIP	23313552
hsa-mir-135b-5p	TRIM66	HITS-CLIP	19536157
hsa-mir-135b-5p	TOX4	PAR-CLIP	22100165
hsa-mir-135b-5p	MAFB	Luciferase reporter assay//Microarray//qRT-PCR	20981674
hsa-mir-135b-5p	NSA2	HITS-CLIP	23313552
hsa-mir-135b-5p	TXNIP	PAR-CLIP	24398324|23446348|21572407|20371350
hsa-mir-135b-5p	LZTS1	Immunohistochemistry//Luciferase reporter assay//qRT-PCR//Western blot	23695671
hsa-mir-135b-5p	PPM1E	qRT-PCR//Western blot	27661114|28423719
hsa-mir-135b-5p	ZNF609	PAR-CLIP	26701625
hsa-mir-135b-5p	ARC	PAR-CLIP	21572407
hsa-mir-135b-5p	IL17RA	PAR-CLIP	22100165
hsa-mir-135b-5p	MTCH2	Luciferase reporter assay//Western blot	23623609
hsa-mir-135b-5p	RAB3GAP2	HITS-CLIP	23824327
hsa-mir-135b-5p	SLC39A6	PAR-CLIP	21572407
hsa-mir-135b-5p	SNED1	HITS-CLIP	19536157
hsa-mir-135b-5p	HEYL	PAR-CLIP	21572407
hsa-mir-135b-5p	TNPO2	HITS-CLIP	23824327
hsa-mir-135b-5p	AMOTL2	HITS-CLIP	19536157
hsa-mir-135b-5p	ZNF107	HITS-CLIP//PAR-CLIP	20371350|23313552
hsa-mir-135b-5p	PIAS4	HITS-CLIP	23824327
hsa-mir-135b-5p	DPP8	PAR-CLIP	22012620
hsa-mir-135b-5p	LAX1	HITS-CLIP	23824327
hsa-mir-135b-5p	VNN3	PAR-CLIP	22100165
hsa-mir-135b-5p	CENPN	HITS-CLIP	23824327
hsa-mir-135b-5p	SCYL3	HITS-CLIP	23824327|27418678|28735896
hsa-mir-135b-5p	KIAA1143	PAR-CLIP	21572407|20371350
hsa-mir-135b-5p	NUFIP2	PAR-CLIP	23592263
hsa-mir-135b-5p	PCTP	HITS-CLIP	19536157
hsa-mir-135b-5p	TTLL7	PAR-CLIP	22100165
hsa-mir-135b-5p	SLC19A3	HITS-CLIP	23706177
hsa-mir-135b-5p	TRIM4	PAR-CLIP	22012620|20371350
hsa-mir-135b-5p	ZNF468	PAR-CLIP	20371350
hsa-mir-135b-5p	SP7	qRT-PCR	19795981
hsa-mir-135b-5p	LRRC15	HITS-CLIP	23824327
hsa-mir-135b-5p	KIAA1958	PAR-CLIP	22291592
hsa-mir-135b-5p	ZNF846	PAR-CLIP	20371350
hsa-mir-135b-5p	KIF6	PAR-CLIP	22100165
hsa-mir-135b-5p	ATXN7L1	HITS-CLIP	27418678
hsa-mir-135b-5p	CCDC85C	HITS-CLIP	23824327|19536157
hsa-mir-135b-5p	ZNF805	PAR-CLIP	23446348
hsa-mir-135b-5p	PCP4L1	PAR-CLIP	22100165
hsa-mir-135b-5p	WDR82P1	HITS-CLIP	19536157
hsa-mir-409-3p	AKT1	Luciferase reporter assay//qRT-PCR//Western blot	26631969
hsa-mir-409-3p	ANG	Immunofluorescence//Immunohistochemistry//Luciferase reporter assay//qRT-PCR//Western blot	22531314
hsa-mir-409-3p	ATP5G3	HITS-CLIP//PAR-CLIP	23592263|24398324|23446348|22012620|21572407|20371350|23313552|22927820|27292025
hsa-mir-409-3p	FOXN3	PAR-CLIP	22012620
hsa-mir-409-3p	CTNND1	Luciferase reporter assay//PAR-CLIP	22100165|26992637
hsa-mir-409-3p	ELF2	Luciferase reporter assay//Western blot	28286730
hsa-mir-409-3p	FGA	ELISA//Flow//Luciferase reporter assay	20570858
hsa-mir-409-3p	FGB	ELISA//Flow//Luciferase reporter assay	20570858
hsa-mir-409-3p	FGG	ELISA//Flow//Luciferase reporter assay	20570858
hsa-mir-409-3p	GAB1	Immunohistochemistry//Luciferase reporter assay//qRT-PCR//Western blot	25991585
hsa-mir-409-3p	GCK	HITS-CLIP	24374217
hsa-mir-409-3p	GDNF	PAR-CLIP	20371350
hsa-mir-409-3p	GNAL	HITS-CLIP//PAR-CLIP	23592263|21572407|20371350
hsa-mir-409-3p	GSK3B	PAR-CLIP	21572407|20371350
hsa-mir-409-3p	MSH6	PAR-CLIP	20371350
hsa-mir-409-3p	IFNG	Luciferase reporter assay	23360331
hsa-mir-409-3p	KPNA4	HITS-CLIP	23824327
hsa-mir-409-3p	MET	Luciferase reporter assay//qRT-PCR//Western blot	23820886
hsa-mir-409-3p	MGMT	Microarray//qRT-PCR//Western blot	27057640
hsa-mir-409-3p	ATXN3	PAR-CLIP	26701625
hsa-mir-409-3p	PDE7A	PAR-CLIP	22100165
hsa-mir-409-3p	PPP2R2A	PAR-CLIP	20371350
hsa-mir-409-3p	PPP3R1	PAR-CLIP	23446348|20371350
hsa-mir-409-3p	PRNP	PAR-CLIP	23446348|20371350
hsa-mir-409-3p	RDX	Luciferase reporter assay//qRT-PCR//Western blot	22179828
hsa-mir-409-3p	RECQL	HITS-CLIP	24374217
hsa-mir-409-3p	RNASEL	PAR-CLIP	22100165
hsa-mir-409-3p	RPS24	HITS-CLIP//PAR-CLIP	23313552|27292025
hsa-mir-409-3p	RSU1	Luciferase reporter assay	25065597
hsa-mir-409-3p	SGCD	HITS-CLIP	19536157
hsa-mir-409-3p	SRP54	HITS-CLIP	24374217
hsa-mir-409-3p	HSPA13	PAR-CLIP	21572407
hsa-mir-409-3p	ZEB1	Luciferase reporter assay//qRT-PCR//Western blot	27079864
hsa-mir-409-3p	NR2F2	PAR-CLIP	23592263|21572407
hsa-mir-409-3p	TGFBR2	PAR-CLIP	23592263
hsa-mir-409-3p	SEC62	PAR-CLIP	22100165
hsa-mir-409-3p	TMPO	PAR-CLIP	20371350
hsa-mir-409-3p	TXNRD1	PAR-CLIP	23592263
hsa-mir-409-3p	UBE2D1	PAR-CLIP	23446348|20371350
hsa-mir-409-3p	UGT2B17	Luciferase reporter assay//qRT-PCR	26385605
hsa-mir-409-3p	UQCRFS1	PAR-CLIP	24398324|20371350
hsa-mir-409-3p	YWHAE	PAR-CLIP	20371350
hsa-mir-409-3p	ZFX	PAR-CLIP	21572407
hsa-mir-409-3p	ZNF207	PAR-CLIP	23446348|21572407|20371350
hsa-mir-409-3p	ZNF224	PAR-CLIP	21572407
hsa-mir-409-3p	CSDE1	HITS-CLIP	24374217
hsa-mir-409-3p	RECK	Luciferase reporter assay	27158382
hsa-mir-409-3p	DCAF5	PAR-CLIP	21572407
hsa-mir-409-3p	MTMR7	HITS-CLIP	19536157
hsa-mir-409-3p	VGLL4	HITS-CLIP	19536157
hsa-mir-409-3p	SECISBP2L	PAR-CLIP	23592263|21572407|20371350|26701625|27292025
hsa-mir-409-3p	FRAT1	Luciferase reporter assay	27037061
hsa-mir-409-3p	HNRNPR	PAR-CLIP	21572407
hsa-mir-409-3p	PRPF8	HITS-CLIP	24374217
hsa-mir-409-3p	DCTN6	PAR-CLIP	23446348
hsa-mir-409-3p	STAG2	Luciferase reporter assay	25065597
hsa-mir-409-3p	MALT1	PAR-CLIP	22012620
hsa-mir-409-3p	DIDO1	PAR-CLIP	21572407|20371350
hsa-mir-409-3p	MGAT4A	HITS-CLIP	24374217
hsa-mir-409-3p	MTF2	PAR-CLIP	21572407|20371350
hsa-mir-409-3p	ELL2	PAR-CLIP	23592263
hsa-mir-409-3p	EFR3B	HITS-CLIP	19536157
hsa-mir-409-3p	UNC13A	HITS-CLIP	24374217
hsa-mir-409-3p	KDM4C	HITS-CLIP	24374217
hsa-mir-409-3p	RASGRP3	Next Generation Sequencing (NGS)//qRT-PCR	27505319
hsa-mir-409-3p	MOB4	PAR-CLIP	20371350
hsa-mir-409-3p	ZBTB20	PAR-CLIP	26701625
hsa-mir-409-3p	TNRC6A	PAR-CLIP	23592263|22012620|20371350
hsa-mir-409-3p	RNF141	PAR-CLIP	21572407
hsa-mir-409-3p	PPHLN1	HITS-CLIP	24374217
hsa-mir-409-3p	NLK	Luciferase reporter assay	26084278
hsa-mir-409-3p	MYO3A	HITS-CLIP	24374217
hsa-mir-409-3p	TRMT13	HITS-CLIP	19536157
hsa-mir-409-3p	MINDY2	PAR-CLIP	23446348
hsa-mir-409-3p	MSL2	PAR-CLIP	20371350
hsa-mir-409-3p	PHF10	Luciferase reporter assay//qRT-PCR//Western blot	22388101
hsa-mir-409-3p	DDX19A	PAR-CLIP	22100165
hsa-mir-409-3p	C20orf24	PAR-CLIP	21572407|20371350
hsa-mir-409-3p	C5orf15	HITS-CLIP	23313552
hsa-mir-409-3p	NUFIP2	PAR-CLIP	23592263|20371350
hsa-mir-409-3p	SLAIN2	PAR-CLIP	21572407
hsa-mir-409-3p	ZFP14	PAR-CLIP	23446348
hsa-mir-409-3p	G6PC2	HITS-CLIP	24374217
hsa-mir-409-3p	AASDHPPT	PAR-CLIP	21572407
hsa-mir-409-3p	ZMAT3	PAR-CLIP	22100165|20371350
hsa-mir-409-3p	CDCP1	HITS-CLIP	24374217
hsa-mir-409-3p	GRAMD2B	PAR-CLIP	22100165
hsa-mir-409-3p	ZFHX4	HITS-CLIP//PAR-CLIP	23446348|21572407|20371350|26701625
hsa-mir-409-3p	MOB3B	PAR-CLIP	22100165
hsa-mir-409-3p	ATAD5	PAR-CLIP	23446348|20371350
hsa-mir-409-3p	CPEB4	HITS-CLIP	24374217
hsa-mir-409-3p	GUCD1	PAR-CLIP	23446348|20371350
hsa-mir-409-3p	MED10	PAR-CLIP	21572407
hsa-mir-409-3p	XKR4	PAR-CLIP	20371350
hsa-mir-409-3p	C1QTNF3	HITS-CLIP	19536157
hsa-mir-409-3p	SLC26A7	HITS-CLIP	23824327
hsa-mir-409-3p	FCHO2	PAR-CLIP	22012620
hsa-mir-409-3p	CCDC38	PAR-CLIP	23446348|21572407
hsa-mir-409-3p	MPLKIP	PAR-CLIP	27292025
hsa-mir-409-3p	SESN3	PAR-CLIP	20371350
hsa-mir-409-3p	CCDC117	PAR-CLIP	22012620
hsa-mir-409-3p	CCDC80	PAR-CLIP	20371350
hsa-mir-409-3p	RNF38	PAR-CLIP	23592263|24398324|20371350|26701625
hsa-mir-409-3p	CAMSAP1	HITS-CLIP	23313552
hsa-mir-409-3p	ZNF367	PAR-CLIP	21572407
hsa-mir-409-3p	FLCN	PAR-CLIP	23446348|21572407|20371350
hsa-mir-409-3p	PDE12	PAR-CLIP	23446348|21572407|20371350
hsa-mir-409-3p	LVRN	PAR-CLIP	22012620
hsa-mir-409-3p	C17orf105	PAR-CLIP	21572407
hsa-mir-409-3p	HCAR2	HITS-CLIP	23824327
hsa-mir-409-3p	HSPE1-MOB4	PAR-CLIP	20371350
hsa-mir-495-3p	ACTA1	PAR-CLIP	21572407
hsa-mir-495-3p	ACTC1	HITS-CLIP	27418678
hsa-mir-495-3p	AKT1	Luciferase reporter assay//qRT-PCR//Western blot	27323412
hsa-mir-495-3p	ATP7A	GFP reporter assay//HITS-CLIP//qRT-PCR//Western blot	24038379|23824327
hsa-mir-495-3p	BMI1	Immunohistochemistry//Luciferase reporter assay//Microarray//qRT-PCR//Western blot	23105110|26020378|28628915
hsa-mir-495-3p	CASP8	PAR-CLIP	22012620
hsa-mir-495-3p	RUNX3	LacZ reporter assay//Luciferase reporter assay//Microarray//qRT-PCR//Western blot	26375442
hsa-mir-495-3p	CD9	PAR-CLIP	27292025
hsa-mir-495-3p	CDK1	PAR-CLIP	21572407
hsa-mir-495-3p	CDC5L	PAR-CLIP	20371350
hsa-mir-495-3p	COL4A1	PAR-CLIP	23592263|23446348|20371350
hsa-mir-495-3p	DGKB	PAR-CLIP	27292025
hsa-mir-495-3p	FGF2	HITS-CLIP//PAR-CLIP	23592263|23446348|21572407|20371350
hsa-mir-495-3p	FOXC1	GFP reporter assay//PAR-CLIP//qRT-PCR//Western blot	20371350|26198045
hsa-mir-495-3p	B4GALT1	PAR-CLIP	23592263
hsa-mir-495-3p	HMGN1	HITS-CLIP//PAR-CLIP	23592263|23313552
hsa-mir-495-3p	HNRNPC	PAR-CLIP	27292025
hsa-mir-495-3p	HOXC8	PAR-CLIP	21572407
hsa-mir-495-3p	HOXD12	HITS-CLIP	23824327|27418678
hsa-mir-495-3p	HSPA1B	PAR-CLIP	20371350
hsa-mir-495-3p	HSPA5	Luciferase reporter assay//PAR-CLIP//qRT-PCR	23592263|28363780
hsa-mir-495-3p	HSP90AA1	PAR-CLIP	23446348|20371350
hsa-mir-495-3p	IL6R	PAR-CLIP	27292025
hsa-mir-495-3p	IL15	HITS-CLIP	19536157
hsa-mir-495-3p	INHBA	HITS-CLIP//PAR-CLIP	23592263|24398324|23446348|22012620|21572407|20371350|26701625|27292025|28735896
hsa-mir-495-3p	KPNA2	PAR-CLIP	23592263|24398324|22012620|21572407|20371350|27292025
hsa-mir-495-3p	TNPO1	HITS-CLIP	23824327
hsa-mir-495-3p	LDLR	PAR-CLIP	22012620|21572407|20371350
hsa-mir-495-3p	LMAN1	HITS-CLIP	23824327
hsa-mir-495-3p	LRP6	HITS-CLIP//PAR-CLIP	21572407|22927820
hsa-mir-495-3p	MARCKS	HITS-CLIP	23313552
hsa-mir-495-3p	MAK	PAR-CLIP	26701625
hsa-mir-495-3p	MAT1A	Luciferase reporter assay	23241961
hsa-mir-495-3p	MCL1	PAR-CLIP	23592263
hsa-mir-495-3p	MEIS1	Immunoblot//Immunohistochemistry//Luciferase reporter assay//Microarray//qRT-PCR//Western blot	23132946
hsa-mir-495-3p	MFAP3	PAR-CLIP	21572407
hsa-mir-495-3p	MOCS2	PAR-CLIP	20371350
hsa-mir-495-3p	MTAP	PAR-CLIP	22012620
hsa-mir-495-3p	TRIM37	PAR-CLIP	24398324
hsa-mir-495-3p	MYO10	PAR-CLIP	22012620|21572407
hsa-mir-495-3p	NCAM2	PAR-CLIP	22012620
hsa-mir-495-3p	NDUFB6	PAR-CLIP	23592263
hsa-mir-495-3p	OCRL	HITS-CLIP	23313552
hsa-mir-495-3p	PBX3	Immunoblot//Immunohistochemistry//Luciferase reporter assay//Microarray//qRT-PCR//Western blot	23132946
hsa-mir-495-3p	PCDH1	PAR-CLIP	22012620
hsa-mir-495-3p	PCMT1	PAR-CLIP	21572407
hsa-mir-495-3p	PFDN2	PAR-CLIP	20371350
hsa-mir-495-3p	ABCB1	Luciferase reporter assay//qRT-PCR//Western blot	28411377
hsa-mir-495-3p	PRNP	PAR-CLIP	23446348|20371350
hsa-mir-495-3p	SC5D	PAR-CLIP	21572407|20371350
hsa-mir-495-3p	SCO1	PAR-CLIP	21572407
hsa-mir-495-3p	CCL2	ELISA//Luciferase reporter assay//qRT-PCR//Western blot	25466836
hsa-mir-495-3p	CXCL5	HITS-CLIP	23824327
hsa-mir-495-3p	SDC2	PAR-CLIP	23592263
hsa-mir-495-3p	SIX3	HITS-CLIP	23824327|27418678
hsa-mir-495-3p	SOX9	Luciferase reporter assay//Microarray//qRT-PCR//safranin o staining/GAGs contents assay//Western blot	24654627
hsa-mir-495-3p	SREBF1	HITS-CLIP	19536157
hsa-mir-495-3p	STX4	HITS-CLIP	23824327
hsa-mir-495-3p	TGFBR2	HITS-CLIP	19536157
hsa-mir-495-3p	TGIF1	PAR-CLIP	23592263
hsa-mir-495-3p	TOP2A	HITS-CLIP	23313552
hsa-mir-495-3p	VEGFA	PAR-CLIP	23592263|21572407|20371350
hsa-mir-495-3p	XRCC2	HITS-CLIP	19536157
hsa-mir-495-3p	SF1	PAR-CLIP	20371350
hsa-mir-495-3p	CNBP	HITS-CLIP	23313552
hsa-mir-495-3p	MLLT10	PAR-CLIP	20371350
hsa-mir-495-3p	HMGA2	Luciferase reporter assay//qRT-PCR//Western blot	28159956
hsa-mir-495-3p	COIL	PAR-CLIP	23592263|24398324|23446348|21572407|20371350|26701625
hsa-mir-495-3p	NCK2	PAR-CLIP	23592263
hsa-mir-495-3p	CBX4	HITS-CLIP//PAR-CLIP	21572407|23824327
hsa-mir-495-3p	TMEFF1	HITS-CLIP	19536157
hsa-mir-495-3p	CD164	PAR-CLIP	23592263|21572407|27292025
hsa-mir-495-3p	PER2	HITS-CLIP	19536157
hsa-mir-495-3p	WASL	HITS-CLIP	23313552
hsa-mir-495-3p	VGLL4	HITS-CLIP	19536157
hsa-mir-495-3p	MLEC	PAR-CLIP	20371350
hsa-mir-495-3p	AREL1	PAR-CLIP	22012620
hsa-mir-495-3p	MED13	PAR-CLIP	24398324
hsa-mir-495-3p	RNF41	PAR-CLIP	23592263
hsa-mir-495-3p	NPM3	HITS-CLIP//PAR-CLIP	23446348|21572407|20371350
hsa-mir-495-3p	DLC1	PAR-CLIP	23446348|21572407|20371350
hsa-mir-495-3p	LYPLA1	HITS-CLIP	23824327
hsa-mir-495-3p	ZBTB18	PAR-CLIP	20371350
hsa-mir-495-3p	HEXIM1	HITS-CLIP	23313552
hsa-mir-495-3p	TXNIP	PAR-CLIP	20371350
hsa-mir-495-3p	KDM5B	PAR-CLIP	23592263
hsa-mir-495-3p	ARPP19	PAR-CLIP	20371350
hsa-mir-495-3p	ZNF460	PAR-CLIP	24398324|21572407|20371350
hsa-mir-495-3p	SMR3B	qRT-PCR//Western blot	25475733
hsa-mir-495-3p	RAB10	PAR-CLIP	21572407|20371350|27292025
hsa-mir-495-3p	RAB31	PAR-CLIP	23592263
hsa-mir-495-3p	PTP4A3	qRT-PCR//Western blot	22469786
hsa-mir-495-3p	PCNX1	HITS-CLIP	23824327
hsa-mir-495-3p	TAB2	PAR-CLIP	21572407
hsa-mir-495-3p	TBC1D9	Luciferase reporter assay//qRT-PCR	24303078
hsa-mir-495-3p	MPRIP	PAR-CLIP	21572407|20371350
hsa-mir-495-3p	PHLPP1	PAR-CLIP	22012620
hsa-mir-495-3p	NUP62	PAR-CLIP	23446348
hsa-mir-495-3p	TMEM2	HITS-CLIP	23313552
hsa-mir-495-3p	KIAA1549L	PAR-CLIP	20371350
hsa-mir-495-3p	PNISR	HITS-CLIP//PAR-CLIP	23446348|22012620|20371350|21572407|26701625|27292025
hsa-mir-495-3p	NGDN	HITS-CLIP	19536157
hsa-mir-495-3p	ZZZ3	HITS-CLIP	23824327
hsa-mir-495-3p	TOR1AIP1	HITS-CLIP	23313552
hsa-mir-495-3p	GALNT8	PAR-CLIP	22012620
hsa-mir-495-3p	TIMM10	PAR-CLIP	21572407
hsa-mir-495-3p	AGO2	PAR-CLIP	21572407
hsa-mir-495-3p	SNX24	HITS-CLIP	23824327|27418678
hsa-mir-495-3p	EEF2K	PAR-CLIP	27292025
hsa-mir-495-3p	TNPO2	HITS-CLIP	23824327
hsa-mir-495-3p	ZNF354C	PAR-CLIP	22100165
hsa-mir-495-3p	RNF141	HITS-CLIP	23824327
hsa-mir-495-3p	MRPL35	PAR-CLIP	20371350
hsa-mir-495-3p	CRLF3	PAR-CLIP	23446348|21572407
hsa-mir-495-3p	RNF138	PAR-CLIP	21572407
hsa-mir-495-3p	MIEF1	PAR-CLIP	20371350
hsa-mir-495-3p	DDIT4	PAR-CLIP	23446348|20371350
hsa-mir-495-3p	CRLS1	HITS-CLIP	23824327
hsa-mir-495-3p	RFK	PAR-CLIP	27292025
hsa-mir-495-3p	EIF5A2	HITS-CLIP	23824327
hsa-mir-495-3p	ADAMTS9	PAR-CLIP	21572407
hsa-mir-495-3p	MTA3	Luciferase reporter assay//qRT-PCR//Western blot	24293376
hsa-mir-495-3p	SMOC1	PAR-CLIP	21572407
hsa-mir-495-3p	LRRC4	HITS-CLIP	23824327
hsa-mir-495-3p	COPS7B	HITS-CLIP	28735896
hsa-mir-495-3p	C6orf106	PAR-CLIP	23592263
hsa-mir-495-3p	FNDC3B	PAR-CLIP	21572407
hsa-mir-495-3p	UBE2Z	PAR-CLIP	24398324|21572407
hsa-mir-495-3p	MTMR9	HITS-CLIP	27418678
hsa-mir-495-3p	CDC73	HITS-CLIP	23313552
hsa-mir-495-3p	HMBOX1	PAR-CLIP	22012620
hsa-mir-495-3p	QSER1	PAR-CLIP	22012620
hsa-mir-495-3p	GEMIN6	PAR-CLIP	27292025
hsa-mir-495-3p	ZNF703	PAR-CLIP	20371350
hsa-mir-495-3p	KLHL15	PAR-CLIP	20371350
hsa-mir-495-3p	TTYH3	HITS-CLIP	21572407
hsa-mir-495-3p	SPNS1	HITS-CLIP	23824327
hsa-mir-495-3p	ZBTB37	HITS-CLIP	23824327
hsa-mir-495-3p	UTP4	HITS-CLIP	19536157
hsa-mir-495-3p	CEP19	PAR-CLIP	20371350
hsa-mir-495-3p	SLC25A46	PAR-CLIP	21572407
hsa-mir-495-3p	ANKRD40	PAR-CLIP	23592263|26701625
hsa-mir-495-3p	BTF3L4	PAR-CLIP	20371350
hsa-mir-495-3p	MYADM	HITS-CLIP	23824327
hsa-mir-495-3p	MRRF	HITS-CLIP	23824327
hsa-mir-495-3p	ZBTB47	PAR-CLIP	23446348|21572407|20371350
hsa-mir-495-3p	TP53INP1	PAR-CLIP	24398324
hsa-mir-495-3p	PRRT2	HITS-CLIP	27418678
hsa-mir-495-3p	ZNF573	PAR-CLIP	23592263
hsa-mir-495-3p	WTIP	HITS-CLIP	23824327
hsa-mir-495-3p	UHMK1	HITS-CLIP	23313552
hsa-mir-495-3p	EMB	PAR-CLIP	21572407
hsa-mir-495-3p	DNAJC21	PAR-CLIP	22012620
hsa-mir-495-3p	C5orf24	PAR-CLIP	23592263
hsa-mir-495-3p	TMEM68	PAR-CLIP	23592263|24398324
hsa-mir-495-3p	SAMD8	PAR-CLIP	22100165
hsa-mir-495-3p	EIF5AL1	PAR-CLIP	23592263|26701625
hsa-mir-495-3p	PHF13	PAR-CLIP	20371350
hsa-mir-495-3p	CDCA2	HITS-CLIP	23824327
hsa-mir-495-3p	ZNF431	HITS-CLIP	23824327
hsa-mir-495-3p	CASP16P	PAR-CLIP	23446348|20371350
hsa-mir-495-3p	C4orf46	PAR-CLIP	26701625|27292025
hsa-mir-495-3p	CALHM5	HITS-CLIP	23824327
hsa-mir-495-3p	ZNF740	HITS-CLIP	23824327
hsa-mir-495-3p	CCDC141	PAR-CLIP	27292025
hsa-mir-495-3p	ARL10	PAR-CLIP	23592263|23446348|20371350|26701625|27292025
hsa-mir-495-3p	SREK1IP1	PAR-CLIP	22012620
hsa-mir-495-3p	SFT2D2	PAR-CLIP	22012620
hsa-mir-495-3p	NHLRC3	HITS-CLIP//PAR-CLIP	23446348|21572407
hsa-mir-495-3p	SCIMP	HITS-CLIP	23313552
hsa-mir-495-3p	ZNF324B	HITS-CLIP	23824327
hsa-mir-495-3p	ACBD7	PAR-CLIP	22012620
hsa-mir-495-3p	ZNF724	PAR-CLIP	20371350
hsa-mir-495-3p	TRIM67	PAR-CLIP	22291592
hsa-mir-495-3p	ZBTB8B	HITS-CLIP	19536157
hsa-mir-495-3p	C16orf52	PAR-CLIP	21572407
hsa-mir-495-3p	SIGLEC14	PAR-CLIP	22012620|20371350
hsa-mir-495-3p	TMEM170B	PAR-CLIP	20371350
hsa-mir-495-3p	MTRNR2L7	PAR-CLIP	22012620|21572407|20371350
hsa-mir-495-3p	MTRNR2L1	PAR-CLIP	20371350|27292025
hsa-mir-495-3p	MTRNR2L3	PAR-CLIP	22012620|20371350
hsa-mir-495-3p	MTRNR2L10	PAR-CLIP	22012620|20371350
hsa-mir-495-3p	MTRNR2L11	PAR-CLIP	22012620|21572407|20371350
hsa-mir-495-3p	MSANTD3-TMEFF1	HITS-CLIP	19536157
hsa-mir-21-3p	FASLG	Luciferase reporter assay//Western blot	25394756
hsa-mir-21-3p	ARNTL	PAR-CLIP	23592263
hsa-mir-21-3p	CCND1	PAR-CLIP	23592263
hsa-mir-21-3p	CALM1	PAR-CLIP	22012620
hsa-mir-21-3p	CDC42	HITS-CLIP	23313552
hsa-mir-21-3p	CPM	HITS-CLIP	19536157
hsa-mir-21-3p	FUT2	HITS-CLIP	23313552
hsa-mir-21-3p	GAS1	PAR-CLIP	21572407
hsa-mir-21-3p	GGCX	HITS-CLIP	23824327
hsa-mir-21-3p	HPGD	Luciferase reporter assay//qRT-PCR//Western blot	27561985
hsa-mir-21-3p	ITK	HITS-CLIP	23824327
hsa-mir-21-3p	L1CAM	qRT-PCR	28418912
hsa-mir-21-3p	SMAD1	HITS-CLIP	23824327
hsa-mir-21-3p	MAT2A	Luciferase reporter assay//Microarray//qRT-PCR//Western blot	24098708
hsa-mir-21-3p	MRE11	PAR-CLIP	27292025
hsa-mir-21-3p	NCAM2	PAR-CLIP	22100165
hsa-mir-21-3p	NUP98	HITS-CLIP	23313552
hsa-mir-21-3p	PRIM1	PAR-CLIP	20371350
hsa-mir-21-3p	PTEN	qRT-PCR//Western blot	25963606
hsa-mir-21-3p	RGS2	HITS-CLIP	28735896
hsa-mir-21-3p	SALL1	PAR-CLIP	22012620
hsa-mir-21-3p	SGK1	PAR-CLIP	23592263
hsa-mir-21-3p	SON	HITS-CLIP//PAR-CLIP	26701625|27292025|27418678
hsa-mir-21-3p	SOX4	PAR-CLIP	20371350
hsa-mir-21-3p	SOX11	PAR-CLIP	23446348|20371350
hsa-mir-21-3p	ST13	PAR-CLIP	23446348
hsa-mir-21-3p	STAT3	Luciferase reporter assay//qRT-PCR//Western blot	27895788
hsa-mir-21-3p	UBA1	PAR-CLIP	23592263
hsa-mir-21-3p	SF1	PAR-CLIP	20371350
hsa-mir-21-3p	ZNF132	PAR-CLIP	23446348|22012620
hsa-mir-21-3p	IRS4	HITS-CLIP	23824327|28735896
hsa-mir-21-3p	TRIM14	HITS-CLIP	23824327
hsa-mir-21-3p	ELMO1	HITS-CLIP	19536157
hsa-mir-21-3p	ZNF267	PAR-CLIP	21572407
hsa-mir-21-3p	CELF1	PAR-CLIP	23592263|23446348|21572407
hsa-mir-21-3p	RAB32	PAR-CLIP	23446348
hsa-mir-21-3p	RBPMS	Luciferase reporter assay	27166999
hsa-mir-21-3p	SNX13	PAR-CLIP	22012620
hsa-mir-21-3p	LARP4B	HITS-CLIP	28735896
hsa-mir-21-3p	CLASP1	HITS-CLIP	24906430|23824327|23313552|27418678
hsa-mir-21-3p	ARRDC2	PAR-CLIP	23446348|20371350
hsa-mir-21-3p	PDCD4	Immunofluorescence//qRT-PCR//Western blot	28123598|26595526
hsa-mir-21-3p	MAT2B	Luciferase reporter assay//Microarray//qRT-PCR//Western blot	24098708
hsa-mir-21-3p	SNX24	HITS-CLIP	27418678
hsa-mir-21-3p	SH3GLB1	PAR-CLIP	21572407|20371350
hsa-mir-21-3p	KMT5B	CLASH	23622248
hsa-mir-21-3p	CYCS	HITS-CLIP	19536157
hsa-mir-21-3p	DNAJC10	PAR-CLIP	23446348|20371350
hsa-mir-21-3p	TRIM44	HITS-CLIP	23824327
hsa-mir-21-3p	UHRF1BP1	HITS-CLIP//PAR-CLIP	20371350|23313552
hsa-mir-21-3p	RCBTB1	Luciferase reporter assay	27166999
hsa-mir-21-3p	TWSG1	HITS-CLIP	23824327
hsa-mir-21-3p	ZNF608	Luciferase reporter assay	27166999
hsa-mir-21-3p	GPAM	PAR-CLIP	22291592
hsa-mir-21-3p	HIVEP3	HITS-CLIP	23824327
hsa-mir-21-3p	ZNF350	Luciferase reporter assay//qRT-PCR//Western blot	27586871
hsa-mir-21-3p	NOC3L	PAR-CLIP	22100165
hsa-mir-21-3p	CLIP4	Microarray	22995316
hsa-mir-21-3p	FBXL18	HITS-CLIP	23313552
hsa-mir-21-3p	MED25	CLASH	23622248
hsa-mir-21-3p	AMMECR1L	HITS-CLIP	23313552
hsa-mir-21-3p	TMEM241	PAR-CLIP	20371350
hsa-mir-21-3p	STARD13	PAR-CLIP	24398324|20371350
hsa-mir-21-3p	ZNF618	PAR-CLIP	23592263
hsa-mir-21-3p	AGAP1	PAR-CLIP	22100165|23708386|22291592
hsa-mir-21-3p	NAA30	HITS-CLIP	23313552
hsa-mir-21-3p	FAM241A	PAR-CLIP	23446348
hsa-mir-21-3p	ZBTB46	PAR-CLIP	22012620
hsa-mir-21-3p	C14orf144	PAR-CLIP	23592263
hsa-mir-21-3p	MCMDC2	HITS-CLIP	23824327
hsa-mir-21-3p	KIF6	PAR-CLIP	22291592
hsa-mir-21-3p	LEMD2	PAR-CLIP	27292025
hsa-mir-21-3p	LCLAT1	PAR-CLIP	20371350
hsa-mir-21-3p	CERS6	HITS-CLIP	23824327
hsa-mir-21-3p	GPR137C	PAR-CLIP	23446348
hsa-mir-21-3p	RNF149	HITS-CLIP//PAR-CLIP	21572407
hsa-mir-21-3p	C5orf51	PAR-CLIP	23592263
hsa-mir-21-3p	SREK1IP1	PAR-CLIP	23592263
hsa-mir-21-3p	ZNF546	PAR-CLIP	22291592
hsa-mir-21-3p	AGBL3	PAR-CLIP	22291592
hsa-mir-21-3p	GDPGP1	HITS-CLIP	23824327
hsa-mir-21-3p	ZNF793	HITS-CLIP	19536157
hsa-mir-21-3p	TMED7-TICAM2	PAR-CLIP	26701625
hsa-mir-192-5p	ACADSB	Microarray	19074876
hsa-mir-192-5p	ACVR2A	Microarray	19074876
hsa-mir-192-5p	ACVR2B	Luciferase reporter assay//Microarray//Western blot	22431721|19074876
hsa-mir-192-5p	GRK3	Microarray	19074876
hsa-mir-192-5p	AGL	Microarray	19074876
hsa-mir-192-5p	AKT1	Western blot	26351877
hsa-mir-192-5p	ALCAM	Immunohistochemistry//Luciferase reporter assay//Microarray//qRT-PCR//Western blot	16822819|19074876|21119604
hsa-mir-192-5p	ALDH9A1	Microarray	19074876
hsa-mir-192-5p	ANG	Microarray	19074876
hsa-mir-192-5p	APC	Microarray	19074876
hsa-mir-192-5p	XIAP	Immunohistochemistry//Luciferase reporter assay//Microarray//qRT-PCR//Western blot	19074876|25444916
hsa-mir-192-5p	TRIM23	Microarray	19074876
hsa-mir-192-5p	ASPH	Microarray	19074876
hsa-mir-192-5p	ATF1	Microarray	19074876
hsa-mir-192-5p	ATP1B1	Luciferase reporter assay	23221637
hsa-mir-192-5p	BARD1	Microarray	16822819|19074876
hsa-mir-192-5p	BCL2	Luciferase reporter assay//Microarray//qRT-PCR//Reporter assay//Western blot	19074876|26550150
hsa-mir-192-5p	BGLAP	Microarray	19074876
hsa-mir-192-5p	BICD1	Microarray	19074876
hsa-mir-192-5p	BLM	Microarray	19074876
hsa-mir-192-5p	BMI1	Immunohistochemistry//Microarray//qRT-PCR//Western blot	26717043
hsa-mir-192-5p	BMPR2	Microarray	19074876
hsa-mir-192-5p	DST	Microarray	19074876
hsa-mir-192-5p	BRCA1	Microarray	19074876
hsa-mir-192-5p	BRCA2	Microarray	19074876
hsa-mir-192-5p	BTC	Microarray	19074876
hsa-mir-192-5p	BUB1B	Microarray	19074876
hsa-mir-192-5p	BYSL	Sequencing	20371350
hsa-mir-192-5p	CA8	Microarray	19074876
hsa-mir-192-5p	CAMK4	Microarray	19074876
hsa-mir-192-5p	CASP7	Microarray	19074876
hsa-mir-192-5p	CAV1	Luciferase reporter assay//qRT-PCR//Western blot	24623846
hsa-mir-192-5p	CCNE1	Microarray	19074876
hsa-mir-192-5p	ENTPD3	Microarray	16822819
hsa-mir-192-5p	CD47	Immunofluorescence//Luciferase reporter assay//Western blot	26506238
hsa-mir-192-5p	CDC20	Microarray	19074876
hsa-mir-192-5p	CDC25A	Microarray	19074876
hsa-mir-192-5p	CDKN1B	Luciferase reporter assay	17627278
hsa-mir-192-5p	CDKN2A	Microarray	19074876
hsa-mir-192-5p	CDKN2D	Microarray	19074876
hsa-mir-192-5p	CDKN3	Microarray	19074876
hsa-mir-192-5p	CENPA	Microarray	19074876
hsa-mir-192-5p	CENPE	Microarray	19074876
hsa-mir-192-5p	CENPF	Microarray	19074876
hsa-mir-192-5p	CFL2	Microarray	19074876
hsa-mir-192-5p	RCBTB2	Microarray	19074876
hsa-mir-192-5p	CHM	Microarray	19074876
hsa-mir-192-5p	CHML	Microarray	19074876
hsa-mir-192-5p	CLIC1	Microarray	16822819
hsa-mir-192-5p	CLK1	Microarray	19074876
hsa-mir-192-5p	CREBL2	Microarray	19074876
hsa-mir-192-5p	CRK	Microarray	19074876
hsa-mir-192-5p	CTH	Microarray	19074876
hsa-mir-192-5p	CYP24A1	Microarray	19074876
hsa-mir-192-5p	DBT	Microarray	19074876
hsa-mir-192-5p	DDOST	Microarray	16822819
hsa-mir-192-5p	DDX3X	Microarray	16822819|19074876
hsa-mir-192-5p	DDX6	PAR-CLIP	22012620
hsa-mir-192-5p	COCH	Microarray	19074876
hsa-mir-192-5p	DHCR24	Microarray	19074876
hsa-mir-192-5p	DHFR	Luciferase reporter assay//Western blot	26506238
hsa-mir-192-5p	SLC26A2	Microarray	19074876
hsa-mir-192-5p	HBEGF	Microarray	19074876
hsa-mir-192-5p	DYRK1A	Microarray	19074876
hsa-mir-192-5p	E2F5	Microarray	16822819
hsa-mir-192-5p	ECT2	Microarray	19074876
hsa-mir-192-5p	PHC2	Microarray	19074876
hsa-mir-192-5p	EEF1A2	Microarray	19074876
hsa-mir-192-5p	EFNB2	Microarray	19074876
hsa-mir-192-5p	EGR1	Microarray	16822819|19074876
hsa-mir-192-5p	EIF2S1	Sequencing	20371350
hsa-mir-192-5p	EML1	Microarray	19074876
hsa-mir-192-5p	EPS8	Microarray	19074876
hsa-mir-192-5p	ERCC3	Luciferase reporter assay//Microarray//qRT-PCR//Reporter assay//Western blot	19074876|21672525
hsa-mir-192-5p	ERCC4	Luciferase reporter assay//Microarray//qRT-PCR//Western blot	21672525|19074876
hsa-mir-192-5p	ESR1	Luciferase reporter assay//qRT-PCR//Western blot	27304060
hsa-mir-192-5p	EXTL2	Microarray	19074876
hsa-mir-192-5p	ACSL1	Microarray	19074876
hsa-mir-192-5p	FBN1	Microarray	19074876
hsa-mir-192-5p	FEN1	Microarray	19074876
hsa-mir-192-5p	GPC4	Microarray	19074876
hsa-mir-192-5p	FGF2	Microarray	19074876
hsa-mir-192-5p	FOS	Microarray	19074876
hsa-mir-192-5p	CENPI	Microarray	19074876
hsa-mir-192-5p	GABPB1	PAR-CLIP	22012620
hsa-mir-192-5p	GATM	Microarray	19074876
hsa-mir-192-5p	GCH1	Microarray	19074876
hsa-mir-192-5p	GNRH1	Microarray	19074876
hsa-mir-192-5p	GPR19	Microarray	19074876
hsa-mir-192-5p	GPR37	Microarray	19074876
hsa-mir-192-5p	GRIA1	Microarray	16822819
hsa-mir-192-5p	MSH6	Microarray	19074876
hsa-mir-192-5p	H3F3A	Luciferase reporter assay//Microarray//qRT-PCR	28217257
hsa-mir-192-5p	HADH	Microarray	19074876
hsa-mir-192-5p	HAS3	Microarray	19074876
hsa-mir-192-5p	UBE2K	PAR-CLIP	22100165
hsa-mir-192-5p	HMGCS1	Microarray	19074876
hsa-mir-192-5p	HMMR	Microarray	19074876
hsa-mir-192-5p	FOXA1	Microarray	19074876
hsa-mir-192-5p	HOXA10	Luciferase reporter assay//qRT-PCR	19074876
hsa-mir-192-5p	HOXA13	Microarray	19074876
hsa-mir-192-5p	HOXB9	Microarray	19074876
hsa-mir-192-5p	HRH1	Luciferase reporter assay//Microarray//qRT-PCR//Reporter assay	19074876
hsa-mir-192-5p	HSPA2	Microarray	19074876
hsa-mir-192-5p	ICAM3	Microarray	19074876
hsa-mir-192-5p	ID1	Microarray	19074876
hsa-mir-192-5p	ID2	Microarray	19074876
hsa-mir-192-5p	ID4	PAR-CLIP//Sequencing	20371350
hsa-mir-192-5p	IDI1	Microarray	19074876
hsa-mir-192-5p	IFRD1	Microarray	19074876
hsa-mir-192-5p	IGF1R	Microarray	19074876
hsa-mir-192-5p	IL1R1	Microarray	19074876
hsa-mir-192-5p	IL1RAP	Microarray	19074876
hsa-mir-192-5p	IL6R	HITS-CLIP	23313552
hsa-mir-192-5p	IL6ST	Microarray	19074876
hsa-mir-192-5p	IL7	Microarray	19074876
hsa-mir-192-5p	IL15	Microarray	19074876
hsa-mir-192-5p	IMPA1	Microarray	19074876
hsa-mir-192-5p	INSIG1	Microarray	19074876
hsa-mir-192-5p	IRAK1	Microarray	19074876
hsa-mir-192-5p	ITGA3	PAR-CLIP	27292025
hsa-mir-192-5p	ITGAV	Immunofluorescence//Luciferase reporter assay//Microarray//Western blot	19074876|26506238
hsa-mir-192-5p	ITGB1	Immunofluorescence//Luciferase reporter assay//Microarray//Western blot	19074876|26506238
hsa-mir-192-5p	ITGB3	Immunofluorescence//Luciferase reporter assay//Western blot	26506238
hsa-mir-192-5p	KCNC3	HITS-CLIP	23824327
hsa-mir-192-5p	KCNS3	Microarray	19074876
hsa-mir-192-5p	KIF5B	Microarray	19074876
hsa-mir-192-5p	KIF5C	Microarray	19074876
hsa-mir-192-5p	KPNA5	Microarray	19074876
hsa-mir-192-5p	LIMS1	Microarray	19074876
hsa-mir-192-5p	LIPA	Microarray	19074876
hsa-mir-192-5p	FADS1	Microarray	19074876
hsa-mir-192-5p	LMAN1	Microarray	19074876
hsa-mir-192-5p	LMNB1	Microarray	19074876
hsa-mir-192-5p	LOXL2	Microarray	16822819
hsa-mir-192-5p	MAD2L1	Luciferase reporter assay//Microarray//qRT-PCR//Reporter assay//Western blot	19074876
hsa-mir-192-5p	MAN2A2	Microarray	19074876
hsa-mir-192-5p	MCAM	Microarray	19074876
hsa-mir-192-5p	MCM3	Microarray//Sequencing	19074876|20371350
hsa-mir-192-5p	MCM6	Microarray	19074876
hsa-mir-192-5p	DNAJB9	Microarray	19074876
hsa-mir-192-5p	MDM4	Microarray	19074876
hsa-mir-192-5p	MEIS2	Microarray	19074876
hsa-mir-192-5p	MAP3K1	Microarray	16822819
hsa-mir-192-5p	MELTF	Microarray	19074876
hsa-mir-192-5p	MKI67	Microarray	19074876
hsa-mir-192-5p	KMT2A	HITS-CLIP	23313552
hsa-mir-192-5p	MSN	Microarray	16822819|19074876
hsa-mir-192-5p	MT1F	Microarray	19074876
hsa-mir-192-5p	MT1X	Microarray	19074876
hsa-mir-192-5p	MXI1	Microarray	19074876
hsa-mir-192-5p	MYB	Microarray	19074876
hsa-mir-192-5p	PPP1R12A	Microarray	19074876
hsa-mir-192-5p	NAB1	Microarray	19074876
hsa-mir-192-5p	NBN	Microarray	19074876
hsa-mir-192-5p	NCBP1	Microarray	19074876
hsa-mir-192-5p	NEK1	Microarray	19074876
hsa-mir-192-5p	NFIB	Microarray	19074876
hsa-mir-192-5p	NFYA	Microarray	19074876
hsa-mir-192-5p	NID1	Luciferase reporter assay//qRT-PCR//Western blot	25857602
hsa-mir-192-5p	NKX3-1	Microarray	19074876
hsa-mir-192-5p	NSF	Microarray	19074876
hsa-mir-192-5p	NUCB2	Microarray	19074876
hsa-mir-192-5p	ODC1	Microarray	16822819
hsa-mir-192-5p	OPA1	Microarray	19074876
hsa-mir-192-5p	ORC1	Microarray	19074876
hsa-mir-192-5p	ORC4	HITS-CLIP	23824327
hsa-mir-192-5p	OVOL1	Microarray	19074876
hsa-mir-192-5p	PAFAH1B1	Microarray	19074876
hsa-mir-192-5p	SERPINE1	Luciferase reporter assay//qRT-PCR//Western blot	27216198
hsa-mir-192-5p	PARN	Microarray	19074876
hsa-mir-192-5p	PAWR	Microarray	19074876
hsa-mir-192-5p	PCDH7	Microarray	19074876
hsa-mir-192-5p	PDE2A	Microarray	16822819
hsa-mir-192-5p	GATB	Microarray	19074876
hsa-mir-192-5p	CDK14	Microarray	19074876
hsa-mir-192-5p	PGM3	Microarray	19074876
hsa-mir-192-5p	PIM1	Luciferase reporter assay//Microarray//qRT-PCR//Reporter assay//Sequencing	19074876|20371350
hsa-mir-192-5p	PLAGL2	Microarray	19074876
hsa-mir-192-5p	PLAU	Microarray	19074876
hsa-mir-192-5p	PLOD1	Microarray	19074876
hsa-mir-192-5p	PLS3	Microarray	19074876
hsa-mir-192-5p	UBL3	Microarray	19074876
hsa-mir-192-5p	PODXL	Microarray	19074876
hsa-mir-192-5p	POU2F1	Microarray	19074876
hsa-mir-192-5p	PPARG	Microarray	19074876
hsa-mir-192-5p	PPAT	Microarray	19074876
hsa-mir-192-5p	PPM1A	Microarray	19074876
hsa-mir-192-5p	PPP1CA	Microarray	19074876
hsa-mir-192-5p	PPP1CB	Microarray	19074876
hsa-mir-192-5p	PRIM1	Microarray	19074876
hsa-mir-192-5p	PRKAA2	Microarray	19074876
hsa-mir-192-5p	PRKAR1A	Microarray	19074876
hsa-mir-192-5p	MAPK9	Microarray	19074876
hsa-mir-192-5p	DNAJC3	Microarray	19074876
hsa-mir-192-5p	PRNP	Microarray	19074876
hsa-mir-192-5p	PRPS2	Microarray	19074876
hsa-mir-192-5p	LGMN	Microarray	19074876
hsa-mir-192-5p	PSMB5	HITS-CLIP	27418678
hsa-mir-192-5p	PTPRE	Microarray	19074876
hsa-mir-192-5p	PTS	Microarray	19074876
hsa-mir-192-5p	RAD1	Microarray	19074876
hsa-mir-192-5p	PURA	Microarray	19074876
hsa-mir-192-5p	RAB1A	Microarray	19074876
hsa-mir-192-5p	RAB2A	Microarray	16822819|19074876
hsa-mir-192-5p	RAB3B	Microarray	19074876
hsa-mir-192-5p	RAB27A	Microarray	19074876
hsa-mir-192-5p	RAD21	Microarray	19074876
hsa-mir-192-5p	RAD51	Microarray//Sequencing	19074876|20371350
hsa-mir-192-5p	RAP1GAP	Microarray	19074876
hsa-mir-192-5p	RB1	Immunoblot//Luciferase reporter assay//Microarray//qRT-PCR//Western blot	21511813|19074876|24012720
hsa-mir-192-5p	RBL2	Microarray	16822819
hsa-mir-192-5p	RECQL	Microarray	19074876
hsa-mir-192-5p	RET	Microarray	19074876
hsa-mir-192-5p	RFC4	Microarray	19074876
hsa-mir-192-5p	RNASE4	Microarray	19074876
hsa-mir-192-5p	RNASEL	Microarray	19074876
hsa-mir-192-5p	RNF6	Microarray	19074876
hsa-mir-192-5p	RPS6KB1	Microarray	19074876
hsa-mir-192-5p	RRM1	Microarray	16822819
hsa-mir-192-5p	ATXN7	Microarray	16822819
hsa-mir-192-5p	SCD	Microarray	19074876
hsa-mir-192-5p	SCN5A	Luciferase reporter assay//qRT-PCR//Western blot	26209011
hsa-mir-192-5p	CCL3L1	Microarray	19074876
hsa-mir-192-5p	SGCB	Microarray	19074876
hsa-mir-192-5p	STIL	Microarray	19074876
hsa-mir-192-5p	SLC1A4	Microarray	19074876
hsa-mir-192-5p	SLC7A2	Microarray	19074876
hsa-mir-192-5p	SLC9A5	Microarray	19074876
hsa-mir-192-5p	SMARCA2	Microarray	19074876
hsa-mir-192-5p	SMARCB1	Luciferase reporter assay//Microarray//qRT-PCR//Reporter assay	19074876
hsa-mir-192-5p	SNRPD1	Microarray	19074876
hsa-mir-192-5p	SOAT1	Microarray	19074876
hsa-mir-192-5p	SP4	Microarray	19074876
hsa-mir-192-5p	SPARC	Microarray	16822819
hsa-mir-192-5p	SPTBN1	Microarray	19074876
hsa-mir-192-5p	SRD5A1	Microarray	19074876
hsa-mir-192-5p	SSTR2	HITS-CLIP	27418678
hsa-mir-192-5p	SS18	Microarray	19074876
hsa-mir-192-5p	STK3	Microarray	19074876
hsa-mir-192-5p	MED22	Microarray	19074876
hsa-mir-192-5p	TBL1X	Microarray	19074876
hsa-mir-192-5p	ELOA	Microarray	19074876
hsa-mir-192-5p	HNF1B	Microarray	19074876
hsa-mir-192-5p	TCF7	Microarray	19074876
hsa-mir-192-5p	TDG	Microarray	19074876
hsa-mir-192-5p	THBD	Microarray	19074876
hsa-mir-192-5p	THOP1	Microarray	19074876
hsa-mir-192-5p	KLF10	Microarray	19074876
hsa-mir-192-5p	TMPO	Microarray	19074876
hsa-mir-192-5p	TOP1	Microarray	19074876
hsa-mir-192-5p	TOP1P2	Microarray	19074876
hsa-mir-192-5p	TPM4	Microarray	19074876
hsa-mir-192-5p	HSP90B1	Microarray	16822819
hsa-mir-192-5p	TRPC1	Microarray	19074876
hsa-mir-192-5p	TTK	Microarray	19074876
hsa-mir-192-5p	TTPA	Microarray	19074876
hsa-mir-192-5p	UBE2D1	Microarray	19074876
hsa-mir-192-5p	UBE2D2	Microarray	19074876
hsa-mir-192-5p	UBE2V2	Microarray	19074876
hsa-mir-192-5p	UGT8	Microarray	19074876
hsa-mir-192-5p	UNG	Microarray	19074876
hsa-mir-192-5p	UPP1	Microarray	19074876
hsa-mir-192-5p	UQCRC2	Microarray	19074876
hsa-mir-192-5p	USP1	Microarray	19074876
hsa-mir-192-5p	UVRAG	Microarray	19074876
hsa-mir-192-5p	TRPV1	Microarray	19074876
hsa-mir-192-5p	NSD2	Microarray	19074876
hsa-mir-192-5p	WNT3	Microarray	19074876
hsa-mir-192-5p	WT1	PAR-CLIP	22012620
hsa-mir-192-5p	XK	Microarray	19074876
hsa-mir-192-5p	XPA	Microarray	16822819
hsa-mir-192-5p	XPO1	Microarray	19074876
hsa-mir-192-5p	ZBTB14	Microarray	19074876
hsa-mir-192-5p	ZNF45	Microarray	19074876
hsa-mir-192-5p	ZNF85	Microarray	19074876
hsa-mir-192-5p	ZNF165	Microarray	19074876
hsa-mir-192-5p	ZNF184	Microarray	19074876
hsa-mir-192-5p	ZNF200	Microarray	19074876
hsa-mir-192-5p	ZNF215	Microarray	19074876
hsa-mir-192-5p	ZNF226	Microarray	19074876
hsa-mir-192-5p	ZNF230	Microarray	19074876
hsa-mir-192-5p	LRP8	Microarray	19074876
hsa-mir-192-5p	PXDN	Microarray	19074876
hsa-mir-192-5p	MANF	Microarray	19074876
hsa-mir-192-5p	DEK	Microarray	19074876
hsa-mir-192-5p	ALDH5A1	Microarray	19074876
hsa-mir-192-5p	EPM2A	Microarray	19074876
hsa-mir-192-5p	BRD3	Microarray	16822819
hsa-mir-192-5p	STAM	Microarray	19074876
hsa-mir-192-5p	CUL5	Luciferase reporter assay//Microarray//qRT-PCR//Reporter assay//Western blot	19074876
hsa-mir-192-5p	NCOA3	Microarray//PAR-CLIP	19074876|24398324
hsa-mir-192-5p	CDC7	Luciferase reporter assay//Microarray//qRT-PCR//Reporter assay//Western blot	19074876
hsa-mir-192-5p	FZD1	Microarray	19074876
hsa-mir-192-5p	FZD4	Microarray	19074876
hsa-mir-192-5p	FZD7	Microarray	19074876
hsa-mir-192-5p	PIP4K2B	Microarray	19074876
hsa-mir-192-5p	EEA1	Microarray	19074876
hsa-mir-192-5p	STX7	Microarray	16822819|19074876
hsa-mir-192-5p	CUL3	Microarray	16822819
hsa-mir-192-5p	TTF2	Microarray	19074876
hsa-mir-192-5p	RANBP3	Microarray	16822819
hsa-mir-192-5p	PKP4	Microarray	19074876
hsa-mir-192-5p	ENC1	Microarray	19074876
hsa-mir-192-5p	CDC14A	Microarray	19074876
hsa-mir-192-5p	DEGS1	Microarray	19074876
hsa-mir-192-5p	TMEFF1	Microarray	19074876
hsa-mir-192-5p	B3GALNT1	Microarray	16822819|19074876
hsa-mir-192-5p	ABCC3	Microarray	16822819
hsa-mir-192-5p	TNFSF13	Microarray	19074876
hsa-mir-192-5p	PABPC4	Microarray	19074876
hsa-mir-192-5p	CD164	Microarray	16822819|19074876
hsa-mir-192-5p	SAP30	Microarray	19074876
hsa-mir-192-5p	HESX1	Microarray	19074876
hsa-mir-192-5p	IQGAP1	Microarray	19074876
hsa-mir-192-5p	KAT2B	Microarray	19074876
hsa-mir-192-5p	FUBP1	Microarray	19074876
hsa-mir-192-5p	AP1S2	Microarray	19074876
hsa-mir-192-5p	HERC2	Microarray	19074876
hsa-mir-192-5p	MPZL1	Microarray	19074876
hsa-mir-192-5p	SPAG9	Microarray	19074876
hsa-mir-192-5p	USP14	Microarray	19074876
hsa-mir-192-5p	NMI	Microarray	19074876
hsa-mir-192-5p	SLC16A6	Microarray	19074876
hsa-mir-192-5p	SYNGR1	Microarray//PAR-CLIP	19074876|22291592
hsa-mir-192-5p	SLC16A7	Microarray	19074876
hsa-mir-192-5p	LRRFIP1	Microarray	19074876
hsa-mir-192-5p	LRRFIP2	Microarray	19074876
hsa-mir-192-5p	DLG5	Luciferase reporter assay//Microarray//qRT-PCR//Reporter assay	19074876
hsa-mir-192-5p	STK17B	Microarray	19074876
hsa-mir-192-5p	CD83	Microarray	19074876
hsa-mir-192-5p	MMP20	Microarray	19074876
hsa-mir-192-5p	NREP	Microarray	19074876
hsa-mir-192-5p	TRIP13	Microarray	19074876
hsa-mir-192-5p	ZNHIT3	Microarray	19074876
hsa-mir-192-5p	B4GALT6	Microarray	19074876
hsa-mir-192-5p	ARHGAP29	Microarray	19074876
hsa-mir-192-5p	MED21	PAR-CLIP	22100165
hsa-mir-192-5p	FAM189A2	Microarray	19074876
hsa-mir-192-5p	TJP2	Microarray	19074876
hsa-mir-192-5p	ABCG2	Microarray	16822819
hsa-mir-192-5p	EIF2AK3	Microarray	19074876
hsa-mir-192-5p	AKAP7	Microarray	19074876
hsa-mir-192-5p	KIF23	Microarray	19074876
hsa-mir-192-5p	ATP6V1G1	Microarray	19074876
hsa-mir-192-5p	KIF20B	Luciferase reporter assay//Microarray//qRT-PCR//Reporter assay	19074876
hsa-mir-192-5p	ARHGEF10	Microarray	19074876
hsa-mir-192-5p	USP34	Microarray	19074876
hsa-mir-192-5p	DLGAP5	Microarray	19074876
hsa-mir-192-5p	MTSS1	Microarray	19074876
hsa-mir-192-5p	ARHGAP11A	Microarray	19074876
hsa-mir-192-5p	GAB2	Microarray	19074876
hsa-mir-192-5p	EPM2AIP1	Microarray	19074876
hsa-mir-192-5p	PPP1R26	Microarray	19074876
hsa-mir-192-5p	PSMD6	Microarray	19074876
hsa-mir-192-5p	SEC24D	Microarray	19074876
hsa-mir-192-5p	FAM20B	Microarray	19074876
hsa-mir-192-5p	KBTBD11	Microarray	19074876
hsa-mir-192-5p	KIF14	Microarray	19074876
hsa-mir-192-5p	AMMECR1	Microarray	19074876
hsa-mir-192-5p	HS3ST3B1	Microarray	19074876
hsa-mir-192-5p	ZBTB33	Microarray	19074876
hsa-mir-192-5p	BCL2L11	PAR-CLIP	23592263|24398324|23446348|21572407|20371350|27292025
hsa-mir-192-5p	SH2B3	Microarray	19074876
hsa-mir-192-5p	HCN4	Microarray	19074876
hsa-mir-192-5p	TROAP	Microarray	19074876
hsa-mir-192-5p	SMC4	Microarray	19074876
hsa-mir-192-5p	ACTR2	Microarray//PAR-CLIP	19074876|22100165
hsa-mir-192-5p	KIF20A	Microarray	19074876
hsa-mir-192-5p	ACTR1B	Microarray	19074876
hsa-mir-192-5p	ARL4C	Microarray	19074876
hsa-mir-192-5p	ZNF263	Sequencing	20371350
hsa-mir-192-5p	AKAP9	Microarray	16822819
hsa-mir-192-5p	LHFPL6	Microarray	19074876
hsa-mir-192-5p	ZNF443	Microarray	19074876
hsa-mir-192-5p	MFSD10	Microarray	16822819
hsa-mir-192-5p	TRAIP	Microarray	19074876
hsa-mir-192-5p	ZNF267	Microarray	19074876
hsa-mir-192-5p	CCNO	Microarray	19074876
hsa-mir-192-5p	TFG	Microarray	16822819
hsa-mir-192-5p	ABCA8	Microarray	16822819
hsa-mir-192-5p	CORO2B	Microarray	19074876
hsa-mir-192-5p	ANAPC10	Microarray	19074876
hsa-mir-192-5p	ST3GAL6	Microarray	19074876
hsa-mir-192-5p	TUBGCP3	Microarray	19074876
hsa-mir-192-5p	C1D	Microarray	16822819|19074876
hsa-mir-192-5p	ZBTB18	Microarray	19074876
hsa-mir-192-5p	SEC23B	Microarray	19074876
hsa-mir-192-5p	SYNCRIP	Microarray	19074876
hsa-mir-192-5p	SEMA4D	Microarray	16822819|19074876
hsa-mir-192-5p	CIB2	Microarray	19074876
hsa-mir-192-5p	DEAF1	Microarray	19074876
hsa-mir-192-5p	LAMTOR5	Microarray	19074876
hsa-mir-192-5p	SLC19A2	Microarray	19074876
hsa-mir-192-5p	ARFGEF1	Microarray	19074876
hsa-mir-192-5p	SMC2	Microarray	19074876
hsa-mir-192-5p	TRAPPC2B	Luciferase reporter assay	18835392
hsa-mir-192-5p	ATP5L	Microarray	19074876
hsa-mir-192-5p	KHDRBS3	Microarray	19074876
hsa-mir-192-5p	CTCF	Microarray	19074876
hsa-mir-192-5p	TNFSF13B	Microarray	19074876
hsa-mir-192-5p	POLQ	Microarray	19074876
hsa-mir-192-5p	YME1L1	HITS-CLIP	23824327
hsa-mir-192-5p	TCFL5	Microarray	19074876
hsa-mir-192-5p	PLK4	Microarray	19074876
hsa-mir-192-5p	PHTF1	Microarray	19074876
hsa-mir-192-5p	ZMYND11	Microarray	19074876
hsa-mir-192-5p	ZBTB6	Microarray	19074876
hsa-mir-192-5p	ZNF273	Microarray	19074876
hsa-mir-192-5p	NMU	Microarray	19074876
hsa-mir-192-5p	AP3M2	Microarray	19074876
hsa-mir-192-5p	RAB40B	Microarray	19074876
hsa-mir-192-5p	CKAP4	Microarray	19074876
hsa-mir-192-5p	TMED10	Microarray	19074876
hsa-mir-192-5p	PAPD7	Microarray	19074876
hsa-mir-192-5p	CPSF6	Microarray	19074876
hsa-mir-192-5p	TOPBP1	Microarray	19074876
hsa-mir-192-5p	DNAJB4	Microarray	19074876
hsa-mir-192-5p	PRSS23	Microarray	19074876
hsa-mir-192-5p	PRDM4	Microarray	19074876
hsa-mir-192-5p	HIBADH	Microarray	19074876
hsa-mir-192-5p	CIT	Microarray	19074876
hsa-mir-192-5p	FGFR1OP	Microarray	19074876
hsa-mir-192-5p	PTP4A3	Microarray	16822819
hsa-mir-192-5p	ERLIN2	Microarray	16822819
hsa-mir-192-5p	NUDT3	PAR-CLIP	27292025
hsa-mir-192-5p	AKAP11	Microarray	19074876
hsa-mir-192-5p	RASSF8	Microarray	19074876
hsa-mir-192-5p	SEC63	Microarray	19074876
hsa-mir-192-5p	USP18	Microarray	19074876
hsa-mir-192-5p	ZNF652	Microarray	19074876
hsa-mir-192-5p	ZFP30	Microarray	19074876
hsa-mir-192-5p	RHOBTB3	Microarray	19074876
hsa-mir-192-5p	COBLL1	Microarray	19074876
hsa-mir-192-5p	RAB11FIP2	Microarray	19074876
hsa-mir-192-5p	ICK	Microarray//PAR-CLIP	19074876|22012620
hsa-mir-192-5p	ENPP4	Microarray	19074876
hsa-mir-192-5p	INPP5F	Microarray	19074876
hsa-mir-192-5p	ANKRD6	Microarray	19074876
hsa-mir-192-5p	CLSTN1	Microarray	19074876
hsa-mir-192-5p	RUFY3	Microarray	19074876
hsa-mir-192-5p	WDR47	Microarray	19074876
hsa-mir-192-5p	NCBP2	Sequencing	20371350
hsa-mir-192-5p	ELL2	Microarray	19074876
hsa-mir-192-5p	SCMH1	Microarray	19074876
hsa-mir-192-5p	LIMCH1	Microarray	19074876
hsa-mir-192-5p	FNBP1	Microarray	19074876
hsa-mir-192-5p	ENDOD1	Microarray	19074876
hsa-mir-192-5p	EMC1	Microarray	19074876
hsa-mir-192-5p	ATG2A	PAR-CLIP	20371350
hsa-mir-192-5p	SNX13	Microarray	19074876
hsa-mir-192-5p	PASK	Microarray	19074876
hsa-mir-192-5p	OTUD3	Microarray	19074876
hsa-mir-192-5p	NEMP1	Microarray	19074876
hsa-mir-192-5p	FKBP15	Microarray	19074876
hsa-mir-192-5p	SATB2	Microarray	19074876
hsa-mir-192-5p	RPGRIP1L	Microarray	19074876
hsa-mir-192-5p	SYNM	PAR-CLIP	21572407
hsa-mir-192-5p	NCAPH	Microarray	19074876
hsa-mir-192-5p	DICER1	Luciferase reporter assay//Microarray//qRT-PCR//Western blot	19074876|24223844
hsa-mir-192-5p	SIRT1	Microarray	19074876
hsa-mir-192-5p	TARDBP	Microarray	19074876
hsa-mir-192-5p	ABCB10	Microarray	19074876
hsa-mir-192-5p	NPTXR	Microarray	19074876
hsa-mir-192-5p	LEPROTL1	Microarray	19074876
hsa-mir-192-5p	MACF1	Microarray	19074876
hsa-mir-192-5p	BICRAL	Microarray	19074876
hsa-mir-192-5p	ZNF346	Microarray	19074876
hsa-mir-192-5p	ARL2BP	Microarray	19074876
hsa-mir-192-5p	RABGAP1	Microarray	16822819
hsa-mir-192-5p	POLA2	Microarray	19074876
hsa-mir-192-5p	SLC7A11	Microarray	19074876
hsa-mir-192-5p	TMEM2	Microarray	19074876
hsa-mir-192-5p	SH3BP4	Microarray	19074876
hsa-mir-192-5p	PRKD3	Microarray	19074876
hsa-mir-192-5p	CADM1	Microarray	16822819
hsa-mir-192-5p	PITPNB	Microarray	19074876
hsa-mir-192-5p	BCL2L13	Microarray	19074876
hsa-mir-192-5p	PANX1	Microarray	16822819|19074876
hsa-mir-192-5p	DSTYK	Microarray	19074876
hsa-mir-192-5p	DGCR11	Microarray	19074876
hsa-mir-192-5p	RAD54B	Microarray	19074876
hsa-mir-192-5p	DNAJB5	Microarray	19074876
hsa-mir-192-5p	PARM1	Microarray	19074876
hsa-mir-192-5p	ANAPC15	Microarray	19074876
hsa-mir-192-5p	SAMHD1	Microarray	19074876
hsa-mir-192-5p	TPGS2	Microarray	19074876
hsa-mir-192-5p	PNKD	PAR-CLIP	22100165
hsa-mir-192-5p	LRIG1	Microarray	19074876
hsa-mir-192-5p	ATRNL1	Microarray	19074876
hsa-mir-192-5p	APPL1	Microarray	19074876
hsa-mir-192-5p	ARHGEF26	Microarray	19074876
hsa-mir-192-5p	TOR1AIP1	Microarray	19074876
hsa-mir-192-5p	EDRF1	Microarray	19074876
hsa-mir-192-5p	PHF19	Microarray	19074876
hsa-mir-192-5p	FBXW2	Microarray	19074876
hsa-mir-192-5p	PITPNC1	Microarray	19074876
hsa-mir-192-5p	BLOC1S6	HITS-CLIP	23824327
hsa-mir-192-5p	FBXO25	Microarray	19074876
hsa-mir-192-5p	FBXO5	Microarray	19074876
hsa-mir-192-5p	FBXO4	Microarray	19074876
hsa-mir-192-5p	FBXO3	Microarray	19074876
hsa-mir-192-5p	PCOLCE2	Microarray	19074876
hsa-mir-192-5p	NUFIP1	Microarray	19074876
hsa-mir-192-5p	NPHP3	Microarray	19074876
hsa-mir-192-5p	AGO2	Microarray	19074876
hsa-mir-192-5p	SLC39A1	Microarray	19074876
hsa-mir-192-5p	DIMT1	Microarray	19074876
hsa-mir-192-5p	PDLIM3	Microarray	19074876
hsa-mir-192-5p	KCNMB4	Microarray	19074876
hsa-mir-192-5p	TOR1B	Microarray	19074876
hsa-mir-192-5p	PPP2R3B	Microarray	19074876
hsa-mir-192-5p	SLCO3A1	Microarray	19074876
hsa-mir-192-5p	FLVCR1	Microarray	19074876
hsa-mir-192-5p	NOB1	Luciferase reporter assay//Microarray//qRT-PCR//Western blot	19074876|26743688
hsa-mir-192-5p	MRPL13	Microarray	19074876
hsa-mir-192-5p	ATAD2	Microarray	19074876
hsa-mir-192-5p	RACGAP1	Luciferase reporter assay//Microarray//qRT-PCR//Reporter assay	19074876
hsa-mir-192-5p	GRHL1	Microarray	19074876
hsa-mir-192-5p	TFCP2L1	Microarray	19074876
hsa-mir-192-5p	SENP1	Microarray	19074876
hsa-mir-192-5p	SNX10	Microarray	19074876
hsa-mir-192-5p	PSMC3IP	Microarray	19074876
hsa-mir-192-5p	GPSM2	Microarray	19074876
hsa-mir-192-5p	UBIAD1	Microarray	19074876
hsa-mir-192-5p	PIK3R4	Microarray	16822819
hsa-mir-192-5p	CUZD1	Microarray	19074876
hsa-mir-192-5p	IRX4	Microarray	19074876
hsa-mir-192-5p	COPS7A	Microarray	19074876
hsa-mir-192-5p	RNF141	Microarray	19074876
hsa-mir-192-5p	CDON	Microarray	19074876
hsa-mir-192-5p	MTERF3	Microarray	19074876
hsa-mir-192-5p	METTL9	Microarray	19074876
hsa-mir-192-5p	NAA20	Microarray	19074876
hsa-mir-192-5p	IRAK4	Microarray	19074876
hsa-mir-192-5p	RNFT1	Microarray	19074876
hsa-mir-192-5p	CKLF	Microarray	19074876
hsa-mir-192-5p	PLCE1	Microarray	19074876
hsa-mir-192-5p	NIN	Microarray	19074876
hsa-mir-192-5p	ZDHHC2	Microarray	19074876
hsa-mir-192-5p	CCDC174	Microarray	19074876
hsa-mir-192-5p	RSRC1	Microarray	19074876
hsa-mir-192-5p	THEM6	Microarray	19074876
hsa-mir-192-5p	CRLF3	Microarray	19074876
hsa-mir-192-5p	GULP1	Microarray	19074876
hsa-mir-192-5p	RHCG	PAR-CLIP	22100165
hsa-mir-192-5p	HACD3	Microarray	19074876
hsa-mir-192-5p	DTL	Luciferase reporter assay//Microarray//qRT-PCR//Reporter assay	19074876
hsa-mir-192-5p	LARS	Microarray	19074876
hsa-mir-192-5p	TAF9B	Microarray	19074876
hsa-mir-192-5p	CCZ1	Microarray	19074876
hsa-mir-192-5p	SARAF	Microarray	19074876
hsa-mir-192-5p	NLK	Microarray	19074876
hsa-mir-192-5p	RAB23	Microarray	19074876
hsa-mir-192-5p	CMPK1	Microarray	19074876
hsa-mir-192-5p	RAB8B	Microarray	19074876
hsa-mir-192-5p	SIX4	Microarray//Sequencing	20371350|19074876
hsa-mir-192-5p	COQ3	Microarray	19074876
hsa-mir-192-5p	BRWD1	CLASH//HITS-CLIP	23622248|23313552
hsa-mir-192-5p	SETD4	Microarray	16822819
hsa-mir-192-5p	C21orf91	Microarray	19074876
hsa-mir-192-5p	CYCS	PAR-CLIP	23446348
hsa-mir-192-5p	ANLN	Microarray	19074876
hsa-mir-192-5p	WDR44	Microarray	16822819
hsa-mir-192-5p	MRPL50	Microarray	19074876
hsa-mir-192-5p	MTMR12	Microarray	19074876
hsa-mir-192-5p	NDFIP2	Microarray	19074876
hsa-mir-192-5p	MINDY2	Microarray	19074876
hsa-mir-192-5p	RSBN1	Microarray	19074876
hsa-mir-192-5p	EPDR1	Microarray	19074876
hsa-mir-192-5p	NDE1	Microarray	19074876
hsa-mir-192-5p	ERCC6L	Microarray	19074876
hsa-mir-192-5p	VPS13C	Microarray	19074876
hsa-mir-192-5p	BIVM	Microarray	19074876
hsa-mir-192-5p	BCOR	Microarray	19074876
hsa-mir-192-5p	UHRF1BP1	Microarray	19074876
hsa-mir-192-5p	NSD3	Microarray	19074876
hsa-mir-192-5p	CMTM6	Microarray	19074876
hsa-mir-192-5p	PARP16	Microarray	19074876
hsa-mir-192-5p	PIGX	Microarray	19074876
hsa-mir-192-5p	CLN6	Microarray	19074876
hsa-mir-192-5p	GID8	Microarray	19074876
hsa-mir-192-5p	CDCA4	Microarray	19074876
hsa-mir-192-5p	UACA	Microarray	19074876
hsa-mir-192-5p	CXorf57	Microarray	19074876
hsa-mir-192-5p	TRIM68	Microarray	19074876
[truncated: 3,750 more rows]

## Sheet: Table S2
Table S2. Predicted target genes of DEmiRs by microT-CDS
hsa-miR-375 taegets	hsa-miR-551b-3p targets	hsa-miR-513c-5p targets	hsa-miR-192-3p targets	hsa-miR-215-5p targets	hsa-miR-192-5p targets	hsa-miR-378a-3p targets	hsa-mir-194-5p targets	hsa-miR-29c-3p targets	hsa-miR-498 targets	hsa-miR-194-3p targets	hsa-miR-29c-5p targets	hsa-miR-338-3p targets	hsa-miR-10b-5p targets	hsa-miR-139-5p targets	hsa-miR-512-3p targets	hsa-miR-135b-5p targets	hsa-miR-214-3p targets	hsa-miR-194-5p targets	hsa-miR-224-5p targets	hsa-miR-409-3p targets	hsa-miR-495-3p targets	hsa-miR-21-5p targets	hsa-miR-21-3p targets
CCDC66	SETMAR	YTHDC2	WWC2	CTNNBIP1	FRMD4B	GOLPH3L		CCNT2	CALU	ARHGAP1	BCL9	RGS7BP	WWC2	EAF1	CELF2	ZDHHC18	KRTAP4-4	BMI1	NOTUM	VPS13C	CALU	RTN4	RNF41
C17orf85	AC007731.1	CELF2	DDI2	ESR1	C10orf126	MSI2		POLE3	RGS7BP	CELF2	SIX3	ZDHHC18	CELF2	GDF10	CAMTA1	WWC2	ESPL1	RANBP17	CTNNBIP1	RGS17	BMI1	SLK	KLHL28
WWC2	WDFY4	DDI2	RNF11	ZEB2	ALS2CR11	ADPRM		E2F7	BMI1	DNAH3	KCTD16	VAPB	E2F7	ZNF638	RGS17	DDI2	CELF2	SLK	DDI2	ST18	COL4A3BP	PELI1	SEZ6
KCNH8	CACNG7	YBX2	ADAM9	ZMAT3	BLCAP	TMEM86A		DDI2	CCNT2	PYCR1	CMSS1	WWC2	CD33	PTPRU	MUC12	KCNH8	TAOK3	EMCN	XKR3	NSL1	FZD7	RP11-766F14.2	NEK7
XKR3	PJA1	ACTB	CEP70	FRMD4B	TTL	SFSWAP		VPS33B	ZNF713	OAS3	OTOGL	ESPL1	ATCAY	UBR1	VPS33B	RBM11	CAMTA1	C16orf52	PARVG	PPP1R36	EFNB2	CNOT6	SOX4
BRAF	ZNF280C	PHLPP2	TAS2R13	C10orf126	ELF2	PIM2		SCLT1	PIK3C3	RIC8A	RABIF	COPS7A	PRLR	PRDM16	MAGEH1	C16orf52	KCNH8	ADAM9	POU2F1	IQCJ-SCHIP1	CCNT2	NTF3	FBXO11
PRLR	HNRNPM	ARAP2	WDPCP	ALS2CR11	GPR22	PRR29		ZBTB40	CELF2	PLCD4	MAFA	CAMTA1	RNF7	WASL	ARHGEF35	IRS2	ABCB10	TTC7B	PRLR	TBC1D15	GOLPH3L	SLC30A10	SLMAP
WDPCP	CDK17	VCPKMT	TBC1D15	BLCAP	SNX33	PRR23C		KLHL28	ESR1	C11orf53	HEBP2	SRRT	JARID2	STXBP5L	KLHL28	YBX2	IRS2	WDPCP	NEK7	PICALM	RTN4	KHDC1L	RBM27
SPAG16	RNF168	KSR2	ATP8A2	TTL	DICER1	KIAA1958		TANC1	PLXNA2	AC099552.4		RNF114	TRIM66	ZNF93	POU2F1	AKR1C2	POU2F1	FGF12	GSK3B	ERAP1	ARPC5	STAT3	TNPO1
ZEB2	TCHH	ZNF720	UBXN7	GPR22	ADCY7	TOB2		IQCJ-SCHIP1	RP11-766F14.2	TIFAB		ZBTB40	NAF1	ZRANB2	TNFAIP8L3	ACSL5	PIGG	SPAG16	MPC2	BRWD3	SLK	PDCD4	SLC4A10
JARID2	ERBB4	PEX11A	NFKBIZ	DICER1	DIEXF	LENG9		FOXJ2	RGS17	ALPK3		AC010547.9	CNOT6	ADD2	TANC1	FAM161A	SLC39A3	BCKDHA	RBM27	WAPAL	RPRD2	CAGE1	C2CD3
CXADR		EFCAB14	FRMD4B	ADCY7	PHAX	SSH2		TMEM183A	DTD2	FITM2		POU2F1	PDE1C	CLIC4	HDX	ANP32E	TMEM86A	WAPAL	ZNF423	ZNF720	ZNF713	VASH2	MYLK4
ARAP2		PRR23C	C9orf57	DIEXF	ARHGAP36	GPN1		BRWD3	C12orf73	ZNF208		DHX35	TRA2B	DUS4L	MTO1	TNFRSF11B	PDLIM5	TMED9	ENC1	FREM2	YTHDC2	LRP6	PRPF4B
VCPKMT		EXT1	UBE2Z	PHAX	APC	CSNK1G2		HBEGF	SLC9A2	ITGA9		PTK7	CREBL2	SOCS2	PAQR3	FAM25G	MLK4	HBEGF	PDGFRA	UST	NDUFS2	ARMCX5	FEM1B
NFIX		PMS1	EEF2K	BRIX1	ZNF600	ALMS1		IL1RAP	OAZ3	FGF14		TMEM86A	KSR2	CEP85L	ERAP1	DUSP4	TRIM66	SLC38A6	EFCAB14	SPARC	PIK3C3	YAP1	LRP6
TSC1		LRBA	CCNB1	RIC8B	CRK	HNRNPA1		MFAP3	RNF11	FAR2		GLRA4	ARG2	MTUS1	TRIM66	PRLR	MTA3	BRMS1L	PRKCQ	CHCHD7	CELF2	ABHD12B	MFSD1
SFRP4		ARMCX5	TOX	MED14	MED14	E2F2		VCPKMT	BRAF	POU3F2		CNOT6	TAB1	PPP2CA	TMEM108	FMN1	HIPK2	ARL6IP5	SLC4A10	CAPN2	SSTR1	PLAA	GDAP1
UST		TTL	DDX3Y	PRR23D1	PRR23D1	PRR20B		UBXN7	PMP2	PCDHA10		LIN52	CSNK2A2	SMARCA4	TCF3	TRIM66	TMED8	RPS3	ZC3HC1	KL	ZNF503	NEGR1	ZNF208
CEBPG		FAM186A	PBK	PRR23D2	PRR23D2	AC007731.1		NAT1	IQCK	ATXN7L2		SCYL3	SNX18	NEDD4L	C19orf40	PLCL1	JPH2	TNPO1	G3BP1	PDHX	ESR1	SC5D	FAM135A
TOB2		PRDM16	AREL1	KCNQ5	CREB5	HN1		C2orf68	EAF1	RBM12		WAPAL	ANKRD13A	CHDC2	C14orf177	NETO2	C11orf21	FERMT2	ADAM10	FEM1B	E2F7	MXD3	PCDHA10
RAB3GAP2		PET112	ANKRD22	ARL2BP	ARL2BP	ZNF124		ANKRD13B	APTX	MGAT5		FBXO11	C10orf111	RC3H2	DPP3	NFE2L3	MPC1	CDH2	ADAMTS5	LRP6	PELI1	ELF2	RNASEL
NOX4		STXBP5L	TMED2	PTPN4	DTWD1	ELK4		FREM2	LEP	AE000662.92		DNAH3	ZNF273	ROCK2	CNOT6	GSK3B	GSK3B	RAB3GAP2	DNAJA1	AP000974.1	DDI2	GLIS2	FEM1A
GLRA3		ZNF594	POLR2C	DBT	MKL2	NRG4		SPARC	DHX35	DUS4L		TNFSF4	BORA	KIAA1549	LIN52	WAPAL	KIR2DL4	GUCY1B3	SPPL3	MET	CAMTA1	IRAK1BP1	DR1
C10orf126		VWA2	USP38	MCM4	MTMR4	AC093802.1		FERMT2	ATCAY	GNS		UBFD1	RNF2	MGA	C10orf40	KDM1B	NTRK2	TMTC2	GLRA3	MAP2	PLXNA2	PCSK6	PCDHA7
NSMCE1		ASB4	RNASEL	SOAT1	ZC3H12B	IRAK3		ZSCAN25	RPGR	PCDHA7		PRSS22	WNK3	ATP7A	DPH6	FOXS1	CREBL2	VASH2	PHOX2B	TEX9	RPA1	CADM2	KDM2B
HLCS		FCRLB	EDN3	WNK1	POLM	TMED7-TICAM2		CLEC2L	DUSP4	RP11-597K23.2		C10orf90	PLA1A	EBF1	C9orf40	PIM2	DNAH3	ACADSB	ZNF738	GPR85	VPS13C	MAST4	KIAA1598
NPY2R		ALMS1	TENM1	C16orf46	KIAA0907	VAT1L		FAM167A	PRLR	SSH1		RP11-468E2.2	ZNF827	FAM110B	KSR2	TMSB15B	CRIP2	NUDC	FEM1B	TM4SF18	RP11-766F14.2	ARMCX1	ARF3
HNF1B		PREX2	C16orf87	CRISP1	MCM4	NUDT9		MORF4L1	FMN1	CDH6		VWA9	RB1CC1	CCT5	DAZAP2	TNPO1	KSR2	MAP2	LRP6	HNRNPR	RGS17	TET1	C3orf17
POTEC		PTBP2	TMED7	SPATA13	SOAT1	UCK2		SLC6A14	GABRA1	CEP85L		CACNG8	LCA5	DCBLD2	VWA9	MMS19	ABLIM3	SSH2	HCAR3	FBXL5	CA10	RASA2	ETV3
TMEM212		HP1BP3	ARL10	FAM229B	WNK1	CELF5		ISG20L2	GDF10	PCDHA13		DES	CADM2	LRP12	SI	SNX18	RP11-468E2.2	RRAGD	PMS1	PAQR5	SLC2A14	FILIP1L	ZNRF1
TTL		WHSC1L1	SMAD9	UMODL1	C16orf46	ARL10		LENG9	TBC1D15	CELSR1		KANSL3	RTN4R	FMR1	SSX1	DKFZP686D09174	PEAK1	MYB	UBXN4	ELF2	TWF1	CDH7	MEIS2
DCTD		PIGX	CHAC2	RAB2A	SPATA13	TRIAP1		EXT1	ZEB2	GALT		DIP2A	ATF2	NHLRC2	PFKP	PRPF4B	LPPR2	HNF1B	ATP2C1	C1orf27	C16orf52	FAM107B	PCDHA13
C8orf86		CLIC4	PPAT	SH3RF3	FAM229B	WDR75		FEM1B	EDRF1	TUBA1B		MMS19	CLASP2	PCDH10	NBAS	PDHX	KANSL3	ZDHHC21	SOCS4	CADM2	CLEC6A	YOD1	PLAGL2
RPN1		TMED7-TICAM2	CRK	CRNKL1	UMODL1	USP6NL		LRP6	WIPF2	PCDHA1		PFAS	ELAVL2	HEG1	ZNF568	EXT1	STAT3	ATP2C1	C21orf128	FAM126B	DTD2	VPS8	CARTPT
ZFAND5		CALM1	SLC25A12	TRAF5	RAB2A	VANGL1		USP49	GSK3B	TENM4		ERBB2	SDC1	INO80C	ADAMTS5	AL645730.2	SIGMAR1	FAM187A	CYSTM1	DACH2	IRS2	GIPC3	PCDHA1
NEGR1		FAM107B	CCDC112	PDP1	CRNKL1	PTRF		SLC44A5	CCNDBP1	SZRD1		RP11-9B6.1	CRLF3	ZNF107	VASH2	SMC1A	TNPO1	CBLN2	DDX3Y	PTPLB	PTPDC1	CLDN8	RSF1
SLC35F1		CUZD1	HMGA2	MSN	MSN	MSH3		NDST1	CXADR	COA3		USP49	PRKAA2	43531	SLC2A4	TOP3A	GALNT7	STOX2	HMGCLL1	FAM135A	SLC9A2	IL12A	CDADC1
SSR1		ODF2L	CDK15	C9orf153	C9orf153	KIAA1522		GPR85	MCF2	ZNF639		PHF20L1	FCF1	LSAMP	LRBA	C4orf19	IFT43	ZFAND5	GNGT1	CTNND1	HSPA13	43718	DSG1
TMEM200C		ARMC8	PIK3CB	TAOK1	ALCAM	PRR23D1		TM4SF18	C10orf40	EID1		CYFIP2	FAM111B	OSR2	CTSS	SLC44A5	CPSF4	YAP1	FRMD8	SMAD2	CAMK2D	CREB5	ARL13B
STXBP5L		XIRP2	NPHP3-ACAD11	ALCAM	CCDC121	PRR23D2		TMEM212	CREBL2	CALCR		MRPL33	ESRRG	CTD-2162K18.4	SLC44A5	TMEM212	RAB3GAP2	RNASE6	KAT6A	BRD2	CT47A2	COX6C	SH3RF2
PAX6		ARMCX4	AGO3	CCDC121	B3GALNT1	HLTF		ADAMTS19	UIMC1	CARD8		NOMO3	GTF2H1	GABBR2	RRAGD	ZNF705A	UBE2R2	SLC35F1	CDS2	SCAI	BRAF	EXPH5	PHOSPHO1
RB1CC1		TADA2B	CLCN3	B3GALNT1	ZXDC	ANKRD52		GRAMD1B	TMPRSS11A	DIP2B		TOP3B	INHBB	PCGF5	HNRNPR	FIGF	MMS19	TRIM23	RNF38	CAMK4	PMP2	PPP4R4	FBXO42
ACSL3		RNF14	ADHFE1	ZXDC	LIMS1	HOOK3		FABP1	UBXN7	DNAJC10		ATXN7L3	KCTD16	STX7	TOX	ZFAND5	ASB1	TMEM200C	H2BFM	LRCH1	PIWIL1	PURA	YWHAG
IRAK1BP1		GSPT2	OXNAD1	LIMS1	LPAR4	ZNF182		DDX3Y	SLMAP	OPA3		PAGE5	ZNF780B	NRK	LGI2	ROCK1	RTTN	FUS	NAT16	SMIM21	POU2F1	MYO5B	PPP1CC
RHOBTB3		RC3H2	GABRG2	LPAR4	HIF1AN	ADAR		ELF2	SLC30A10	APBA1		PGAP1	CEP85L	PGM2L1	RNF38	SSR1	SNX18	DACH2	ACSL3	LANCL2	ANP32E	NELL2	GRM5
FAM135A		MROH8	TUBA1B	ITSN2	ZNF136	PLAGL2		GLIS2	PEAK1	CD40LG		NUP85	UTP14C	GABRA3	ZNF827	AKR1D1	PFAS	ASIC1	RAD51B	REPS1	CDC6	LANCL1	ZDHHC8
NKPD1		GLMN	CYP51A1	GGA3	SLAMF7	SLC5A10		SMS	SIN3B	ALDH8A1		CADM2	SBF2	TET3	FITM2	KAT6A	MYLK4	TMED2	HORMAD2	CLGN	ADAM9	ARHGAP24	UHRF2
NOTCH2NL		ANGPT2	ALDH3A2	DNAH9	STX7	SFTA3		RAPGEFL1	PDE4B	SLC25A16		ASIC1	AGO3	LRCH2	ITGB8	CSNK1G2	ERBB2	ATF2	TCERG1	TENM1	ACTB	PDZD2	IPCEF1
SH3PXD2A		CDC5L	RP11-108O10.8	PKP4	DNAH9	PITPNA		TPM1	LGSN	ZNF516		PTPLB	RORB	CDCA3	CADM2	RB1CC1	FBXO32	MLKL	ATF2	PHAX	SRCIN1	PTPN4	MKL2
ANKRD30A		MARK2	PDZD2	RPAP2	TRERF1	DACT2		SH3PXD2A	CEBPG	FAM83F		FGD5	CLEC18A	MRPS25	SAR1B	PGAP1	ARPC5L	FAM171B	MFSD6	RGS21	STK17A	PGM1	UNC13A
USP38		SERPINB9	ZFP14	AQPEP	PKP4	COL24A1		PCDHA10	OSTN	LIN28B		TPM1	NPLOC4	PRRG1	DDX58	PGR	LEPROTL1	ZNF585B	RIOK3	IRAK3	LEP	C11orf87	CBX4
ELAVL2		SLC36A4	RC3H2	MSH6	RPAP2	GNA13		NIPSNAP3B	TNPO1	PSME4		SHROOM3	CEP128	ATL2	TMEM45B	TOR2A	FAM189B	DISC1	KCTD12	KIAA2022	TANC1	RAB6A	SNRK
POTEB		SLC24A2	FAM71B	RAB27B	AQPEP	TBX3		DICER1	RP11-795F19.5	WWC1		KIAA1324	LRRC8B	DPY30	ZNF12	ZNF793	SNX11	BRD2	NXPE3	ENAM	HDX	PTPN14	CD274
MAST4		MPZL1	PAK7	CNGB3	ELOVL1	MKL2		ENHO	GALNT7	SLC9A5		FRRS1L	NR6A1	AJAP1	SMAD2	NUCKS1	IPO11	TTF2	EIF2AK3	TMED7	HSPA2	FRS2	EML4
C15orf41		TMED5	NRBF2	NEK1	WDR44	RAB6A		CAMK4	FERMT2	CDH16		CBL	RFPL2	SNTB1	PCDHA10	CTC-241N9.1	SLC6A6	NIPSNAP3B	ZGRF1	SETBP1	PHLPP2	NPAS3	ROBO2
SMIM21		ATP11B	ROBO2	SLC19A2	CNGB3	GAB3		PTBP2	RNF144A	RASL12		PPP1R16A	DCAF4L1	GPR56	FRRS1L	ZRANB2	MAP2	SNURF	ELAVL2	THAP9	PTK7	TMSB4Y	CAMSAP2
SLC7A6OS		DET1	LCOR	GOLGA6L1	SLC19A2	HLA-DQA2		ETV6	BECN1	MTCH2		CDK5RAP3	DOK5	GDE1	GARS	SMAD2	CTSS	CAMK2G	ASCC1	TMOD2	CCDC144A	HRK	WNK1
LPHN2		FAM86B1	RNF150	KIDINS220	NRIP3	KHDC3L		ARF5	CACNA1A	ANKRD20A4		ENHO	ZNF43	SMNDC1	SKOR1	PELI2	USP49	FGFR3	AC107021.1	CBWD6	TMEM50A	SOAT1	SMAD3
PRKAA2		LIN28B	ZC3H6	SRSF6	PLEKHN1	TRPM1		ZNF396	EEF2K	CACUL1		TPH2	TBX5	PRDM10	ELAVL2	ZNF70	GPR85	TMEM194A	REPS1	RBM18	IQCJ-SCHIP1	BCL11A	MAP4K3
REPS1		VCAM1	TOB1	DYRK3	KIDINS220	LRRCC1		TET1	ZC3HC1	TAB2		SCAI	COL24A1	SVIP	FRMD4A	ALMS1	TTC29	NDRG3	CXorf57	USP6NL	BRI3BP	CHL1	CHL1
TMEM194A		SLC7A11	CHMP4C	IGJ	SRSF6	PAPOLG		AC132186.1	G3BP1	CLEC7A		ZBTB10	EPHA8	TGIF1	DOCK3	SKOR1	ZBTB39	KLF15	SH3KBP1	RP11-322L20.1	BLOC1S1	HBP1	CPEB1
SASS6		PIK3C2B	MST1R	ZNF773	FAM126A	C2orf88		CCNL2	CTH	PCDHA11		PREX2	PTPN4	SCHIP1	CAMK4	ARHGAP11A	RIN1	TRIM52	TMEM194A	ABCA10	PPP1R2	SLC16A10	LRP11
DNASE1L1		TMEM41B	NEUROD6	ZMYM1	DYRK3	INPP5F		ARHGAP36	MACC1	ANKRD20A1		MGAT5	RC3H2	GGCX	PTBP2	CMTM3	CYFIP2	CDC37L1	WHSC1L1	RORB	NEK7	HIPK3	MAP2K3
TRIM52		VAMP1	KLHL2	NCAPG	IGJ	PAXIP1OS		CLEC2D	RTTN	CASP2		STX10	KAT6B	GLCCI1	ISM2	SCAI	WNK3	DR1	H2BFWT	PRR23D1	FOXJ2	RAVER2	KIAA0430
ELK4		SBSPON	BCL11A	GOLGA6L6	ZNF773	ELAC1		PCDHA7	CACNA2D3	CHD4		PTPN23	EPHA5	METTL10	PLLP	CAMK4	TTC39B	SOX3	NME9	ZNF681	PAQR3	STAG2	DCUN1D4
DOCK2		ARHGAP26	ZNF333	RP11-625H11.1	ZMYM1	NT5E		CALM3	ADAM10	TAOK1		SORL1	CNN1	NR5A2	HP1BP3	PREX2	NOMO3	ZNF532	CRIM1	RP11-729L2.2	MSI2	TIAM1	LIN28B
VAMP4		ASPH	HBP1	NTPCR	PRDM10	ZNF507		KIAA2022	ADAMTS5	PREB		P2RX5-TAX1BP3	PAK7	POF1B	ABHD15	POLI	SSR1	RBM48	UNC119B	SAMD8	FMN1	CNTFR	PHF2
NT5C2		VPS26A	TMEM57	BHLHE22	NCAPG	DBF4		C1QTNF6	DSC2	NUTM2D		NRG4	SLC6A19	PHKA1	RBM45	HCN2	AREL1	CDY2A	IRAK3	PPP2CA	GABRA1	CSTF3	PHYHIPL
ANKHD1		STT3B	PPTC7	ZC3HAV1	PIP4K2B	SMIM5		IFI30	RFESD	VPS13B		PEX26	ZNF492	GOT2	CRIM1	IGF2BP2	AIPL1	SOCS2	DR1	HOOK3	TMEM183A	WEE2	PRUNE2
TCF4		IFT22	CASD1	NKAIN2	GOLGA6L6	DCBLD2		KREMEN2	FEM1B	AC006455.1		LRRK1	WBP2NL	BBC3	ELK4	UGGT1	MAP4K2	IGSF11	FBXO30	NKX2-4	HRNR	VCL	TOMM70A
CDY2A		LPHN3	HELQ	CCDC152	RP11-385D13.1	INTS4		FBXW7	PMS1	GLDN		DOCK2	ANKRD18A	MGEA5	FYCO1	CNOT4	KSR1	THAP9	HNRNPA3	RBBP9	PCNXL4	RTKN2	ATP1B1
TSPAN18		DLGAP2	BRCA2	CDC7	RP11-625H11.1	KIF3C		CFL1	S100A16	DCAF7		IRF6	TRIM64B	AKT3	PEX26	OPRM1	SPDYE3	NLGN4Y	YOD1	KCNN3	TBC1D15	FAM13A	RNF217
YOD1		DNAJC9	RXFP3	SLC24A4	CFLAR	CCDC117		ARMC8	ERI2	PHACTR1		43716	REV1	PPARGC1A	TMEM52	SLC25A46	PLEC	FBXW7	KCTD16	CACNB4	ZEB2	OLR1	FAM83H
ODF2L		AP000295.9	RNF217	DAZ4	BHLHE22	SETD5		WDR75	PLD5	SCAMP1		ZNF468	HERC6	UBE2D1	PCDHA7	NODAL	ANKRD11	PTGIS	BRPF3	CPEB4	MLK4	CNOT8	SETD5
PROS1		ZNF107	RAB21	INTS6	ZC3HAV1	IGF1R		SIRT1	WASF1	MAN1A2		CLEC2D	TMEM167B	NEU1	FGF13	ELK4	WDR7	WWP1	AQP10	DLG1	PICALM	RIOK1	ST3GAL1
ARMC8		CWC27	ZSCAN30	ERCC4	LARP4	USP47		USP6NL	UBP1	NOS1		GPR124	FNBP1L	TMEM69	APCDD1	FAM78B	PROM2	THBS1	HMGCR	CSNK1G3	ZMAT3	C1orf112	OR10W1
HMGA2		KRTAP2-3	AGFG1	MED28	CDC7	CTD-2368P22.1		CPSF7	OAS2	NLK		MYL4	PTGR1	ZNF559-ZNF177	ZNFX1	CSMD1	MFSD6	USP6NL	SLC35G3	GCA	JARID2	FASLG	HERC3
ABCA10		TMEM123	TSHZ3	DHFRL1	DAZ4	CHD7		GTF3C4	PHF20L1	SOGA1		ADAMTS15	SERTM1	MBNL1	ZNF724P	CHD1	RAPGEFL1	CASK	TRIM37	MARVELD2	NETO2	ERP44	ZFHX3
ZNF385B		CLDN22	AGO4	YY1	ERCC4	PPP1R12B		UBTD2	ASZ1	MAVS		C16orf87	CECR6	UBR3	HIP1	43716	FGF14	FAT3	MSH5	RPRM	CNOT6	THPO	GNAI3
AGO3		METTL23	CYP7A1	IKZF2	MED28	LCA5L		AGO3	ZDHHC21	ZBTB37		RGL3	FAM83F	DCAF12	YOD1	MCM8	ERN2	HOOK3	SLC35G1	PPP1CC	ATP8A2	GPR64	ZNF800
RORB		C14orf142	HAS2	REV3L	YY1	TMCO1		MEX3B	C5	PCDHA2		LGALS3BP	TIAM1	43714	SMAD9	CHST11	ARL2	TCF7L2	GTF3C4	CCL28	PDE1C	CREG2	LOX
GPR128		HGD	TPRG1	BRD3	IKZF2	C1orf21		IMPDH1	TTC29	LPCAT4		APCDD1	VWC2L	ZBTB34	KCNJ8	PITPNC1	CBL	CA5B	PIK3CB	ZDHHC20	GSK3B	KLF5	ERCC6
NCOA7		SGMS1	CACUL1	USP14	REV3L	INO80C		PPIC	ATP2C1	ZNF844		BRPF3	KLHL21	PIEZO1	TRIM37	EXOC5	DICER1	HHIP	CDKAL1	CCDC141	SCYL3	KBTBD6	LUC7L3
SAMD8		NFYB	C18orf25	KCNA4	KCNA4	TMEM106A		PCDHA13	TTL	MAPKBP1		APC	CNST	NDRG4	GLT8D1	CCDC170	RNF169	CHD8	TRPC1	GCNT4	BRWD3	TC2N	CNIH4
TADA2B		MMP16	ZNF280C	LIN7A	LRRFIP1	PAX8		ANKRD52	TOX	MCOLN3		CRK	SMTNL2	ADCYAP1R1	PTCH1	ESRRG	DOCK3	PAFAH1B1	C11orf30	EEA1	ASB7	ATXN10	MAP3K1
REST		MTR	RAB1A	LRRFIP1	SERF1A	SRSF7		WDR41	ZNF705A	PTCHD1		TRIM37	KLF7	MMP8	RORB	NUP153	FBXO21	TEFM	PITHD1	DBT	RBM25	TNRC6B	ETF1
KCNU1		AGPAT4	ASUN	SERF1A	CTCF	AMMECR1L		ADHFE1	DNAI1	MAP3K12		RNF123	SLC30A4	SYT14	NCOA7	BACE1	ZBTB10	ARHGAP24	HOOK3	RC3H2	GPR63	PHF6	SPATS2L
DTHD1		ARID2	DDX3X	CATSPER2	GABPB2	EFNA5		CREB5	EPCAM	AGO1		XIRP2	DAZAP1	ACADM	PRRG4	SETBP1	TMEM33	SLAMF1	USP37	SLC2A13	SOX4	ZSWIM6	TMEM164
SUN3		STX7	IGF2BP1	GABPB2	ZBTB4	SKP1		USP37	CRH	LRRC36		THBS1	ID4	TM2D1	ATMIN	SV2B	C15orf41	PRR7	OXNAD1	ZZZ3	ARL4A	PURB	ENDOV
USP1		PET117	BDNF	ZBTB4	CBLN4	CCR7		GTF3C3	CYFIP2	VGLL3		IPO9	KLF11	NT5C3A	ATAD2	BRD8	CBFA2T2	SLC28A1	SEL1L	GMFB	TRA2B	RECK	HIGD1A
KIF15		ORC3	ZMYM5	CBLN4	CST9	NAPG		ARVCF	WNK3	ARHGEF2		ZSCAN12	CNIH4	TRMT10C	PCDHA13	SLC35G3	NRAS	ARSH	RBBP9	NABP1	FBXL3	PTPN20A	CYLD
ATG2B		PGM2L1	PRR23A	CST9	ZBTB34	NMNAT2		TFEB	STOX2	RPAP2		PPT2-EGFL8	ZNF502	CHRDL1	CCDC171	SSH1	SLC7A6OS	CNTN1	ADAR	ZNF148	WAPAL	DCAF7	PCDHA11
CEPT1		MICALCL	FAM84A	SRSF3	SERF1B	RBMS1		GSTO2	GNA12	ZNF814		TANGO2	PCDH10	LYSMD3	ADHFE1	FAM71F1	NSUN4	RC3H2	USP31	SPRED1	TMED9	MMP16	CDK6
HHIP		MB21D1	CAPZA1	PTPRT	CLSTN1	PAH		ADAMTS7	DDX3Y	CRTAP		PHF14	ZNF280C	HIVEP3	CREB5	SIRT1	DFFB	FBXL4	FSHR	PITX2	FBXO11	ABCD3	DCAF10
SMURF2		ZFX	EFNA5	SERF1B	XPO1	C17orf74		PCDHA1	YAP1	ZNF607		MYL12B	TMOD1	EIF4G2	PLAGL2	SLC33A1	AK4	SLC2A13	TNFRSF19	STIM2	HBEGF	KRIT1	ZDHHC19
MYO5B		SENP2	CAPRIN1	CLSTN1	RNF141	FBXO40		TRIM16L	NEGR1	TUBA1C		CLCN3	HOXB3	MLLT10	ZYG11B	HOXA4	NAT8L	TUBB1	43722	PI15	UIMC1	MAN1A2	SRSF2
BEND6		NAV1	C8orf59	XPO1	DYNC2H1	PTK2		SMURF2	WASL	XPNPEP3		SPAG5	ZBTB6	ZNF160	TXNIP	CEP85L	ARHGAP19	EPHA5	HHIP	PCTP	PRKCA	B3GAT2	NAA15
PITPNA		C10orf105	ALCAM	DIXDC1	APLN	PIGS		PQLC1	IL1R1	C2orf44		TRPM8	UBE2I		RBM28	SHISA7	C6orf136	CMTM8	RSF1	NPAS3	UBFD1	RAB11FIP2	RSPH3
NDUFS4		DNAL1	SCN10A	TM2D1	GMEB1	ZNF134		PURA	ZBTB44	C1orf131		MTUS1	PES1		PCDHA1	ZNF385B	MAP1S	U2SURP	WDFY4	KLF12	C9orf40	PPP1R3A	EPAS1
BMPR1B		ZNF37A	NECAP2	RNF141	ATP8B4	SEPSECS		COL4A5	SPIRE1	NUFIP2		CAV1	IL1RAPL1		FGL2	RORB	SOX8	SPRED1	TMEM110	CAMSAP2	KSR2	PIKFYVE	NAP1L5
ARHGEF12		ZNF711	DFFA	AMER1	ASXL2	WSB2		ELN	GATM	POGZ		MYO19	HACE1		PIK3R5	ETV3	ATXN1L	NKTR	DCAF4L1	NBPF15	UBXN7	BTG2	CAPRIN1
MYOCD		RAB27B	SOCS6	APLN	MCM10	SSPN		DENND1B	AKR1D1	CYP3A43		LRRC8B	INO80C		PEX6	ZNF681	CD38	PELO	NAP1L1	LCOR	CTNND2	ZNF814	MAGEB18
CR1L		INTU	MFHAS1	GMEB1	EHMT1	HSPA12A		SFTA3	KAT6A	NWD2		WDR63	BDNF		SEC23A	MORC4	PAIP2B	MROH8	BMPR1B	CBWD2	CDKN2C	FBXO28	ABI2
SEC23A		CNGB3	RTCB	ATP8B4	KIF5B	RP11-295D22.1		BTBD10	STXBP5L	DLC1		CRYZL1	PREP		PTPN4	CLCN3	NPRL3	NPAS3	ARHGEF12	DNAJC10	SLMAP	PPARA	NCOA3
PTPN4		TIGD6	LEMD3	NIN	XIAP	GABRA3		PRPF40A	CCDC67	DNMT1		CACNB4	GPR64		MOCOS	ATMIN	CSMD1	STXBP5	FAM46C	ARHGAP6	FST	ST6GAL1	HDAC9
GRM5		CBWD3	FAM178A	MCM10	FAU	PDIA4		RAET1L	ACSL3	PCDHAC2		CYP27B1	ERGIC2		ERVW-1	TRPC1	KIF1B	WBP2NL	NEDD4L	RDX	MYBL1	C10orf12	ATP2B1
CORO2A		RFTN2	EXOSC3	MYLK	EREG	AGO1		SEC23A	PGAP1	NCKAP1L		MPDZ	CAPRIN1		IFNLR1	SAMD8	DOCK2	PTPRD	PDZD2	FAM153A	RPA3OS	RASGRP1	ALCAM
HSP90AA1		GCC2	SRSF1	EHMT1	NCR3LG1	WDR31		MCL1	ZNF594	AC008394.1		VAC14	KLHL29		TRIM35	ELK3	TGFBRAP1	CAMSAP2	CYP46A1	TRPS1	RBM27	RBM17	CBFB
HNRNPDL		CTC-554D6.1	VPS13B	KIF5B	ZBTB8B	RFXAP		TIMM8B	WDR47	ADAP2		APEH	FAM222B		EPHA5	SETD7	RFWD2	MEX3A	ZDHHC20	ANKRD34B	C2orf68	SKP2	BAG4
UNC13A		FBXO3	ZNF207	MUM1L1		PHC3		CPS1	PGR	PCDHA12		43709	TNRC6B		ROCK2	EXTL2	TMEM144	LCOR	TMEM98	BACH2	PEAK1	MSL1	FYTTD1
PDE10A		DOCK5	H2AFV	EREG		HNRNPLL		GNA13	CADM2	SLC25A23		NAP1L1	CEP104		TCF7L1	CREB5	LPCAT1	DNAJC10	MAPK14	EYA4	CLYBL	RBMS3	PDE4D
SPRED1		SACM1L	ASAP1	NCR3LG1		ZDHHC2		ZDHHC5	PWWP2A	NEUROD1		DNAJB2	SLC35F5		NABP1	KCNN3	ZNF710	REV1	NUP133	KCTD8	FREM2	E2F3	LSAMP
NKTR		DCDC1	KIAA1524	ZBTB8B		CCT3		COL27A1	CCDC39	UFSP2		ITIH1	TMEM170B		ZNF148	CACNB4	MT1H	FZD6	CELSR2	MAP4K3	MGAT2	MCTP2	CCDC184
PAK7		SNX21	CHP1			FAM215A		CALCR	WDR12	ZNF773		LMBR1L	TMEM132B		PGBD5	CAPN8	HNRNPA3	PPP3R1	UNC13A	KCNMA1	PHF7	PAG1	SMARCE1
TCF12		SLC25A21	ICE1			FMNL3		DBT	PTPLB	CACNB1		PORCN	CREB1		DPP8	ZNF182	KIR3DL1	GPATCH2	SLC2A13	PIGM	UGCG	CREBRF	TMEM170B
KLF12		SOCS5	EIF2S3			KIF26B		RNF39	FAM135A	FNDC1		MARK4	PRTG		LSM8	ADAR	SCP2	PHF20	U2SURP	CPSF6	STAT3	RNF24	NFYB
UTS2		SKIL	ZBTB37			PLA2G12A		DCAF12L1	ATF2	ANKRD20A3		AASS	PAPD5		ZNF566	DPF1	FUT3	DACH1	FAM198B	SULF1	B3GNT5	CDX4	CDK8
RAD54B		TMEM131	MOB3B			ACTR3		MTMR4	MFSD6	ANKS6		BBS1	GALNT8		LCOR	TCF7L2	SOCS2	FAM153A	ZNF148	STYX	KIAA1257	THOC7	GRIA2
ROBO2		PRDM10	ITGAV			TBC1D24		HIF3A	CLASP2	RP11-368I7.4		PTPRR	SDPR		TRIM64B	LPXN	ARL10	TRPS1	LMBRD2	MYRIP	RREB1	PBRM1	FAM122B
PTPRD		GNG2	PSD3			BPY2B		GMFB	SPN	PRDM10		CELSR2	UBA6		DNAJC10	TXNIP	KCTD16	LIMCH1	PDLIM3	TMTC3	CT47A12	MCIDAS	ZNF608
ANKRD50		TGOLN2	ALPK1			ESYT3		ZNF148	IARS	KIT		PSMD2	RAB15		ARHGAP31	ACVR1B	BRPF3	SYT4	NPIPA7	ANKIB1	CEBPG	MATN2	PCGF5
DRAM1		TCEANC	MICALCL			PRR20C		LILRA6	ZNF12	KDM3B		PCK2	CADM1		REV1	KIF15	APC	C18orf32	LCOR	NR4A2	ERBB2IP	TADA2A	ARNTL
DNAJC10		RBBP4	KANSL1			SKP2		PI15	NXPE3	FER		ZNF445	SMC4		C2orf88	CNDP1	LRRC14	C7orf60	HRK	SLC17A6	ACBD7	LIFR	HCFC2
GREM2		C6orf222	PHTF2			FAM179B		GNG12	CHCHD1	C1orf213		RP11-93B14.6	KLHDC10		NEUROD6	KCNQ5	SLC25A3	MPZL1	KIAA0319L	IRF2BP2	TNPO1	ST3GAL6	CLCN4
SAMD9		LRRC69	FZD4			NEK4		TAF11	SMAD2	SPATA32		SNX30	NCOR2		SLC24A2	C16orf3	SOX11	TMED5	ZBTB7C	GOLGA8F	EFCAB14	KLF3	STK38L
ADAL		MBLAC2	SFXN1			OSBPL5		SNRK	SMIM12	CNKSR3		RGPD6	HCN1		C18orf32	DPF3	RNF123	GNPDA2	GPR180	RP11-152F13.5	GALNT7	CASKIN1	C9orf47
CTBP2		ZNF670	NFAT5			FAM8A1		CTC1	CAMSAP1	B4GALT4		ETS1	FBXO28		PTDSS1	RSF1	MSH5	DSTYK	ZNF24	GPATCH2L	ARGLU1	PCBP1	PCDHA2
UBE2E2		FAM179A	SLC5A3			DYNC1LI2		NPAS3	EIF2AK3	RP11-196G11.1		C10orf32	MMADHC		WNT2B	CSNK1G3	SIK1	AP4E1	KIAA1549	ZNF292	UBE2Z	NR0B1	CADM1
NPIPB5		TSNAX	AGO1			RP1L1		YPEL2	TIMM21	EEF1A1		ARHGAP17	NCOA6		CUL1	SKIV2L2	CENPM	MED13	FAM177A1	SFT2D2	ZC2HC1A	LMO3	HOXD3
DDX42		BAG2	TRERF1			ICE2		LOXL2	BRD2	ANKRD20A2		LPA	XPNPEP3		PHACTR4	TIMMDC1	TMEM101	NADK2	INPP5F	INPP4B	TVP23B	CCL20	ZNF697
NPIPB11		CCDC50	SLC7A14			PRELID2		PTPRD	DICER1	REXO1L1		PKM	IGSF1		FAM83F	ATAD1	PIK3CB	XPOT	SYNJ2BP	CRB1	FERMT2	UNC80	CCAR1
FAM153A		BCL6	SMAD4			HERC2		COL7A1	ARHGAP11A	ZNF429		STK19	TEKT4		HIPK3	LANCL1	CDC25B	PPTC7	PDCD7	AASDH	FRG2	NKIRAS1	DOCK10
KCNQ3		MBNL2	RBM3			RBM14-RBM4		HRK	KBTBD8	CPLX2		RBFOX2	E2F3		UBL3	GCLM	EVX2	FAM83F	PHF20	CSTF3	PRR23C	DLGAP1	FPR2
NBN		SFR1	TUBA1C			FOXN3		PAPOLG	CAMK2G	HOXC13		PMFBP1	ZNF254		IRF2BP2	PIK3R2	KLC4	PER3	ZNF18	LSM14A	CSNK2A2	KCNJ10	DDX18
GAD1		KCNJ2	MAPRE2			MYO18B		C2orf88	E2F2	DAZ4		HPS4	KPNA5		SLC5A9	ZNF43	PTCH1	RAB38	FRK	ZNF800	PIEZO2	RAB11A	YIPF4
KLHL20		LMAN1	CCNE2			FOXG1		KIAA1549	SCAI	ZNF14		GREM2	TNFSF8		BHLHE41	PHOSPHO1	TMEM14A	DCUN1D4	ITGA3	NHLRC2	ZFP42	CSRNP3	SP4
SLC4A4		PAXBP1	NR3C1			C12orf29		FAM101B	ZBTB10	FAM196A		HRK	JKAMP		TPRN	IL16	RPSA	AL353698.1	KCNMA1	CRISPLD1	C8orf46	LANCL3	MICU1
SMARCAD1		HNRNPH2	EPHA3			FAM219B		DNMT3B	TMEM33	ZFP90		STK11	NR4A3		BCAS1	TIMM8B	TMEM248	NTNG1	SLC4A4	RABGAP1L	ELL2	TIMP3	ME2
ATPAF1		SYTL2	KLHL32			ITPRIPL2		GPATCH2	AMFR	PRMT9		IFT122	PIGP		TNKS2	NUDT21	ANKRD52	ITPKB	MAP4K4	PCDH10	MIER1	SNRPF	RUNX1T1
BCL10		GAPVD1	CYP4B1			WDR19		MEST	LRCH1	NCSTN		ARHGAP32	INSIG2		ARID4A	UNC13A	TRPM8	GRHL2	OCLN	FEM1C	EEF2K	NCOA2	GRIK1
C7orf60		IDE	AGA			NEUROD1		ARID1B	ADRBK2	C11orf54		MTHFD1L	GIMAP8		CYP26B1	KAT6B	TADA2B	SUCNR1	RBFOX1	SMIM14	KIAA1958	PIK3R1	AR
DBF4		SH3BGRL2	UBE3A			KCNJ10		SMEK2	IGF2BP2	JADE2		B4GALT6	FCRL3		MLLT6	PCYT1A	PPP1R3F	HELQ	SRGAP1	NDRG2	WDR52	SATB1	PHC3
SULF1		PRAMEF9	KIDINS220			CCDC70		SERPINB9	PRKAA2	GOT2		ORC4	HOXA3		ZBTB26	GMFB	TBC1D10B	WIBG	RNF111	UBE2J1	FZD5	SKI	B4GALT1
IFT172		ZNF730	MARCKS			BPY2		MGA	CACNA1F	MBNL2		SLC25A16	FLRT2		ST3GAL1	ROCK2	CPEB4	SP3	MED13	ZEB1	G3BP1	LRRC57	WDR82
MED13		GUCY1A2	PARVA			MNAT1		COL22A1	TMEM194A	PCDHA5		DCAF5	ALX3		NR2E1	ZNF551	ARVCF	ARID4A	KIAA0430	CD2AP	ZNF638	CNKSR3	KIF26B
SLC31A1		ZNF81	TMEM178B			LY6K		BACH2	TENM1	TSPAN14		FRK	GAS2		KLF7	LMBRD2	TCF7L2	RNF217	SLC16A10	TBC1D32	PDCD4	SEZ6L	EIF4E
INHBA		RAB3B	CD46			FLNA		MAP4K4	AK4	FCGRT		MST1R	BMP2K		KPNA4	BACH1	PLAGL2	ZNF527	HIPK3	CYLD	ADAMTS3	GLCCI1	TBC1D24
STAG2		UBE2G1	GALNT1			STAM2		BCL11A	HP1BP3	MPRIP		PKD1	SPAG9		ZNF800	PAK7	TUBA1B	PLEKHH2	DIRC2	KRAS	SLC6A15	ACVR2A	KRTAP2-4
ITPKB		MKKS	HSPA14			SLC25A26		ERLIN2	CD59	KCNAB2		EXOSC10	CEP350		AHRR	ZNF839	CARTPT	SPCS2	IRF2BP2	KIF23	ZNF318	RNFT1	PPT1
PHYHIPL		NAPB	IGF2			C6orf222		C7orf60	WHSC1L1	INO80		PROSER2	MAGEC2		SFMBT1	SNRK	ACVR1B	CPED1	GPATCH2L	TFAP2A	TGFBR1	KLHL15	CRLS1
NDUFA5		GOLGB1	BLOC1S5-TXNDC5			PTPN11		ARSB	CNOT4	G3BP2		SMARCAD1	ZNF773		DHX40	UGT2B10	TRIM46	IGF1R	CDH19	GATA2	TM4SF1	FAM3C	NCOA6
PPP1R13B		AKAP10	GPRASP2			MPP6		HBP1	STK4	IL17RE		ATG4D	APLP2		ARHGEF10	CAPZA2	PID1	DAB1	WEE1	PDIA6	MACC1	DUSP8	SLC19A2
INTS8		DLX1	RANGRF			CNTN5		TRAF4	TET1	WNT8B		GBP5	ZNF215		ACTR8	ALG8	AP2B1	FMR1	EFNA3	GOLGA6L4	TMTC2	FGF18	RBMS3
CHRM3		SPTSSA	DMTF1			ATF7IP2		TSPAN9	SLC25A46	CREB3L1		CHL1	KCNH5		F2RL3	RBFOX2	PQLC1	ZFHX3	GPR158	FSTL1	MORF4L1	XKR4	ATP5A1
ATP1B1		BCLAF1	ZC3H12C			WDFY3		TMTC3	RASA2	DTX1		SLC2A10	DENND6A		PCDH10	PTPRD	VAC14	TRAPPC4	TMBIM1	TPM3	CDON	LYRM1	ZNF101
GPATCH2L		BCL11B	FOPNL			LYSMD4		COL19A1	PPP2R3A	EDC3		LRRC66	CSRNP3		FEM1C	ATXN7L1	WDFY4	TARDBP	ZNF736	NAA15	TDRD5	CALD1	MARCKS
VWC2L		ADGB	ZNF773			PI4K2A		PXYLP1	TSC22D3	GPR110		ZNF333	PDE12		FUT1	ANGPT2	PURA	TAF4	CEP85	SLC26A7	CXCL16	ADNP	PBRM1
CCDC117		FAM63B	CCL18			BMP2		PPP1R13B	ELK4	ZNF704		WNT2B	CCNB3		ERBB3	SETD3	TIMMDC1	VAPA	AGFG1	IQCH	MYLK4	LYRM7	NRG3
CCSER2		CKS2	C1orf186			SHPRH		RHOBTB1	COA1	PDE5A		RGPD5	AC015987.2		ZDHHC9	DNAJC10	TEP1	LUC7L3	SLC37A4	LBR	TCEB3	STRN	CTDSPL
AIM1		MPPED2	SLC38A2			KDSR		SMCO1	PEX26	PCDHAC1		STYX	NDUFA4		C7orf65	GPR180	CRHR1	SPATS2L	CCDC138	ALG10	FBXO32	C7	PCDHAC2
ZSCAN30		RASGEF1A	NIPA2			BNC2		MCU	ZNF169	CLDN2		ZC3H7A	COL4A4		PCDHA11	ARHGAP6	TTC38	BNC1	SMIM4	TMEM65	PRPF4B	LRRIQ3	MAGEL2
PHF3		IFT80	ARIH2			RRP1B		SETDB2	SLC26A4	DNHD1		PTPN21	ARSK		VLDLR	WAC	PAX7	SNAP91	ZNF225	CAPRIN1	DSC2	FRMD3	PCDHA12
MTFMT		PALM2	TEAD1			ZFP28		TNFAIP3	MSMO1	DDR1		PAPPA	RORA		ZKSCAN8	ARHGAP32	HTT	ZEB1	NHLRC2	MICB	FGF19	JAG1	IGF2R
MSL2		TSN	USO1			PEF1		THRA	CHD1	SLC35E3		SLC16A10	MDGA2		GXYLT1	PBX1	KRTAP5-4	CD2AP	GIMAP6	ABI2	LACTB	RBPJ	ICOS
SPCS3		PTEN	CNKSR3			TLK1		CCSER2	ATE1	GFRA1		DLG5	TMEM119		RSL1D1	ADO	IL2RB	MTMR2	TPRG1	HDAC9	SPPL3	C1orf143	PARD3B
NOTCH2		KRTAP13-3	NPNT			SLC4A5		ZSCAN30	PITPNC1	CHTF8		SVEP1	RNF112		C10orf2	ZNF831	ALG1	C7orf65	ITM2B	ALCAM	OSBP	SPRY1	C6orf106
SBSPON		TRMT6	HDAC2			TRPC3		NUP160	ATP11C	NAA16		MROH7	ZC3HAV1		C1orf21	FRK	DTX4	GXYLT1	HSBP1	ZNF680	EPHB2	C11orf70	SLC11A2
VAPA		UACA	RFX3			NKX3-1		DNAJB7	NIPAL2	TRAPPC1		MCM5	NR5A2		CUBN	NET1	FAM110D	CNTNAP2	POLR1D	PPP2R5A	GLRA3	SEMA3A	LGMN
PLEKHG4B		FAM9C	FAM81A			ZNF511		SMTNL2	ZNF394	COL8A1		HMOX2	XRN1		BLOC1S3	MAP9	ITIH1	RHEB	RUNX2	SOCS6	FBXO46	RPS6KA3	KDM3B
MAP3K1		CBX5	BTBD6			MAGI1		PSME4	ZMYM4	PCDHA8		CLN8	ZNF154		MRPL20	EBF1	LMBR1L	KALRN	KDM2A	C1D	ZNF738	CLHC1	C5orf51
EMC3		RPE	MAP7			FSIP1		TMOD3	C16orf87	CARM1		SLC25A20	MAPRE1		CORO1C	PLCL2	ZNF286A	C1orf21	ANAPC1	NUTM2D	PPP2R5E	SLC22A15	DAG1
HAS2		TNKS	STK3			BPY2C		CCDC138	SFMBT2	SLX4		PROX2	POP1		MTX2	ATP8A1	HYI	STAT5B	UBE2J1	PARP8	OLFML1	PGRMC2	MR1
CRISPLD1		PRAMEF4	KDM6B			PRR20D		KCNC3	ESRRG	INTS2		MACROD2	TSPAN33		FZD3	TMEM64	CELSR2	TNFSF11	C18orf25	LIMS1	TIPIN	RP1-32I10.10	RPRD1B
ASPH		SCN8A	CIPC			NAE1		SERPINH1	NUP153	STAT6		RNF217	ERAP2		WDR26	SLC24A2	ADSS	CHD4	CD2AP	RICTOR	EXT1	PLAG1	GGCX
MAP3K13		MBOAT2	XKR4			KPNA6		PALM	KLHL8	PCDHA4		ANO8	TSEN34		CCDC132	SMARCAD1	MARS	FZD3	HNRNPU	TOP2B	FEM1B	NFIB	DCUN1D5
SH3GLB1		SLC30A6	NLGN1			NCBP2		TFEC	SCP2	GABRB2		SETD5	CS		TAOK1	BCL11A	MIEF2	GYPB	NPAS4	PANK3	LRP6	SNX29	CPEB2
RUNX2		WDR96	KIAA1407			RBX1		LOX	FAM193A	DLX2		WBSCR22	MDM1		DST	TMED5	SLC25A32	NAA15	DGKG	MTMR7	RAP2B	UBE2D3	UBR2
NCAM1		INTS5	DDTL			EFCAB5		ERCC6	BACE1	LEPROT		MSL2	CCDC88A		FNDC7	HTN1	NUTM2E	ZNF337	DDX60L	SRSF1	PLD5	TSHZ1	RSRC2
SNAP91		HAT1	HSPA8			IL6ST		KCTD5	INHBB	HEBP2		MINK1	RAP2A		EPHA7	GOLGA2	SEMA5A	TAOK1	IPO7	HNRNPK	SH3YL1	BCL7A	NRP1
IFT20		MIER3	DYDC1			NDST4		CRISPLD1	TMEM196	PTPRT		PKD2L1	FIGN		FOXK2	TRAF4	MTMR4	ERGIC2	DDX3X	STC1	TROVE2	UBE2D1	FANCE
SPINK13		GSTCD	GSK3A			RPN2		RNF138	PCLO	PPARGC1B		PABPC4	ZNF430		CAPRIN1	NUDT5	LILRA6	TMEM65	KIF13B	CREB1	UBXN4	ZNF326	MAF
MRPS14		DGKH	FNIP1			PHF16		ZKSCAN7	YOD1	KIAA1841		SURF1	MYT1		MICB	MED13	ALB	KBTBD6	GOLGA6L4	CDK8	SLC39A8	AP1AR	UBE2K
HSPH1		GKAP1	NPTN			WDR16		RTKN2	TMOD2	HLF		IDNK	YAF2		RFX7	FAM72B	DPP8	VPS13A	CNNM2	SS18	PHF8	KRT222	KCNJ6
HOXB3		C2orf69	ARRDC3			ATG12		SH3GLB1	SOX11	AFF2		RAB23	TENM2		FAT4	INHBA	PTPN14	NAPG	INIP	GRIA2	GALNTL6	ALX4	CDH8
VLDLR			KIAA1377			EML6		PMP22	PSMA6	RNF141		RPH3A	RARS		ABI2	NADK2	TMIE	CBFB	ATP6V1H	PAPD5	PTGFR	CCL1	TSC22D2
LPHN3			NMT1			GPT2		MUC22	SLC25A12	NIPBL		CARS	PNPLA4		HDAC9	SNTB2	HS2ST1	SPTY2D1	CORO1C	ACVR2B	SRSF12	MYO3A	TTC14
43715			PRKAR1A			SLC2A1		CAV2	CDH6	PTGFRN		ZNF800	ONECUT2		ANK2	RALBP1	ARHGAP17	KRT18	WDR26	MME	TBL1X	MCMDC2	TXLNG
LHFPL3			ST8SIA1			NEUROD4		PCDHA11	ARRDC4	PCDHA3		GNL1	FXR2		TMEM123	PTPN1	TRPM1	MITF	API5	G6PC	HLCS	KDM7A	CNIH3
BCHE			ALDH1A2			CARM1		GPX7	PTPN2	ZNF84		CCBL2	RNF165		RASSF2	INTS4	BIN1	THAP10	ATG4A	EHBP1	VAMP7	PLEKHA1	ZNF534
SLC9A6			DYNLT3			GFPT2		CDK6	NLN	DGKQ		RPP25	MYT1L		FAM222B	KIAA2018	NPAS3	CHST10	DHX57	CEP192	SSH2	ZNF704	SP1
DST			CDK12			RAN		FAM65B	SLC33A1	PATL1		TIMP2	ST8SIA1		PPP1R26	FAM25BP	BCL9L	ACBD3	UCHL5	NCAM2	UBP1	MALT1	DAB2IP
XAF1			KAT7			FANCA		PGAP2	HMGA2	KPNB1		RUNX2	ANK1		RNASE4	NTNG1	TMEM175	LSAMP	SIKE1	NPC2	GRB10	GATAD2B	CLDN1
ZBTB20			CHAF1B			SRSF3		COL3A1	AGO3	MYRF		ATG16L1	ERCC8		TNRC6B	SYT2	C1orf95	VPS13B	CAPRIN1	KANSL1	S100A7A	MATR3	MAT2A
ABI2			C4orf47			SNX25		DLGAP2	MEX3B	TTPAL		CYP11A1	OSBPL10		CPPED1	PRUNE2	RNF150	CXCL3	RP11-351M8.1	PHTF2	DCAF8L1	CCDC34	RAI14
DOK6			MED23			CARF		DDX3X	ETV3	IRF1		ART4	CAMK2B		PARP8	USP13	LAMTOR3	TRIP12	TNRC6B	PARP6	GPR85	GTPBP10	PCDHA5
MS4A14			ALOX15			GLIS3		FSTL1	NCOA7	43527		TMOD1	H3F3B		ASH1L	PIGH	HRK	BCAT1	SPTY2D1	ELAVL4	ITGB1	SLC2A1	NLGN4X
SUPT3H			MYO5C			RYBP		MARK3	ZNF681	GCNT2		NDP	ZNF425		PURB	ZNF302	ACLY	GYG1	NUAK1	NFAT5	ZDHHC21	KHDC1	F9
PNMA2			DNHD1			ZFPM2		NID1	RWDD3	PPP1R3E		EZH2	RNF186		HIF1AN	SP3	STK11	SS18	PHF6	C10orf53	OPTN	POLR3B	CNTNAP4
SOX21			NDC1			EIF2B5		RRAS2	FAM47E-STBD1	LPGAT1		TSFM	CYTH1		RHOC	MOB1B	SLC11A1	ASAP1	PURB	RIF1	PARD6G	NFIA	RASEF
MPP5			TARSL2			C1orf158		ERP44	FCHSD2	EHMT1		PTN	CEP170		NFATC4	WNT3	PAPOLG	AC005754.1	HDHD1	RAB30	HNRNPR	RP2	KLHL3
CCDC30			PKN2			CERS3		SNIP1	TPR	SUV39H1		PACRG	SLC16A7		SGMS1	ATP1B1	IFT122	ACVR2B	ADAM17	CCDC38	CT47A8	ATP2B4	MYOZ3
CSRNP2			GRAP2			GOLT1A		MORF4L2	FAT3	ADAMTS6		WDR62	ELOVL2		ADAM17	RNF217	KIAA1549	AKT2	ZNF207	TTC37	ARL8A	TCAIM	UBE3D
TNRC6B			GSTT2B			OR7D2		EPC1	NSUN5	ECE1		FKBP1A	NCF4		TMEM170B	SLC25A5	AC006116.20	KHDRBS2	AZIN1	AQP4	HOXC9	SOX7	POU4F2
PDE4D			ITM2A			DPCR1		LYSMD1	SAMD8	MLLT10		MBD1	LGALSL		GLTP	CCSER2	GAN	MAN1A2	ACYP2	PHC3	NUP62	PDAP1	GAP43
PHF6			GABRA4			NUPL1		FMO1	SRP19	WBP11		TNFRSF1B	HOXD10		DYRK2	RCOR1	MNT	ARID2	DYRK2	RPAP2	FAM187A	ZNF483	AMIGO2
HS3ST3B1			MKRN3			PRPSAP2		MED12L	TADA2B	ZNF471		OXSM	FBXO22		TSG101	MSL2	GSE1	CTAGE4	UTY	ZNF37A	TRPC5	BCL11B	STAMBP
PURB			MON2			EMB		RABEP1	MTUS1	PCDHA6		TPM3	SLC7A2		CSGALNACT2	LONRF1	NBR1	ATM	ZMYM6	ATRNL1	MED13L	GID4	PPT2
VPS13B			PLAC8L1			FNTA		TDG	REST	ERVV-2		CCDC132	UBN2		CRAMP1L	MINK1	RCSD1	KIAA1210	ANKRD40	RBM46	BCL9	FAM63B	PCDH19
ZFP82			SLC16A12			TRAF3		AMMECR1L	KIAA1024L	VAMP3		SREBF1	ERI3		KIAA1524	ZNF69	ZFYVE26	MAGED4	SLFN11	VWC2	CBLN2	TRPM7	SH3BGRL2
CCDC150			FLG2			PSMA5		EFNA5	CREB5	GRIN2B		HHIPL1	ACRV1		PCGF5	TLE1	CTAGE1	HECTD2	C7orf73	ACTR3	LPPR4	SMAD7	ZNF609
TMEM66			VSIG4			VPS35		SIKE1	PDCD6IP			ATG4A	AAK1		FBXO41	PSME4	SPATA13	PEG10	PRTG	PTBP3	FGD6	MEF2C	SEH1L
RBMS1			EIF4EBP2			MTFR2		MICB	HOOK3			GZMK	ARSJ		ZBTB37	PPM1E	MARK2	CADM1	ZNF469	MSH6	WNK3	ZNF367	FAXC
POLA2			VGLL4			RAB10		SPIN4	ATP1A2			ARMC12	ELOVL6		EIF2AK2	EVI5	SMAD3	NAA50	AL162407.1	ASPA	STOX2	ARHGEF7	SDC2
AC006372.1			SESN3			ACOXL		RFX7	SEL1L			SARNP	SIGLEC11		PCDHA2	SLC30A4	PRKRIR	CTAGE8	ANKS1A	EPHA3	PRDM16	TGFBI	ZNF704
CCSAP			PDAP1			OTUB2		NCOA3	KCNN3			MTMR10	FOCAD		LARGE	COX7A2L	GNB1L	SCN3A	MOCS2	KLHL32	TACC1	GABRB2	PCDHAC1
FAM76B			CAPN14			C14orf132		TBCCD1	CPEB4			SLC26A7	RPRD1A		JOSD1	ZNF225	CHRD	RAB11FIP2	HSPA12A	NUFIP2	ZFAND5	G2E3	UBN1
POTEE			PDCD1LG2			DHX36		ATP2B1	ADAR			43531	TRIM2		CROT	TAF4	PKD1	PITPNM2	RBM5	RBMS3	EZR	MOBP	FOXO3
KIAA1524			AIFM1			PRR20E		RHCE	GABRG2			SIK2	ZNF367		RASA1	CD180	OPRK1	OSBPL11	ANK3	AKT1	DDX3Y	AKAP6	GJA1
MMAA			ATP2A2			KIAA1429		NSD1	ZDBF2			DST	TRIQK		STK17B	ZNF625	KCNQ3	SLC30A8	CROT	GTPBP8	YAP1	RSBN1	FBXO15
ARHGAP35			TRPM7			DSCAM		PLEKHA8	SLC2A2			EFNA5	GABRB2		HNRNPUL2	CNIH4	TMEM43	NFAT5	CEP192	KTN1	ZBED4	CPEB3	PCDHA8
ARID2			UBE2W			DMXL2		COL9A1	MATN3			NXPH3	NUPL2		ZFYVE16	GM2A	ATP8A1	RIF1	PRPS2	PPP2R2A	HMGB3	SYT15	GPM6A
NOVA1			NCKAP1			KBTBD7		CSRNP2	WNT5A			ABI2	TRAPPC13		ALPK1	PPP2R5C	KCNJ13	HS3ST2	CCAR1	DESI2	LRRTM3	SNX4	IL22
NLK			HEBP2			PIN4		TERF1	KCNQ5			HDAC9	CHST4		EBF3	RNF138	CIT	TMEM161B	FETUB	IMPACT	TTC39B	SGK3	ZBTB18
RP11-51F16.8			AKAP6			DDX49		INSIG1	RSF1			ATP2B1	CDC42SE1		C4orf29	PSME2	NUDCD3	ST6GALNAC3	43535	C11orf88	NDFIP2	NRL	BANP
ZBTB37			RSBN1			GPR156		SIDT2	RBP1			CREM	IGDCC4		MAP3K12	ZNF596	RTN2	LRCH2	KCNS2	QKI	NEGR1	LATS1	FTO
GTF3C2			BBS4			NCR3LG1		RHOT1	CHMP1B			PHTF1	PDZD8		RNF145	ST6GAL2	CPEB1	RNF4	CDH1	SON	HMGCLL1	TRMT6	CUL3
SGIP1			SCML2			ZFAT		SPTY2D1	MARVELD2			NRXN1	RYBP		NFAT5	RUNX2	ZNF706	FAM208B	ELAVL4	SHISA3	WASL	TAF5	NRIP1
DIP2C			NIPBL			HMBOX1		ADAMTS12	ZNF804A			RP11-849F2.7	LRRC9		AEBP2	ZEB1	ARID3B	PFN2	OSBPL11	RASSF6	DDHD1	SCML2	SIAH3
RASA1			SUCLG1			ATP6V1G2-DDX39B		ASB12	ARL13B			CBFB	LATS1		AGO1	ITGA1	FAM133B	FSCN3	NFAT5	SRI	TPD52	CHD9	MAP3K19
OTP			ZNF561			ZNF776		DDX21	FGL2			ARFGAP1	IRAK4		FAM156A	TBC1D32	SRGAP1	SEPHS1	KCTD21	PALB2	P4HA1	AP3M1	TRIQK
NCAM2			ABL2			PLCXD2		PRRC2C	SLTM			DMRT2	BBX		PHC3	PDP1	RNF111	EIF4E	VGLL3	LIFR	ZBTB44	ENAH	PCDHA4
HOXD3			KMT2C					LIMS1	PPFIA2			TNRC6B	MAP3K7		COL28A1	TCF19	RHPN2	INPP4A	NAV2	RELN	PARM1	RSAD2	LAMP1
SLC6A3			FKBP1B					HECW1	ARHGEF12			LRIG2	OPN4		ZNF711	TSPAN31	PHB	RPL17-C18orf32	RBM7	CDCA7L	SLC35F1	TGFBR2	RPL36A-HNRNPH2
PGM2L1			HMGB1					HDAC4	TBX5			RTCB	TFAP2C		CCT3	ARHGEF6	HBP1	XPNPEP3	TMEM161B	KLF3	SSR1	GLYR1	MAP2K4
MAL2			CCDC176					ADAMTS2	REEP3			LRTOMT	L3MBTL3		RAD52	VLDLR	ARMC4	TUSC3	ZNF395	CLDND1	ELF2	NBEA	PPARGC1B
SUPT20H			TMEM165					COL21A1	ZNF286A			PRRC2C	GOLGA3		C20orf197	VEPH1	VAMP5	INPP5K	GPC4	MTM1	AREL1	BMPR2	RP11-181C3.1
ELAVL4			KPNB1					HS3ST3B1	FAM46C			SEC61A2	OR4D5		TXLNA	ZNF705B	CCNF	GYPA	ANKRD49	MPLKIP	ANKRD26	KBTBD7	CPEB3
SFXN1			CCDC113					RERE	C12orf42			RICTOR	LYSMD3		NCAPD2	KIF23	ANKIB1	SAMD4A	CRTAP	C8orf31	GPR22	OSCP1	MTF2
CUL5			TIMM17B					NMI	YWHAG			TYW3	KPNB1		AQPEP	KALRN	SLC16A10	POGK	TOP2A	SLC35A3	KAT6A	EGLN1	SEMA3E
GTDC1			LARP7					GABPB1	PIWIL4			CTD-2370N5.3	CBX5		LRP4	FOXN2	MAGEB2	RUNX3	SMAD4	BIRC6	TMEM200C	CD47	ATP13A3
RBM39			TMEM260					ADAMTS10	HNF4G			POLE	KLF4		PFN2	DDX3X	PPTC7	TMEM87A	ACTR3	C3orf70	CDS2	SOX5	C20orf202
AEBP2			TTC6					C4orf32	GNA13			LCP1	KCNJ3		PPARA	SFTPB	KIF13A	TCEAL4	LPAR1	PCNXL2	RNF38	PPP1R3D	BRF2
SGMS2			CAMK2N1					ZNF207	CCND2			SREBF2	ZNF880		RPL17-C18orf32	KIAA1468	CCDC14	HIF1A	SPEN	ICOS	KIN	COL4A1	YPEL5
EIF2A			SLC39A14					TDRD3	CNTN1			MTRNR2L4	ZDHHC24		MRPS25	CCDC89	DET1	PM20D2	MAPKAPK5	KIAA1462	ZBTB38	CDC25A	EXOG
CHCHD5			PLCB4					FRAT2	RAB6A			SLC35F5	GATA6		PRRG1	MRPL20	MROH7	E2F3	DCAF4L2	ATRX	GCLC	BNIP2	ITPR2
KRTAP1-3			ARMCX6					CCSAP	TOMM20			GABPB1	PCBD1		ACOT11	FKBP1A	KIFC2	SMARCA5	MAPRE2	ZC3H12C	ZNF827	FNIP2	PCDHA3
HAPLN1			CDHR1					SLCO5A1	TTC33			ADAM17	WDR96		DACT3	CPD	CORO7	PAIP2	ATP1B3	ZNF773	DNAJC6	SPRY2	SLC43A3
RPAP2			CLOCK					PRR14L	DBT			TRPV3	BCL2L11		TRAK1	MTMR12	FAM203A	MPEG1	PLEKHB2	SLC46A2	VAX1	IL6R	MGAT4A
DNAL1			NR2F2					C7orf73	RC3H2			C4orf32	LIX1L		MCC	ZNF107	DHX30	TRAF6	KCTD2	SLC38A2	ZNF93	DAZL	UBE4B
USP6			BAALC					GREB1L	FBXL4			IFNAR1	EBF2		HLA-DPB1	IL7R	DOLPP1	UBE3A	NCOA6	MAGEA8	IL17RA	RMND5A	APOL6
DCP2			EBF2					MMP16	GMFB			DAGLA	C15orf27		PAG1	HPS3	DGCR2	GTPBP8	PBX3	SAV1	ACSL3	ASF1A	TRIM32
FBN2			EPB41					ZNF469	U2SURP			C19orf82	SOBP		CREBRF	PDS5B	PPP1R13B	ADAM2	OPHN1	RNMT	PGAP1		ATP10D
SNX27			KDELR2					AKT2	ARPP19			FLII	PDE4A		CA13	CHMP4B	CHRND	NWD2	WBP1L	RBM26	SPDYE3		CHRDL1
IL13RA1			DAZL					43525	PGM2			TM6SF1	KCTD18		KIDINS220	ADRA2A	WNT3	RALGPS1	NFATC2IP	BTN2A1	MCM9		SNTG2
BET1			PILRB					FAM57B	NABP1			RGPD8	INO80D		LNPEP	ERGIC2	RP11-152F13.5	DESI2	FAM155A	SLC8A1	SAYSD1		GPR176
MAPRE2			ASF1A					MMAA	ZNF148			CAMK2A	TRMT2B		SCN1A	TAB3	RNF217	POLD3	ZPBP2	ZBED3	PGR		GADL1
SAP30BP			GRIN2B					NOVA1	SPRED1			ISYNA1	GRIN2B		QKI	DST	IPPK	QKI	HELZ	IL33	CADM2		SPOP
MXI1			RP5-1052I5.2					SCAP	NKTR			ARHGEF10L			EPM2A	RBAK	FBLN5	TEX30	AADACL3	PABPC1L2A	TCERG1		PVRL1
ACOT11								TPK1	ANKRD34C			ASAP1			MAGED2	HDAC9	SFT2D2	AHCTF1	LMOD2	FER	ANKRD22		ELOVL4
LILRB4								ZBTB37	MYH10			GREB1L			FBXL17	SNX14	CRB1	STEAP2	DPYSL2	ELOVL5	MAP4K5		DYNLRB1
NUFIP2								RAB15	RGPD6			PKDCC			43532	TRPC6	ZNF736	VEZT	MAPK8	CYB5R4	FAM126B		POLB
GCC2								SETDB1	CEP78			FOXP4			MYO9A	RALGAPB	CEP85	ELMSAN1	CDK9	GAD2	PWWP2A		BCL2L11
IGFBP4								ZNF862	LMBRD2			RUVBL2			ALDOB	CERCAM	RP11-176H8.1	SNX1	PAG1	ITPR1	WDR7		FAM117A
FAM155A								CUEDC1	GIPC2			FOXP1			KCNK10	MFHAS1	CD164	TMBIM4	NWD2	MR1	DACH2		MTF1
MCTP2								PCDHA2	ADCY3			SHKBP1			EDNRB	DHODH	MINK1	C21orf91	C3orf36	SEC62	SAR1B		ERI1
C8orf4								EML5	HS2ST1			SCAP			PCDHAC2	RTCB	PSME4	FLRT2	AFF3	TMEM47	PROM2		MUM1L1
CEP41								DIP2C	LSM8			SLCO1B7			USP46	PRRC2C	C11orf72	GTF2H2C	QKI	NT5C3L	EPB41L2		UBR4
UBE3A								GOLGA7	BACH1			CADM1			TP53INP1	CADM3	LTBP3	EGR2	HOXA5	SEMA3D	TMED2		PCDHA6
FAM134C								LARP4B	PAX5			GART			PGBD2	MTURN	B3GAT3	SOCS5	TMEM178B	CNKSR3	SMS		NUDT3
CCDC18								SYPL2	PRPF39			ZNF217			TPRXL	CWF19L2	RPUSD1	BIRC6	SPATA18	IL2RA	NUCKS1		GRIN2B
QKI								LRRC59	RAB28			RYR1			MECP2	PANK3	TARDBP	CERKL	SMIM15	FGF9	CLASP2
HOXA5								NID2	FRS2			MCM2			ATXN1	PTER	KPNA4	FOXA1	TP53INP1	CDC42SE2	RIOK3
CCDC91								IQCJ	GLMN			NUP214			PCDHA12	HIF1AN	MT2A	SETD8	EQTN	CLNK	SCD5
IFI44L								OSTC	CBX4			RASA1			DENND5B	RECK	SLC9A5	SRPR	SNX1	RFX3	NOTCH2NL
PBRM1								GPR37	SNRK			CEP192			GAS2	SGMS1	SRRM4	NPFFR2	FCRL3	UBE2N	SHROOM3
AJAP1								COL2A1	YPEL2			KLHL42			CYP2U1	GABPB1	ARHGAP26	ZC3H12C	C21orf91	ZNF781	ARHGEF25
GAPT								FZD4	KLF12			TAF1			BMP2K	SMARCE1	FUNDC1	TTC40	TMEM9B	PTPRG	FGF14
TMEM178B								KIAA1432	EML4			SHBG			POMGNT1	MED1	ARHGEF10	ZNF773	RELN	ZNF599	HAUS2
NR4A3								PITPNM2	WBP2NL			MAPKBP1			ZC3H12C	PDE8B	MAP3K4	XPR1	TRIM9	RCHY1	MSANTD3-TMEFF1
MYO9A								HDGF	LOXL2			ITFG2			CLCN6	BCAT1	PARP14	SMURF1	FAM49B	DDX5	POU3F2
SLCO4C1								SCAMP5	LRRCC1			LRRC59			ZNF773	JAKMIP2	RPP25	MAGEA8	DENND5B	OXTR	NXPE3
INSIG2								ISLR2	ZBTB24			KIAA1432			XPR1	TEX2	HAS2	LANCL3	STK35	XRN1	GNG11
C12orf29								NFAT5	ATXN7L1			CUL5			PPIH	CCSAP	SPTBN2	RBM26	EGR2	SYNE1	SMAD2
AC008394.1								MBTD1	FSBP			NFAT5			SMNDC1	SLCO5A1	TRAF5	STAU2	CCDC90B	STC2	SH3PXD2A
PTP4A2								TET3	RALA			MFSD9			FAHD1	SLFN11	ALPK2	DARS	EIF4A2	SOX6	ZNF585B
POC1B								NAV1	SETD3			SCAPER			CEP44	ATG14	PPP1R12B	RP11-371E8.4	ATAD2B	LRRC28	FILIP1
PLEKHA3								CCSER1	RNF150			RAB30			PPP4R1	ASAP1	DEFB119	KCMF1	TSHR	ATP6V1A	PCDHA10
ATXN1								RAB30	DNAJC10			FKBP1C			RAD51C	FAM72A	C18orf25	CFL2	REL	THAP2	FRRS1L
SLC25A21								KDELC1	GPR180			C16orf54			CSRNP3	ZBTB46	ENDOV	SATB1	MBD2	C11orf92	TIMM21
CENPO								CCDC38	PAPOLG			TRABD2A			LANCL3	CRAMP1L	ATG16L1	KCTD17	ATRX	EBAG9	BRD2
MTPN								SGMS2	TOB1			SIGLEC9			C3orf67	PDE1A	STT3B	KDM5A	DNM1	CITED2	CBL
SOCS5								NAV2	CHODL			TMC6			RAB11FIP5	GREB1L	HNRNPU	MTSS1	WT1	KLHL31	USP38
BIRC6								PAN2	UBE2E2			SLC16A14			GOLGA6L6	FAM46A	CYLD	DCUN1D5	TLR3	XKR4	RNASEL
SLC25A23								BTG2	WAC			TSC2			NEO1	GRAMD4	SPOCD1	PANX2	TTC3	NBPF3	NIPSNAP3B
DLG3								ZKSCAN4	TMEM167B			PABPC1L			RNPEPL1	ABCD3	B3GALT5	MDGA2	NDUFV3	JPH1	TDRD1
SPAG9								SLC16A14	GAN			THSD7A			CSNK2A1	ZNF136	UBE2I	NRP1	MYO5A	FUT9	SDC3
ZAK								GPC4	PCSK1			NCAPD2			IFIT5	PTK2	CDK6	RFX3	DIAPH3	SP100	NDNF
ASAH2								STX16	PLEKHF2			SLC35D1			SOS1	ITGB3BP	USP30	CNR1	RBBP5	ALX1	DICER1
MBD2								PPP1R15B	PAIP1			RLTPR			TMCC1	DYX1C1	SPECC1L-ADORA2A	RP11-196G11.1	CSRNP3	AKIRIN1	ARHGAP11A
THEMIS								DCP2	TRPS1			NRXN3			SLITRK3	HECTD2	PAK3	HOGA1	PDK1	PTPLAD1	KBTBD8
ZNF773								HAS3	CDH11			PRDM13			PRKAR2A	ZNF667	SLC25A29	ADAM22	SMAD5	NDUFA9	MTL5
XPR1								N4BP2	SLC36A4			SRGAP3			ZNF599	STK38L	KALRN	FXR1	TAS2R14	MBNL2	CAMK2G
LRAT								ASTE1	FRK			GPD2			DDX5	ZBTB37	INO80B-WBP1	CDK14	AADAT	RPS6KA3	PPP1R9A
ZMYM2								KIF26B	CCDC28A			CTNNA1			CUX1	ZNF143	KRTAP1-5	RAB6B	TMEM177	IGF1	RBM12
DNAJC16								MSH6	FBXO45			SLC8B1			SLC35E2	ZNF217	WDR62	MID1IP1	APBA2	ASCC2	SCAI
MYCBP								COL15A1	EYA4			MIB2			GRIK1-AS2	ITGAV	CNNM2	CAPS2	PANX1	PPWD1	ZBTB10
AHCYL1								TRIM63	BANK1			NONO			ANKRD13C	RP5-1021I20.4	RPIA	SUMO2	AC005035.1	RNF165	MAST4
LRFN1								SLC25A13	BCL11A			OASL			CAP2	GOLGA7	USP15	RAC1	SPRY3	GAB1	CAMK4
KIT								PHLDB2	CPSF6			QARS			CORO2B	JOSD1	FZD3	CTC-435M10.3	BAZ2A	PGRMC2	TMEM33
KDM3B								HAPLN3	RGPD2			NPEPPS			DCX	OPALIN	CPD	ANKFY1	IFIT5	SLC44A1	CST9L
NEXN								IFFO2	MPZL1			ARHGEF37			HSPA4L	BMS1	MYCBPAP	SDAD1	C14orf105	DCUN1D1	AMFR
SLC8A1								WBP1L	DBF4			NUFIP2			TRIO	MED24	POLR3E	DNMT3A	PIK3CG	TAX1BP1	TTC23
GBAS								IGSF1	SULF1			NEK4			AUNIP	NCMAP	EPC1	ADAMTS1	KCNA2	PUM2	PTBP2
MMD								DPYSL5	RGPD5			TSR1			TNFRSF10B	PLCB1	NDUFC2	MPZL2	CPEB2	RSBN1L	MGAT5
CYB5R4								COL4A2	SRGAP1			ADPGK			KCNJ6	KIF3B	HHIPL1	UBE2K	DIO1	CHML	CBFA2T2
PATZ1								ESRP2	HBP1			AOX1			INTS6	SDIM1	NAA15	MAGED4B	FARP2	FBXW2	ETV6
ZMAT4								TESPA1	STYX			LRIG3			PHKA1	TBX4	CNKSR2	IPO4	SLC25A36	ANGPT1	ADCY7
SLFN13								PDE8A	C12orf66			IZUMO3			SSX2IP	CNIH1	CELF1	SFRP2	ADAM22	DFNB59	MMGT1
SPRY3								RIT1	INHBA			KCNB1			BAG2	KIAA1432	ALS2CL	FAM76A	ZBTB43	SOD2	NRAS
SATB1								PAG1	PHACTR4			KRT13			FIGN	AEBP2	CHMP4B	CCPG1	FAM120C	ARCN1	DNAJC3
RBBP8								CYP4F3	TEX35			MAPK8			ERCC4	TET3	CSPG5	MXD1	KLHL23	NPAP1	ADRBK2
DCUN1D5								KIDINS220	SLITRK4			AKAP8			MYT1	RPL35A	DST	FAM127C	GPR135	PLXNC1	IKBIP
CNKSR3								MED26	PTPN1			FAF1			SUV420H1	TBC1D4	LTF	DHX15	MAF	ATP6V1C1	CTB-50L17.10
RORA								MLF1	PPTC7			PDE8A			ZFP1	NCLN	TP53TG3	CLASP1	FAM26E	PDIK1L	PRKAA2
MDGA2								ASXL3	HIPK3			SLC7A7			LRRIQ3	CLVS2	VDR	KIAA0087	NKAIN2	UBE2D2	DIEXF
C6ORF174								GXYLT2	ANKRD36C			ZNF493			SLC16A6	KCNS3	SMG8	KLF8	TMEM106B	CNTN4	IAPP
RFX3								HMCN1	CCR6			RNF24			THRB	ARHGEF2	DDX10	LURAP1L	AIMP1	THOC2	CRKL
VTI1A								BMF	DCBLD2			WDR48			MBNL2	RPAP2	MTFR1L	BNC2	COX7A2	FGD4	DFFB
HSD17B13								SHROOM2	DDX20			LRRTM4			ARID4B	ZNF37A	RFX7	ARHGAP21	CCPG1	UBN2	TENM1
DNM1L								LPL	TMTC1			SCN1A			RPS6KA3	PIK3CD	ZBTB20	GOT2	MRVI1	PKN2	ARHGAP19
OXTR								TMEM178B	LIN28B			SULT4A1			PCDHA5	TMEM237	ABI2	ONECUT2	PIK3C2A	MATR3	HP1BP3
DIS3L								MCIDAS	TMX1			HMCN1			CDK19	HCN1	PLEKHG4	SEMA3A	CYSLTR1	LRIF1	SORL1
INSR								NIPSNAP3A	AFF4			CTDSPL			RP11-481A20.11	KIAA1143	ATP2B1	RNF157	XKR4	GJA1	WHSC1L1
HOXA6								STRN4	KIAA2018			NTRK1			BARX2	FBXO28	YWHAQ	PRKAR1A	TMEM217	MFAP5	C17orf96
EIF3J								PCDHAC2	IBTK			RP1-4G17.5			RNF165	PGGT1B	ADORA2A	CYP20A1	MDM1	ZNF92	POTEM
SOX6								ARL17A	EPG5			ALDOB			AHSA2	DNPEP	UNG	FAM160B1	NF1	NBPF16	CNOT4
PIPOX								ARPC2	N4BP2L2			NR3C2			SHC4	JAK2	DMRTC2	SLC10A7	SLC10A2	GTPBP10	ZNF19
LYSMD4								ZFP36L1	IRF2BP2			ABHD16A			MYT1L	N4BP2	KIF21B	ST13	FUT9	ZNF662	STK4
TMEM106B								COL5A1	RASIP1			ASB6			MGEA5	TSSC1	SLC38A9	NFIB	RNF152	NANP	DGKE
LDHB								TRIM9	MIB1			GBP2			ARL5B	VWC2	C15orf39	REV3L	RP11-111M22.2	OXR1	VTA1
FAM122A								ATXN1	SLC7A11			C12orf29			NFIB	ZNF705D	RALGAPB	PRPF4	KIAA0087	GPM6A	TET1
UBE2D4								PCDHA12	SUDS3			NCKAP1L			REV3L	ZNF678	NUTM2D	RSBN1L	GPR83	SEMA6D	ATP2B2
STX12								STMN2	HAUS1			HOXA3			RSBN1L	ANXA7	NDUFS8	SPATA6	ZFP1	FLG2	RASA2
HSPA4L								DYNLT1	TMEM257			CHST6			POLK	IZUMO2	PRR27	SNX29	LRRIQ3	RASGRP3	PPP2R3A
FRYL								STX17	GOLGA8F			PTP4A2			CREB3L2	SCN2A	MITF	FOXR2	ARHGAP21	FAM63B	VMAC
KCNJ6								C8orf31	RP11-152F13.5			CCDC134			ATXN7	DEPTOR	DCTN4	FBXW2	CCDC71	SASH1	PHAX
XKR4								TUBB2A	CHRM3			ZNF763			TEX14	MAPRE2	GRIK5	UBE2D3	ANKH	AP1G1	SLC7A6
TSC22D2								ZMIZ1	GPATCH2L			ZFP36L1			ZFR	STRBP	USP19	AKAP5	AKIRIN1	UBE2W	PRRC1
SHPRH								ADAM12	YWHAB			CYP2E1			ANGPTL7	QARS	PTER	ZNF514	TSEN2	POMP	TSC22D3
PRSS55								C10orf68	TMEM68			UMPS			NMNAT1	CTTNBP2	PURB	PPFIBP1	CTD-2021H9.3	HGF	RGS21
CACNG2								ABHD4	CCDC117			F8			RACGAP1	MRPS25	SREBF2	TMEM150C	REPS2	C1GALT1	CRIM1
KIAA0087								XKR7	CCDC77			C8orf31			BAHD1	EPHA3	NYAP2	CTAGE5	DOT1L	DCLRE1B	ELK4
C7								ATAD2B	CCSER2			LMO3			ZBTB33	FAM179B	HIF1AN	CEP170	PPP1R3C	ZNF367	DUSP11
EIF2S1								KPNA1	LILRB2			DAPK1			RAB3B	POGK	MT1G	LYRM4	FAM124A	NCKAP1	CDC14A
TENM2								ICOS	MLLT3			C10orf131			PDIK1L	C1orf198	LMOD1	FAM153B	NEDD4	SLCO1B3	COTL1
THRB								REL	SFT2D2			ICOS			VPS53	ABCE1	FAM53C	RAB3B	CDK19	RSPO3	PEX26
SERINC4								AAR2	PHF3			AC002472.13			ST8SIA2	HIF1A	RIMS1	SREK1IP1	SAP30L	SALL1	PAIP2B
RBPJ								PDGFB	RFK			COL1A1			ALX4	KCNB1	ZNF207	IL6ST	NR2C1	TWIST1	COPS8
BNC2								COL1A1	AGFG1			UFSP2			LETMD1	C2CD2	ITSN2	LRRFIP1	RP1-32I10.10	MLANA	BTRC
ONECUT2								CBX6	NEMF			FOPNL			DLG2	TMEM97	DAGLA	RHBDD2	ARL5B	SPIN1	MMS22L
AKIRIN1								KCTD3	RGPD1			CLCN6			LEF1	PABPC4L	TRIP12	CTTNBP2NL	DCUN1D1	FAM184B	SPA17
RIBC1								C12orf45	DAB1			ZNF773			ZNF704	NUDT4	GRN	ACCSL	ERCC8	RYBP	CDH7
YBX1								ZBTB5	DDX17			ALKBH6			KMT2A	KCTD10	JAKMIP2	ZNF585A	PLAG1	PHEX	IRAK3
ARRDC3								RNF19A	BTBD3			TBC1D31			GOLGB1	FOXN3	TP53TG3B	UBN2	NFIB	ATXN3L	CDC37L1
BBS10								CENPB	EGFR			NHSL1			PCDHAC1	PRELP	TEX2	USP44	MYOZ3	RSBN1	SKIDA1
FOXF1								RBM26	PSME4			ZNF215			SERF1A	PPP6R3	ETV5	PPIP5K2	CAST	NBPF20	ACER3
KCNJ2								FER	ODC1			CEMIP			AKAP10	QKI	IKBKB	BCLAF1	UBE2D3	XPO1	ABT1
NEDD4								TRIB2	TSHZ3			PAEP			IL11RA	TEX30	TM6SF1	STMN1	WTIP	GPBP1	TMEM39A
LMAN1								HIATL1	INSC			UBE2Q1			FGD4	THOC7	CCNT1	POU3F3	H3F3B	MTF2	ZNF468
DESI1								COL4A3	ANKRD1			TRIM33			UBN2	LMTK2	ARL4C	CDY2B	BIVM	EWSR1	CCNA2
TMEFF2								SFPQ	KLF7			FAAH2			TRHDE	MRPL16	EZH1	CCNJ	TEX14	SNX4	DR1
AHSA2								CDC42BPA	EVI5			ATIC			RAB22A	ASXL3	FAM122B	HIAT1	DHDDS	CAB39	RMI1
NFIB								RMDN3	VAPA			C6orf222			AGTR2	RAPGEF6	PRTG	TNRC6A	CDC27	AFF2	HNRNPD
SLCO1A2								ZNF263	RHOU			ARMCX3			AKTIP	CD68	ASAP1	ZFHX4	PFKM	ATP13A3	NT5C2
SPATA6								CFL2	PARP14			SREK1			NAPEPLD	MYO9A	MMP16	UBR3	ASS1	NIPBL	ZNF532
SLC16A2								PIK3R1	SPAG17			GGCX			PKD2	NR3C2	ACVR2B	ELOVL6	RAB3B	L3MBTL3	PPM1K
PITPNB								SCYL2	ARFGEF2			RNF212			CCNJ	DCDC1	FAM46A	IL17D	GNAO1	GULP1	DENND4B
RIMBP2								SMARCC1	TPRG1			FGF9			SDC4	FAM25E	CD320	C7orf13	ACSL4	ZIC1	STXBP6
43723								SCHIP1	SPATS2L			TBX2			AAK1	COPS3	TSPAN16	ZNF483	MED23	ZNF84	TMEM144
DYNLT3								TMEM169	RTKN2			COPS4			TNRC6A	ZNF846	HOPX	PTPN12	43529	ZBTB25	DCAF8
PACSIN1								COL4A4	FAM175B			NRP1			PCDHA8	DEPDC1	MYO1D	ANTXR2	CSTF2	SNTG2	FBXO30
USP14								RORA	RIPPLY3			NTPCR			MAP3K2	VCAN	KIF16B	SUGT1	KDM7A	PHACTR3	ATP11C
ANKRD30BL								FARP2	ST6GAL2			HSF4			MBNL1	NCKAP1L	RNF130	ZNF615	LIN7A	CBX5	ERO1L
POTEF								ADAMTS17	VPS26A			KAT2A			PCYT1B	CLIP4	SOGA1	BTBD7	LGALSL	PIGA	PCDHA7
POU4F2								ZKSCAN3	RUNX2			COL13A1			APOPT1	COL5A1	SCAP	TMEM263	HOXD10	GPRIN3	RFFL
TOPORS								EMP3	ART3			SLC30A9			NFIA	UBXN10	ZACN	FAM63B	SLC7A2	SGK1	C16orf87
ATXN7								RGS1	ZNF765			EEF1A1			OXR1	KLF3	RAB15	RUFY2	TULP4	LHX9	SFMBT2
DCHS2								SS18L1	UBE2J1			IRF5			TNFAIP1	NMD3	LLGL2	NRIP1	UBN2	ELOVL4	FAM107B
PPARGC1A								ADAM22	FAM91A1			ICOSLG			MBNL3	AGPS	PEG10	SRGN	TMEM30A	UPK1B	TCF4
GAP43								JAZF1	SNAP91			STXBP2			GPSM3	STK35	ARHGAP18	DLAT	CDKN1A	KIAA1033	NUP153
MPHOSPH9								GALNT10	COL6A6			LARP4			GPR6	UNC80	CADM1	SUFU	PYGO1	NIPA1	KLHL8
THUMPD2								DDX5	CD2AP			ZBTB43			TRIM2	TMED10	MN1	CLCN5	F2RL1	ERBB4	MYOM3
PAPD4								LARP4	TBC1D32			MNX1			PDCD1LG2	FCHO2	CCDC127	TRAPPC13	WTAP	BMPR2	KIAA2022
IDE								PTPRJ	COPS2			PIP5K1A			TMEM263	MBD2	HSPA12A	ARL16	SDC4	NNT	ZNFX1
PCDH7								ZBTB43	ALDH18A1			NIF3L1			DDIAS	CALML4	HSD17B8	CTDSPL2	TNRC6A	TMEM154	HIP1
LMOD3								SLC35B2	ZBTB6			DNAJC25			SLC25A27	SYT1	GGA3	AGTPBP1	NRROS	LMO4	PCLO
SUZ12								TTC30B	ZNF705B			AQR			CASP12	GRHL3	LPCAT4	ZNF202	COBLL1	PAX3	IP6K2
GUCY1A2								EIF3J	CDK6			SOX6			BVES	CALN1	STAG3	SALL1	PON1	CD44	YOD1
ZNF326								MAPRE1	FAM65B			RPL26			UBE2W	C6orf106	SYNC	IVNS1ABP	MKNK1	CD47	HEATR6
NAIP								ANKRD13C	PLOD2			MAF			CENPP	WASF2	NAA50	RNF125	GABRE	SLC30A1	ARL10
IGSF10								OTUD4	GALNT13			PMPCB			ZNF367	MYCBP	LARP1	SHH	MRPL42	BNIP2	KCTD16
PLXNA4								MSL3	C1orf21			FHDC1			TMEM192	ZNF286B	MED24	PSIP1	DCAF12	EXOC3L1	SMAD9
NCBP2								HMGN3	IPO7			ZCCHC5			PCDHA4	CENPB	MAPKBP1	PHIP	SUGT1	ZIM2	LEKR1
LRRN3								PTP4A1	DDX3X			LRRC7			NCKAP1	ZNF215	SCN3A	CHD6	EMD		PPME1
PDE7B								DNMT3A	SUGCT			CCDC152			GPR157	ZNF100	RUNDC3B	TDRD9	RASSF8		TAF9B
ACSL4								UBE2K	GVQW1			IPO4			SLC6A5	DIAPH3	MAP3K12	LIN54	ENY2		SOX11
EFCAB5								KDM6B	BDNF			AIF1L			PTPRT	CADM4	CNIH1	ATP13A3	ZBTB34		CRK
GLIPR1								BCORL1	EYA3			SAE1			KREMEN1	NUDT6	SLC9A1	PRRG3	PAPSS2		FBXW7
CSTF2								DCX	MTX2			MCUR1			IVNS1ABP	LANCL3	HDGF	IL10	UBE2W		CDH6
NUP54								SERTAD4	CLSTN2			TH			SERF1B	RBM26	IL4R	ZKSCAN2	HGF		GATA3
CYB5B								NARF	TTC13			MMP28			GLIS3	SNX16	SENP2	KMT2C	C1GALT1		TRIM37
RLIM								ROR1	CHD4			CNOT3			UBE2B	SMAD5	MFSD9	MGAT4A	SLC12A5		COL12A1
ZNF782								AUNIP	USP15			CS			UGT1A8	SLC8A1	KLHDC10	NRN1	C8orf44		TRIM24
DLG2								SLC36A1	PKNOX2			DSC3			USP3	STAU2	ICA1	SERTAD2	SDCCAG8		WSCD1
ZNF462								AICDA	ZMYM5			TIA1			C10orf76	GDAP1L1	EPT1	TMEM136	TTC27		WWP1
COLCA2								GCSH	MORF4L2			KCNJ6			RSBN1	ILDR2	P2RX6	PCDH15	MAFG		AFTPH
UPF2								MXD1	WDR26			STXBP1			RND3	CACNA1E	EIF2A	FAM129A	PRKD2		WDR75
GOLGB1								C16orf72	POLR3E			SNRPN			MAML2	GTF3A	HPSE2	LYSMD3	KLHL24		CCDC112
PPP1R21								KCNJ6	CCDC132			KIAA0247			XRRA1	COL4A3	TMEM161B	ENAH	TMX3		SIRT1
PDE5A								ZNF518B	SARNP			TMEM2			XPO1	AKR1C1	NMB	RPL4	C10orf67		SIK1
SORCS1								XKR4	NAA15			HUNK			RBM44	DAG1	FBN1	ATF7	SUCO		PTPN2
RLF								RP11-444E17.6	HPS3			PARP3			NFATC3	UGT2B4	TMTC4	KPNB1	IRX2		CT47A9
FBXO22								NF1	GOLGA8IP			ACRC			APBB2	ITGA2	TSC2	CBX5	RND3		MED14
ARHGEF9								LSM11	CD1E			RRM1			ACSL6	SEC62	DGKZ	WDR37	TMEM168		NLN
TACR3								EIF2S1	CSPG5			SHPK			HLF	SLFN13	ARHGEF40	KCND2	RBM33		RUNX1
USP7								HINT3	TAOK1			ABCC3			MAPK1	BCAP29	TSNARE1	LHX6	DDIT3		PATE4
MATR3								CLDN1	TFPI			B4GALT3			SLAIN2	NEK9	NCS1	PTCD3	CHD6		HSPA4
ROBO1								COL1A2	ALG9			C5orf47			VENTX	SLC13A3	KRTAP10-4	TMEM260	C20orf202		ZSCAN12
EIF4G3								FAM13B	DST			GTPBP2			YPEL5	NAMPT	NRXN3	GABRA2	TRIB1		A1CF
CATSPER2								CD93	EPHA7			CHRNB2			LATS2	MTSS1	CTNNB1	SYVN1	RNF13		USP6NL
CDY2B								FAM23B	OLIG3			G6PC2			ADSL	RORA	AP3B1	POLB	MAP3K7		MTMR6
C3orf38								SLC22A7	PDS5A			MYH15			PCDHA3	RP13-279N23.2	PUM1	ERBB4	PAX9		CPSF7
RBM41								TNRC18	CAPRIN1			FAM124A			SESTD1	LZTS1	TM9SF1	PPEF2	NUPL1		VANGL1
TNRC6A								ARRDC3	MTRF1L			RRP1B			FGFR1OP	SLC25A36	SRGAP3	FAM169A	SPTSSB		VPS8
MBNL1								DOT1L	SPIN4			DGKB			CYBRD1	ZNF708	TUBA1C	NR2F2	PPP2R1B		PPP2R2C
MKRN3								PRKAB2	CAMKK2			VWA3B			PPM1D	SERHL2	CTNNA1	CCDC144NL	BOC		TOR1AIP2
NFIA								LAMC1	RFX7			MTRR			CAPRIN2	ZNF599	RHBDF1	LMO4	AC090616.2		NUP62CL
ZFHX4								PCDHA5	HDAC9			MOXD1			RSAD2	SLC9A9	PABPC3	OPCML	CASC3		CEP85L
KIAA1919								ERC1	CHM			RNF165			WDR5B	METTL10	CD276	PHLDA1	PRSS12		RP11-322L20.1
ELOVL6								TSPAN14	AGPAT5			MYT1L			TRPM3	KLHL15	SEC24C	TFAM	CPNE8		PHACTR2
XKR6								IGF1	LPP			ALDH1A2			EPX	TBK1	SBNO1	DGKH	SLMO2		UBTD2
FLG2								MAP6	ZXDA			XXbac-BPG32J3.20			CBX5	ENTPD1	RP11-287D1.3	SLC30A1	ENAH		PIK3CB
LSM12								GSTA4	KRTAP2-3			ARHGAP23			EVPLL	CUX1	CTTNBP2	SENP5	KIF5C		CLDN18
SIPA1L2								SLC39A13	DOK6			TP53BP1			AMER2	WSCD2	FAM179B	NACC2	JMY		CLDN8
OTULIN								KIF26A	ATP2B1			GNAQ			SPOP	SYNE1	SAMD4A	BNIP2	RAB3C		ZMYND11
PDPK1								NAP1L6	SKP1			COPG2			DUSP1	MIR3654	NUFIP2	LRRC2	SPOPL		PCDH20
GAREM								CASP8	CREM			ARHGAP44			SPOPL	ZSWIM4	IRF9	CUL4B	SP7		OPN3
EIF5A2								NANOS1	FAM96A			ABTB1			ASXL2	CAP2	DPYSL5		FAM135B		MYOG
APBB1IP								PLAG1	CCT6A			TOM1			TGFBR2	PRR4	RBMS3		FBXO48		NPHP3-ACAD11
BTBD7								REV3L	NAB1			CDH5			BICC1	LYSMD4	FNDC5		MGAT4B		PTCH1
CACNB2								PDGFC	USP28			RIN2			IRF1	SIAH1	MCC		MTSS1L		C18orf63
RASSF8								ZNF577	MRFAP1			HCK			PON2	CPLX2	RASSF5		MAF1		AGO3
KCNB2								COL11A1	RALGAPB			CLMN			JAK1	BCL2L2	NUP107		ZNF142		MMP15
PRKD1								WHSC1	SOCS6			KCNH6			CAMK2N1	PGAM1	MT1X		ARMCX2		RORB
IFT80								IL1RL1	BAG4			ZNF564			RAPGEF5	RAP1GDS1	SACS		WNT9A		P4HA2
WNT9B								CLMN	TNRC6B			KCNA4			GPR137C	EBAG9	KCNB1		GABARAPL3		MEX3B
GRIK2								NAP1L3	SPTY2D1			SOD2			NIN	MRVI1	SLIT1		EPB41L5		ETV3
ZFP36L2								CEACAM6	ALDH5A1			SPATA20			N4BP1	KCNJ6	ATRIP		EIF4A1		ST8SIA3
PLXDC2								COL6A3	GLTSCR1L			CEACAM6			ERBB4	TSC22D2	NFATC2		KIAA1429		FGF17
AGTPBP1								TLL1	PHF6			KCNT1			FAM110C	TTC14	MAPK8		FAM110C		PRRG4
SLC35B4								KIAA1024	FAM178A			TEX14			KMO	PDCL	PLXNB3		BMPR2		ZNF681
HOXC4								SH3BP5L	RICTOR			FAM186B			EHMT1	SLC25A2	RQCD1		FBXO43		NPLOC4
MOB1A								LGALS8	ASH1L			NAE1			BMPR2	SYT3	PGF		CCDC144NL		CUL2
POTEB2								TMEM236	ZSWIM6			PELI3			FAM169A	PPP1R12C	JMJD7-PLA2G4B		SOHLH2		PAK2
ATP2B3								KIAA0355	PANK3			FDXR			KIF5B	ADNP	BLNK		DDX52		CDKAL1
SLIT3								FAM193B	RERE			TLL1			C15orf27	C6orf120	C1orf226		OPCML		SMIM8
AKAP6								PDE7B	DNAH5			NMNAT1			CCDC6	SLC25A53	ADAM23		MAP1B		TRIM8
PPARGC1B								PDIK1L	PURB			SLMO1			MAPK10	LYRM7	QKI		MIER3		ATAD2
ZFPM2								FAXC	SENP6			ZNF211			POU6F2	ZNF430	MFSD10		PFKFB3		TRPC1
CLCN2								BAK1	OSBPL9			TAF1C			HIST1H4I	LSM11	LIMK2		THSD7B		TMEM248
HNMT								SUV420H2	WDR25			ZNF671			CD44	FZD1	SPNS3		EDIL3		LPPR5
FNDC9								TNFRSF1A	PTPN20A			CPSF3L			KCTD20	RNF152	ASXL3		HMBOX1		PRKCI
GTF2A1								ZNF644	HIST1H4E			ANAPC15			DGKH	EIF2S1	NOX5		ANKRD66		CASK
CDH20								ZNF512B	RNF149			PDIK1L			ZKSCAN1	CYP4F22	AHDC1		ZNF230		EIF4E3
APBB2								DLG2	TMEM170B			VPS53			C2orf69	DTNA	DOCK5		NR4A1		MEIS2
C1orf158								MUC7	ITSN2			UBE2G1			DDX51	CASC5	MAP4K1		KLLN		PCDHA13
SNX4								NAPB	STK39			SREK1IP1			ZNF213	ZFP1	TCTN1		GRIN2B		FAT3
SGK3								ZNF704	TMEM132B			TATDN3			NCR3LG1	SPSB1	PPM1A		CELF6		PRRC2B
ZNF385D								LIN7A	GLDN			KDM7A			ZFAT	SP1	PARP16				SAMD8
GRM8								CEP95	JAKMIP2			SPTBN4			TUSC2	THRB	DCDC1				GIN1
BBX								COL4A6	TMEM66			ZNF554			PCDHA6	FAM23B	ABHD16A				SRP19
BAHCC1								PCDHAC1	PHACTR1			LGALSL			ZNF829	B3GALTL	TMEM258				CCDC171
NIPBL								RLF	THAP1			GOLGB1			RPS6KA2	GRID2	FAM219B				THBS2
STX8								FOXO3	CREB1			MYO5C			ZFP91	SMIM13	FCRL3				SPATA2
ITPR2								XPO4	CDK8			DNHD1				TWSG1	AC008394.1				ELK3
FGF7								VPS37C	RBMS1			IL11RA				ANGPTL2	DIAPH1				UAP1
PSMA5								TIMM44	FRAT2			METTL14				C14orf166	COG5				PPP2CA
DIAPH2								FAM136A	GRIA2			DERL1				UBE2H	THOC5				CREB5
KMT2C								IFFO1	RGPD8			DRG2				GSTM2	MECP2				HOOK3
MGAT4A								MYCN	ARL4C			FBXW10				FAM72C	ZFP36L1				LRRC8B
RBFOX3								WDFY1	SLCO5A1			NWD1				TLK1	APOL3				USP37
ULK2								MYO1E	SLFN11			USP7				SLC39A13	PLEKHA3				WDR72
ITSN1								PXDN	PAH			AKAP12				AHSA2	ARID1A				B4GALT5
PCDH9								GRAP2	PRTG			ENO3				ZNF35	UTS2B				SEL1L
CAPRIN2								ROBO1	PAPD5			PPIP5K2				PRIMA1	MTM1				ZNF431
SLFN5								CCNJ	ASAP1			GPT2				ZCCHC14	SLC7A8				RBMXL1
CPNE8								EML6	GOSR2			MDN1				GNAQ	PPP2R1A				CACNB4
ZNRF3								TNRC6A	FAM217B			HEXIM1				PLAG1	LDOC1				CPEB4
CRISPLD2								COL8A1	ACVR2B			ZFHX4				JDP2	F8				UBIAD1
NMRK1								PCDHA8	ABCD3			FGD2				TRPM4	MTPN				USP31
ENAH								ULBP2	MBL2			CNEP1R1				C18orf54	SOCS5				AFF1
KIF5C								ISL1	43525			SEMA6D				DYNLT3	SKIL				TCF7L2
ZNF675								PCYT1B	MMAA			ATG9A				UBE2D3	DAPK1				EXPH5
RNF139								NFIA	PCGF5			APOBEC1				TREM1	TMEM241				ZDBF2
TRPM3								CSPG4	GABRB3			ZBTB18				TOPORS	ATAD2B				CADPS2
ZNF470								OXR1	ZNF721			SLC39A10				KCND1	DLL1				ZYG11B
WDR37								ATG9A	TTLL7			DCAF12				GBE1	AC024592.12				ACVR1B
SETX								EIF2S2	DCDC2			MYO1G				GK5	PIM1				RBM28
RD3								XKR6	MAN1A2			THADA				SLC9A3R2	ZNF773				ANTXR1
ORC5								INA	SLC2A3			IFI27L1				GJC3	KIR2DL3				PCDHA1
TTC6								FREM1	SLC25A30			PTPN12				ANGPT1	DYRK4				LRRC8A
LHX9								OTULIN	C9orf41			NPRL2				STAMBP	GRHL3				NR6A1
MTDH								CALCB	PZP			OR52K1				ESRRA	VANGL2				WNT5A
LPGAT1								LAMA2	NOVA1			CACNA2D1				ZNF730	MAFK				KCNQ5
GABRA2								ATP2A2	LMLN			ATP2A2				LA16c-306E5.2	ANKS6				SYK
PLCB4								NAV3	PTPN13			DGKD				GUCY1A2	GIPC1				HHIP
ITIH5								GRIP1	ATM			MEF2C				ZNF440	43712				SORT1
ERBB4								MPZL3	NLK			ZNF726				SLC1A4	RPLP0				HOXD13
BMPR2								ZBTB34	ZBTB37			JADE1				TMEM236	VWA3A				DPF3
NT5DC1								AP1G1	SOSTDC1			TGFBI				RBX1	EIF4G1				EEF1E1
SLC1A2								EHD2	SETDB1			NASP				ELOVL2	MPDU1				SMURF2
MAP3K5								CYCS	ETNK1			NCKAP1				ZNF140	DGCR6				PPP4R4
MTF1								PALM2	NRK			LEPROT				FAXC	SHISA5				RSF1
EBF2								VGLL1	ITGAV			SRSF10				MYEF2	SAV1				TAF2
POU6F2								PCDHA4	LARP4B			PELP1				SUV420H2	VASH1				MYO5B
ZNF695								CLCN5	HSPA12A			SLC4A3				ELP4	LY6E				SNAP25
SOX5								COL25A1	EHBP1			SMARCD3				IL6ST	LANCL3				KIF3A
UBLCP1								SRSF10	PSD3			FGFR2				KDM7A	SLC8A1				CYP51A1
CLCA2								EVA1A	RASA1			SALL1				ZNF704	GBAS				TMEM110
ZNF624								MOB1A	LARP1			SEC31B				KIAA1244	KRTAP5-8				METTL8
PDGFA								C10orf67	KLHL42			PFKL				ZNF573	DCTN1				PAFAH1B1
GRIK3								TNFRSF9	RSRC1			FLOT2				ASIC5	ATP1A4				DENND1B
GPR75-ASB3								CAMK1D	SF3B6			RPS6KA4				KIAA1324L	ILDR2				SLU7
TSACC								KIRREL	NCAM2			KCNV1				VPS37C	TSPAN7				PIGK
ASF1A								535	535			535				CPLX1	TRIM33				PARP11
KLLN								536	536			536				ZNF705G	ELOVL5				NELL2
GRIN2B								537	537			537				537	537				537
								538	538			538				538	538				538
								539	539			539				539	539				539
								540	540			540				540	540				540
								541	541			541				541	541				541
								542	542			542				542	542				542
								543	543			543				543	543				543
								544	544			544				544	544				544
								545	545			545				545	545				545
								546	546			546				546	546				546
								547	547			547				547	547				547
								548	548			548				548	548				548
								549	549			549				549	549				549
								550	550			550				550	550				550
								551	551			551				551	551				551
								552	552			552				552	552				552
								553	553			553				553	553				553
								554	554			554				554	554				554
								555	555			555				555	555				555
								556	556			556				556	556				556
								557	557			557				557	557				557
								558	558			558				558	558				558
								559	559			559				559	559				559
								560	560			560				560	560				560
								561	561			561				561	561				561
								562	562			562				562	562				562
								563	563			563				563	563				563
								564	564			564				564	564				564
								565	565			565				565	565				565
								566	566			566				566	566				566
								567	567			567				567	567				567
								568	568			568				568	568				568
								569	569			569				569	569				569
								570	570			570				570	570				570
								571	571			571				571	571				571
								572	572			572				572	572				572
								573	573			573				573	573				573
								574	574			574				574	574				574
								575	575			575				575	575				575
								576	576			576				576	576				576
								577	577			577				577	577				577
								578	578			578				578	578				578
								579	579			579				579	579				579
								580	580			580				580	580				580
								581	581			581				581	581				581
								582	582			582				582	582				582
								583	583			583				583	583				583
								584	584			584				584	584				584
								585	585			585				585	585				585
								586	586			586				586	586				586
								587	587			587				587	587				587
								588	588			588				588	588				588
								589	589			589				589	589				589
								590	590			590				590	590				590
								591	591			591				591	591				591
								592	592			592				592	592				592
								593	593			593				593	593				593
								594	594			594				594	594				594
								595	595			595				595	595				595
								596	596			596				596	596				596
								597	597			597				597	597				597
								598	598			598				598	598				598
								599	599			599				599	599				599
								600	600			600				600	600				600
								601	601			601				601	601				601
								602	602			602				602	602				602
								603	603			603				603	603				603
								604	604			604				604	604				604
								605	605			605				605	605				605
								606	606			606				606	606				606
								607	607			607				607	607				607
								608	608			608				608	608				608
								609	609			609				609	609				609
								610	610			610				610	610				610
									611			611				611	611				611
									612			612				612	612				612
									613							613	613				613
									614							614	614				614
									615							615	615				615
									616							616	616				616
									617							617	617				617
									618							618	618				618
									619							619	619				619
									620							620	620				620
									621							621	621				621
									622							622	622				622
									623							623	623				623
									624							624	624				624
									625							625	625				625
									626							626	626				626
									627							627	627				627
									628							628	628				628
									629							629	629				629
									630							630	630				630
									631							631	631				631
									632							632	632				632
									633							633	633				633
									634							634	634				634
									635							635	635				635
									636							636	636				636
									637							637	637				637
									638							638	638				638
									639							639	639				639
									640							640	640				640
									641							641	641				641
									642							642	642				642
									643							643	643				643
									644							644	644				644
									645							645	645				645
									646							646	646				646
									647							647	647				647
									648							648	648				648
									649							649	649				649
									650							650	650				650
									651							651	651				651
									652							652	652				652
									653							653	653				653
									654							654	654				654
									655							655	655				655
									656							656	656				656
									657							657	657				657
									658							658	658				658
									659							659	659				659
									660							660	660				660
									661							661	661				661
									662							662	662				662
									663							663	663				663
									664							664	664				664
									665							665	665				665
									666							666	666				666
									667							667	667				667
									668							668	668				668
									669							669	669				669
									670							670	670				670
									671							671	671				671
									672							672	672				672
									673								673				673
									674								674				674
									675								675				675
									676								676				676
									677								677				677
									678								678				678
									679								679				679
									680								680				680
									681								681				681
									682								682				682
									683								683				683
									684								684				684
									685								685				685
									686								686				686
									687								687				687
									688								688				688
									689								689				689
									690								690				690
									691								691				691
									692								692				692
									693								693				693
									694								694				694
									695								695				695
									696								696				696
									697								697				697
									698								698				698
									699								699				699
									700								700				700
									701								701				701
									702								702				702
									703								703				703
									704								704				704
									705								705				705
									706								706				706
									707								707				707
									708								708				708
									709								709				709
									710								710				710
									711								711				711
									712								712				712
									713								713				713
									714								714				714
									715								715				715
									716								716				716
									717								717				717
									718								718				718
									719								719				719
									720								720				720
									721								721				721
									722								722				722
									723								723				723
									724								724				724
									725								725				725
									726								726				726
									727								727				727
									728								728				728
									729								729				729
									730								730				730
									731								731				731
									732								732				732
									733								733				733
									734								734				734
									735								735				735
									736								736				736
									737								737				737
									738								738				738
									739								739				739
									740								740				740
									741								741				741
									742								742				742
									743								743				743
									744								744				744
									745								745				745
									746								746				746
									747								747				747
									748								748				748
									749								749				749
									750								750				750
									751								751				751
									752								752				752
									753								753				753
									754								754				754
									755								755				755
									756								756				756
									757								757				757
									758								758				758
									759								759				759
									760								760				760
									761								761				761
									762								762				762
									763								763				763
									764								764				764
									765								765				765
									766								766				766
									767								767				767
									768								768				768
									769								769				769
									770								770				770
									771								771				771
									772								772				772
									773								773				773
									774								774				774
									775								775				775
									776								776				776
									777								777				777
									778								778				778
									779								779				779
									780								780				780
									781								781				781
									782								782				782
									783								783				783
									784								784				784
									785								785				785
									786								786				786
									787								787				787
									788								788				788
									789								789				789
									790								790				790
									791								791				791
									792								792				792
									793								793				793
									794								794				794
									795								795				795
									796								796				796
									797								797				797
									798								798				798
									799								799				799
									800								800				800
									801								801				801
									802								802				802
									803								803				803
									804								804				804
									805								805				805
									806								806				806
									807								807				807
									808								808				808
									809								809				809
									810								810				810
									811								811				811
									812								812				812
									813								813				813
									814								814				814
									815								815				815
									816								816				816
									817								817				817
									818								818				818
									819								819				819
									820								820				820
									821								821				821
									822								822				822
									823								823				823
									824								824				824
									825								825				825
									826								826				826
									827								827				827
									828								828				828
									829								829				829
									830								830				830
									831								831				831
									832								832				832
									833								833				833
									834								834				834
									835								835				835
									836								836				836
									837								837				837
									838								838				838
									839								839				839
									840								840				840
									841								841				841
									842								842				842
									843								843				843
									844								844				844
									845								845				845
									846								846				846
									847								847				847
									848								848				848
									849								849				849
									850								850				850
									851								851				851
									852								852				852
									853								853				853
									854								854				854
									855								855				855
									856								856				856
									857								857				857
									858								858				858
									859								859				859
									860								860				860
									861								861				861
									862								862				862
									863								863				863
									864								864				864
									865								865				865
									866								866				866
									867								867				867
									868								868				868
									869								869				869
									870								870				870
									871								871				871
									872								872				872
									873								873				873
									874								874				874
									875								875				875
									876								876				876
									877								877				877
									878								878				878
									879								879				879
									880								880				880
									881								881				881
									882								882				882
									883								883				883
									884								884				884
									885								885				885
									886								886				886
									887								887				887
									888								888				888
									889								889				889
									890								890				890
									891								891				891
									892								892				892
									893								893				893
									894								894				894
									895								895				895
									896								896				896
									897								897				897
									898								898				898
									899								899				899
									900								900				900
									901								901				901
									902								902				902
									903												903
									904												904
									905												905
									906												906
									907												907
									908												908
									909												909
									910												910
									911												911
									912												912
									913												913
									914												914
									915												915
									916												916
									917												917
									918												918
									919												919
									920												920
									921												921
									922												922
									923												923
									924												924
									925												925
									926												926
									927												927
									928												928
									929												929
									930												930
									931												931
									932												932
									933												933
									934												934
									935												935
									936												936
									937												937
									938												938
									939												939
									940												940
									941												941
									942												942
									943												943
									944												944
									945												945
									946												946
									947												947
									948												948
									949												949
									950												950
									951												951
									952												952
									953												953
									954												954
									955												955
									956												956
									957												957
									958												958
									959												959
									960												960
									961												961
									962												962
									963												963
									964												964
									965												965
									966												966
									967												967
									968												968
									969												969
									970												970
									971												971
									972												972
									973												973
									974												974
									975												975
									976												976
									977												977
									978												978
									979												979
									980												980
									981												981
									982												982
									983												983
									984												984
									985												985
									986												986
									987												987
									988												988
									989												989
									990												990
									991												991
									992												992
									993												993
									994												994
									995												995
									996												996
									997												997
									998												998
									999												999
									1000												1000
									1001												1001
									1002												1002
									1003												1003
									1004												1004
									1005												1005
									1006												1006
									1007												1007
									1008												1008
									1009												1009
									1010												1010
									1011												1011
									1012												1012
									1013												1013
									1014												1014
									1015												1015
									1016												1016
									1017												1017
									1018												1018
									1019												1019
									1020												1020
									1021												1021
									1022												1022
									1023												1023
									1024												1024
									1025												1025
									1026												1026
									1027												1027
									1028												1028
									1029												1029
									1030												1030
									1031												1031
									1032												1032
									1033												1033
									1034												1034
									1035												1035
									1036												1036
									1037												1037
									1038												1038
									1039												1039
									1040												1040
									1041												1041
									1042												1042
									1043												1043
									1044												1044
									1045												1045
									1046												1046
									1047												1047
									1048												1048
									1049												1049
									1050												1050
									1051												1051
									1052												1052
									1053												1053
									1054												1054
									1055												1055
									1056												1056
									1057												1057
									1058												1058
									1059												1059
									1060												1060
									1061												1061
									1062												1062
									1063												1063
									1064												1064
									1065												1065
									1066												1066
									1067												1067
									1068												1068
									1069												1069
									1070												1070
									1071												1071
									1072												1072
									1073												1073
									1074												1074
									1075												1075
									1076												1076
									1077												1077
									1078												1078
									1079												1079
									1080												1080
									1081												1081
									1082												1082
									1083												1083
									1084												1084
									1085												1085
									1086												1086
									1087												1087
									1088												1088
									1089												1089
									1090												1090
									1091												1091
									1092												1092
									1093												1093
									1094												1094
									1095												1095
									1096												1096
									1097												1097
									1098												1098
									1099												1099
									1100												1100
									1101												1101
									1102												1102
									1103												1103
									1104												1104
									1105												1105
									1106												1106
									1107												1107
									1108												1108
									1109												1109
									1110												1110
									1111												1111
									1112												1112
									1113												1113
									1114												1114
									1115												1115
									1116												1116
									1117												1117
									1118												1118
									1119												1119
									1120												1120
									1121												1121
									1122												1122
									1123												1123
									1124												1124
									1125												1125
									1126												1126
									1127												1127
									1128												1128
									1129												1129
									1130												1130
									1131												1131
									1132												1132
									1133												1133
									1134												1134
									1135												1135
									1136												1136
									1137												1137
									1138												1138
									1139												1139
									1140												1140
									1141												1141
									1142												1142
									1143												1143
									1144												1144
									1145												1145
									1146												1146
									1147												1147
									1148												1148
									1149												1149
									1150												1150
									1151												1151
									1152												1152
									1153												1153
									1154												1154
									1155												1155
									1156												1156
									1157												1157
									1158												1158
									1159												1159
									1160												1160
									1161												1161
									1162												1162
									1163												1163
									1164												1164
									1165												1165
									1166												1166
									1167												1167
									1168												1168
									1169												1169
									1170												1170
									1171												1171
									1172												1172
									1173												1173
									1174												1174
									1175												1175
									1176												1176
									1177												1177
									1178												1178
									1179												1179
									1180												1180
									1181												1181
																					1182
																					1183
																					1184
																					1185
																					1186
																					1187
																					1188
																					1189
																					1190
																					1191
																					1192
																					1193
																					1194
																					1195
																					1196
																					1197
																					1198
																					1199
																					1200
																					1201
																					1202
																					1203
																					1204
																					1205
																					1206
																					1207
																					1208
																					1209
																					1210
																					1211
																					1212
																					1213
																					1214
																					1215
																					1216
																					1217
																					1218
																					1219
																					1220
																					1221
																					1222
																					1223
																					1224
																					1225
																					1226
																					1227
																					1228
																					1229
																					1230
																					1231
																					1232
																					1233
																					1234
																					1235
																					1236
																					1237
																					1238
																					1239
																					1240
																					1241
																					1242
																					1243
																					1244
																					1245
																					1246
																					1247
																					1248
																					1249
																					1250
																					1251
																					1252
																					1253
																					1254
																					1255
																					1256
																					1257
																					1258
																					1259
																					1260
																					1261
																					1262
																					1263
																					1264
																					1265
																					1266
																					1267
																					1268
																					1269
																					1270
																					1271
																					1272
																					1273
																					1274
																					1275
																					1276
																					1277
																					1278
																					1279
																					1280
																					1281
																					1282
																					1283
																					1284
																					1285
																					1286
																					1287
																					1288
																					1289
																					1290
																					1291
																					1292
																					1293
																					1294
																					1295
																					1296
																					1297
																					1298
																					1299
																					1300
																					1301
																					1302
																					1303
																					1304
																					1305
																					1306
																					1307
																					1308
																					1309
																					1310
																					1311
																					1312
																					1313
																					1314
																					1315
																					1316
																					1317
																					1318
																					1319
																					1320
																					1321
																					1322
																					1323
																					1324
																					1325
																					1326
																					1327
																					1328
																					1329
																					1330
																					1331
																					1332
																					1333
																					1334
																					1335
																					1336
																					1337
																					1338
																					1339
																					1340
																					1341
																					1342
																					1343
																					1344
																					1345
																					1346
																					1347
																					1348
																					1349
																					1350
																					1351
																					1352
																					1353
																					1354
																					1355
																					1356
																					1357
																					1358
																					1359
																					1360
																					1361
																					1362
																					1363
																					1364
																					1365
																					1366
																					1367
																					1368
																					1369
																					1370
																					1371
																					1372
																					1373
																					1374
																					1375
																					1376
																					1377
																					1378
																					1379
																					1380
																					1381
																					1382
																					1383
																					1384
																					1385
																					1386
																					1387
																					1388
																					1389
																					1390
																					1391
																					1392
																					1393
																					1394
																					1395
																					1396
																					1397
																					1398
																					1399
																					1400
																					1401
																					1402
																					1403
																					1404
																					1405
																					1406
																					1407
																					1408
																					1409
																					1410
																					1411
																					1412
																					1413
																					1414
																					1415
																					1416
																					1417
																					1418
																					1419
																					1420
																					1421
																					1422
																					1423
																					1424
																					1425
																					1426
																					1427
																					1428
																					1429
																					1430
																					1431
																					1432
																					1433
																					1434
																					1435
																					1436
																					1437
																					1438
																					1439
																					1440
																					1441
																					1442
																					1443
																					1444
																					1445
																					1446
																					1447
																					1448
																					1449
																					1450
																					1451
																					1452
																					1453
																					1454
																					1455
																					1456
																					1457
																					1458
																					1459
																					1460
																					1461
																					1462
																					1463
																					1464
																					1465
																					1466
																					1467
																					1468
																					1469
																					1470
																					1471
																					1472
																					1473
																					1474
																					1475
																					1476
																					1477
																					1478
																					1479
																					1480
																					1481
																					1482
																					1483
																					1484
																					1485
																					1486
																					1487
																					1488
																					1489
																					1490
																					1491
																					1492
																					1493
																					1494
																					1495
																					1496
																					1497
																					1498
																					1499
																					1500
																					1501
																					1502
																					1503
																					1504
																					1505
																					1506
																					1507
																					1508
																					1509
																					1510
																					1511
																					1512
																					1513
																					1514
																					1515
																					1516
																					1517
																					1518
																					1519
																					1520
																					1521
																					1522
																					1523
																					1524
																					1525
																					1526
																					1527
																					1528
																					1529
																					1530
																					1531
																					1532
																					1533
																					1534
																					1535
																					1536
																					1537
																					1538
																					1539
																					1540
																					1541
																					1542
																					1543
																					1544
																					1545
																					1546
																					1547
																					1548
																					1549
																					1550
																					1551
																					1552
																					1553
																					1554
																					1555
																					1556
																					1557
																					1558
																					1559
																					1560
																					1561
																					1562
																					1563
																					1564
																					1565
																					1566
																					1567
																					1568
																					1569
																					1570
																					1571
																					1572
																					1573
																					1574
																					1575
																					1576
																					1577
																					1578
																					1579
																					1580
																					1581
																					1582
																					1583
																					1584
																					1585
																					1586
																					1587
																					1588
																					1589
																					1590
																					1591
																					1592
																					1593
																					1594
																					1595
																					1596
																					1597
																					1598
																					1599
																					1600
																					1601
																					1602
																					1603
																					1604
																					1605
																					1606
																					1607
																					1608
																					1609
																					1610
																					1611
																					1612
																					1613
																					1614
																					1615
																					1616
																					1617
																					1618
																					1619
																					1620
																					1621
																					1622
																					1623
																					1624
																					1625
																					1626
																					1627
																					1628
																					1629
																					1630
																					1631
																					1632
																					1633
																					1634
																					1635
																					1636
																					1637
																					1638
																					1639
																					1640
																					1641
																					1642
																					1643
																					1644
																					1645
																					1646
																					1647
																					1648
																					1649
																					1650
																					1651
																					1652
																					1653
																					1654
																					1655
																					1656
																					1657
																					1658
																					1659
																					1660
																					1661
																					1662
																					1663
																					1664
																					1665
																					1666
																					1667
																					1668
																					1669
																					1670
																					1671
																					1672
																					1673
																					1674
																					1675
																					1676
																					1677
																					1678
																					1679
																					1680
																					1681
																					1682
																					1683
																					1684
																					1685
																					1686
																					1687
																					1688
																					1689
																					1690
																					1691
																					1692
																					1693
																					1694
																					1695
																					1696
																					1697
																					1698
																					1699
																					1700
																					1701
																					1702
																					1703
																					1704
																					1705
																					1706
																					1707
																					1708
																					1709
																					1710
																					1711
																					1712
																					1713
																					1714
																					1715
																					1716
																					1717
																					1718
																					1719
																					1720
																					1721
																					1722
																					1723
																					1724
																					1725
																					1726
																					1727
																					1728
																					1729
																					1730
																					1731
																					1732
																					1733
																					1734
																					1735
																					1736
																					1737
																					1738
																					1739
																					1740
																					1741
																					1742
																					1743
																					1744
																					1745
																					1746
																					1747
																					1748
																					1749
																					1750
																					1751
																					1752
																					1753
																					1754
																					1755
																					1756
																					1757
																					1758
																					1759
																					1760
																					1761
																					1762
																					1763
																					1764
																					1765
																					1766
																					1767
																					1768
																					1769
																					1770
																					1771
																					1772
																					1773
																					1774
																					1775
																					1776
																					1777
																					1778
																					1779
																					1780
																					1781
																					1782
																					1783
																					1784
																					1785
																					1786
																					1787
																					1788
																					1789
																					1790
																					1791
																					1792
																					1793
																					1794
																					1795
																					1796
																					1797
																					1798
																					1799
																					1800
																					1801
																					1802
																					1803
																					1804
																					1805
																					1806
																					1807
																					1808
																					1809
																					1810
																					1811
																					1812
																					1813
																					1814
																					1815
																					1816
																					1817
																					1818
																					1819
																					1820
																					1821
																					1822
																					1823
																					1824
																					1825
																					1826
																					1827
																					1828
																					1829
																					1830
																					1831
																					1832
																					1833
																					1834
																					1835
																					1836
																					1837
																					1838
																					1839
																					1840
																					1841
																					1842
																					1843
																					1844
																					1845
																					1846
																					1847
																					1848
																					1849
																					1850
																					1851
																					1852
																					1853
																					1854
																					1855
																					1856
																					1857
																					1858
																					1859
																					1860
																					1861
																					1862
																					1863
																					1864
																					1865
																					1866
																					1867
																					1868
																					1869
																					1870
																					1871
																					1872
																					1873
																					1874
																					1875
																					1876
																					1877
																					1878
																					1879
																					1880
																					1881
																					1882
																					1883
																					1884
																					1885
																					1886
																					1887
																					1888
																					1889
																					1890
																					1891
																					1892
																					1893
																					1894
																					1895
																					1896
																					1897
																					1898
																					1899
																					1900
																					1901
																					1902
																					1903
																					1904
																					1905
																					1906
																					1907
																					1908
																					1909
																					1910
																					1911
																					1912
																					1913
																					1914
																					1915
																					1916
																					1917
																					1918
																					1919
																					1920
																					1921
																					1922
																					1923
																					1924
																					1925
																					1926
																					1927
																					1928
																					1929
																					1930
																					1931
																					1932
																					1933
																					1934
																					1935
																					1936
																					1937
																					1938
																					1939
																					1940
																					1941
																					1942
																					1943
																					1944
																					1945
																					1946
																					1947
																					1948
																					1949
																					1950
																					1951
																					1952
																					1953
																					1954
																					1955
																					1956
																					1957
																					1958
																					1959
																					1960
																					1961
																					1962
																					1963
																					1964
																					1965
																					1966
																					1967
																					1968
																					1969
																					1970
																					1971
																					1972
																					1973
																					1974
																					1975
																					1976
																					1977
																					1978
																					1979
																					1980
																					1981
																					1982
																					1983
																					1984
																					1985
																					1986
																					1987
																					1988
																					1989
																					1990
																					1991
																					1992
																					1993
																					1994
																					1995
																					1996
																					1997
																					1998
[truncated: 4,384 more rows]

## Sheet: Table S3
Table S3. Predicted target genes of DEmiRs by TargetScan
hsa-miR-375 taegets	hsa-miR-551b-3p targets	hsa-miR-513c-5p targets	hsa-miR-192-3p targets	hsa-miR-215-5p targets	hsa-miR-192-5p targets	hsa-miR-378a-3p targets	hsa-mir-194-5p targets	hsa-miR-29c-3p targets	hsa-miR-498 targets	hsa-miR-194-3p targets	hsa-miR-29c-5p targets	hsa-miR-338-3p targets	hsa-miR-10b-5p targets	hsa-miR-139-5p targets	hsa-miR-512-3p targets	hsa-miR-135b-5p targets	hsa-miR-214-3p targets	hsa-miR-194-5p targets	hsa-miR-224-5p targets	hsa-miR-409-3p targets	hsa-miR-495-3p targets	hsa-miR-21-5p targets	hsa-miR-21-3p targets
PRSS16	RGP1	CALU	TERF2	ARHGAP1	ARHGAP1	ARHGAP1	CALU	CALU	RGS7BP	ARHGAP1	FAM102B	PRSS16	CALU	BMI1	ZKSCAN5	EFNB2	AHI1	CALU	PRSS16	AIDA	CALU	RTN4	EFNB2
TGDS	TMEM255A	ARHGAP8	PRSS16	ZKSCAN5	ZKSCAN5	COL4A3BP	ARHGAP1	ZKSCAN5	BMI1	RGS7BP	TMEM255A	RGS7BP	RGP1	TGDS	EFNB2	VPS4A	PRSS16	ARHGAP1	CALU	KIAA0754	BMI1	SLK	RNF41
CCDC66	RPA1	RANBP17	BMI1	CTNNBIP1	CTNNBIP1	FZD7	BMI1	TGDS	ABCD4	ZKSCAN5	AC010336.2	FZD7	ZKSCAN5	RNF41	RTN4	ZDHHC18	ARHGAP1	BMI1	BMI1	PELI1	LIPF	COPS7A	CCDC66
CRISP3	CA10	SLK	RGP1	WWC2	WWC2	MFSD7	COL4A3BP	CCNT2	ZNF713	COL4A3BP	NEK7	EFNB2	CCNT2	CCNT2	AIDA	CCDC66	RGS7BP	COL4A3BP	RGP1	SPATA3	GOLPH3L	ESR1	ZCRB1
RANBP17	SRCIN1	NEK3	FAM47B	EMCN	EMCN	RNF41	EFNB2	FAM102B	GLB1L	GSTZ1	FMN1	FAM102B	GOLPH3L	FAM102B	C17orf85	RPRD2	COL4A3BP	EFNB2	NOTUM	ABCB10	RTN4	NUDT13	MTMR11
WFDC10A	SLC39A3	YTHDC2	LIPF	COPS7A	COPS7A	GOLPH3L	CCNT2	CTNNBIP1	KRT35	RNF41	PLCL1	ZDHHC18	VPS4A	RTN4	POLE3	WWC2	GSTZ1	CCNT2	RTN4	C5orf28	EMCN	PELI1	EPB41L4A
SSTR1	BLOC1S1	CELF2	RNF41	ESR1	ESR1	AIDA	RAB13	SEMA3G	SPATA3	GAS2L2	TLN2	CCDC66	CTNNBIP1	POLE3	NT5DC2	NEK3	CCNT2	RAB13	AIDA	VPS13C	YTHDC2	CAMTA1	SEMA6A
PTCHD4	MLK4	SSTR1	RTN4	PPP1CA	PPP1CA	VAPB	RANBP17	POLE3	PLXNA2	CCNT2	ATP8A2	C17orf85	ZDHHC18	TBC1D20	SSTR1	COPS7A	GOLPH3L	RANBP17	SEMA3G	NSL1	NDUFS2	RP11-766F14.2	TBC1D20
SPATA3	ERAP1	ZNF503	C17orf85	KIAA0754	KIAA0754	MTMR11	SLK	MYOD1	C5orf28	FAM102B	DUSP22	POLE3	ACTL7A	ESR1	GPR68	GPR68	NOTUM	SLK	ARPC5	DENND3	SSTR1	RGS17	E2F7
KCNH8	ZMAT3	NUDT13	ERLIN1	RAB2B	RAB2B	MKS1	RPRD2	VAPB	RP11-766F14.2	VPS4A	PTPRK	VAPB	ARPC5	E2F7	GLB1L	TBC1D20	CTNNBIP1	RPRD2	RANBP17	HSPA13	ZNF503	MAGEH1	LARP6
MAGEH1	C19orf40	SPATA3	SLK	PTCHD4	PTCHD4	GPR68	WWC2	RANBP17	BMPER	NOTUM	PIEZO2	SLK	CRISP3	NQO2	CAMTA1	CST3	ZDHHC18	WWC2	SLK	PMP2	PELI1	AK2	VPS33B
PTPDC1	LCMT2	ATF6	WWC2	TRIB3	TRIB3	ZNF503	EMCN	SLK	BRK1	ZDHHC18	KIAA1958	ZNF713	ERLIN1	PELI1	SLC44A2	PELI1	ARHGAP8	EMCN	COPS7A	CDC6	LARP6	PTPDC1	CLEC6A
COMMD5	AC115618.1	AC010536.2	CST3	CAMTA1	CAMTA1	TBC1D20	ZNF503	PIK3C3	DTD2	ERLIN1	ZC3HC1	WWC2	OSBP2	RP11-766F14.2	RP11-766F14.2	NME8	UBQLNL	ZNF503	CELF2	CCNG1	CAMTA1	AKR1C2	DTD2
ACSL5	SETMAR	SLC2A14	TAOK3	VPS13C	VPS13C	E2F7	PELI1	CELF2	CCL2	OSBP2	TMEM204	ESPL1	WWC2	VPS33B	AC010336.2	SPATA3	POLE3	PELI1	ESR1	PPP1R36	C5orf28	HSPA13	MSR1
IQCK	TSPEAR	MAGEH1	ESR1	BMPER	BMPER	DDI2	ABCB10	GLB1L	C12orf73	MTMR11	RTTN	EMCN	NT5DC2	PARVG	VPS33B	CAMTA1	ABCD4	ABCB10	PELI1	SLC38A1	RPA1	DIRAS2	PTPDC1
PRLR	HOXA7	ARHGEF35	PELI1	BRK1	BRK1	NLRP9	ATF6	AVPR1B	SLC9A2	ESPL1	PPP2R5E	TMEM255A	CELF2	TMPRSS2	MAGEH1	KCNH8	KRTAP4-4	ATF6	VPS33B	HSPA2	SLC2A14	BRAF	RBM14
WDPCP	POLR3D	YBX2	DDI2	RNF215	RNF215	SPATA3	SLC2A14	E2F7	RNF11	INPP5D	USP53	SEMA6A	GPR68	AC010547.9	AK2	RBM11	SLK	SLC2A14	SLC2A14	LONRF3	TWF1	GGNBP2	SLC9A2
RAPGEF3	TOB2	TMPRSS2	CYP2C8	IRS2	IRS2	CYP2C8	TMEM221	DDI2	FHL2	YTHDC2	ADCY1	COPS7A	E2F7	RBM14	IRS2	CCNI2	MTMR11	TMEM221	BMPER	IQCJ-SCHIP1	C16orf52	HGSNAT	KCNA7
SEC16A	ZSCAN25	AKR1C2	KCNH8	AKR1C2	AKR1C2	ACY3	C16orf52	TRIB3	IQCK	SEMA6A	BCL9	NT5DC2	RAB2B	SLC9A2	ARHGEF35	RPA1	MKS1	C16orf52	XKR3	BRI3BP	MAGEH1	LRRTM2	KLHL28
SFSWAP	CRYAA	EN1	RBM11	KCNA7	KCNA7	ATF6	ARHGEF35	CAMTA1	EAF1	NDUFS2	SRR	SSTR1	RP11-766F14.2	KLHL28	SMIM7	TWF1	EMCN	ARHGEF35	PARVG	OARD1	CLEC6A	SFT2D1	CHIC2
MLK4	EVA1B	KLHL28	RPA1	PMP2	PMP2	SLC2A14	GRP	CCNI2	APTX	PIK3C3	FAM109A	CST3	AC010336.2	DIRAS2	TMPRSS2	BMPER	EPB41L4A	GRP	IRS2	GABRA1	MSR1	TNFRSF11B	ANP32E
JARID2	ARID3A	RNF11	RP11-766F14.2	FAM161A	FAM161A	TMEM221	RNF114	RPA1	LEP	SSTR1	GNA12	PPP1CA	PARVG	RNF11	C1QTNF1	C16orf52	INPP5D	RNF114	MSR1	GDF10	LRRN1	BLZF1	FASN
TRIM66	TOP3A	IL2RG	ATF6	UBASH3B	UBASH3B	TWF1	NSL1	VPS13C	TANC1	GPR68	CD200	RAB2B	HK3	HGSNAT	KLHL28	IRS2	PIK3C3	NSL1	C12orf73	MED29	HSPA13	CCNG1	SRCIN1
CP	SLC6A6	ENOX1	VPS33B	PPP1R36	PPP1R36	MSR1	DIRAS2	RP11-766F14.2	DHX35	TRIB3	MAP4K2	TRIB3	SMIM7	CDH26	FAM155B	YBX2	SSTR1	DIRAS2	HSPA13	COG6	CAMK2D	MAGI2	EAF1
DFNA5	GALNTL6	SLC41A2	ST18	CEP70	CEP70	PTPDC1	RNF11	VPS33B	ATCAY	CAMTA1	FAM126B	CAMTA1	RNF114	PPP1R36	TNFAIP8L3	PTPDC1	TBC1D20	RNF11	RNF11	ERAP1	CT47A2	NRCAM	LEP
PSG2	CACNA1G	RMND1	C16orf52	MRGPRF	MRGPRF	NCAPG2	BRAF	SLC2A14	RPGR	CYP2C8	COG2	CYP2C8	ZBTB40	EAF1	LRRTM2	AKR1C2	CST3	BRAF	GGNBP2	PCGF6	PMP2	NEK7	C15orf54
TLN2	ZNF276	PAX2	CLEC6A	ATCAY	ATCAY	RBM14	HGSNAT	SYNGR4	SNAP23	SPANXN3	IARS	RP11-766F14.2	RBM14	PIGG	RMND1	LRRN1	TAOK3	HGSNAT	FHL2	CP	FASN	FGF12	HDX
LINC01169	HNF4A	CDH26	DTD2	RASAL1	RASAL1	KCNA7	SLC41A2	SCLT1	DUSP4	ATF6	ABCB8	AC010536.2	DIRAS2	SNAP23	DAAM2	C12orf73	ESR1	SLC41A2	HGSNAT	FAM13C	CDC6	MSI2	SEZ6
MPC1	PARD6G	TRIM48	IRS2	DUSP4	DUSP4	ANP32E	ADAM9	EN1	IQCJ-SCHIP1	TMEM221	ABCA2	SLC2A14	CD33	PRAMEF13	DDC8	ACSL5	HBG1	ADAM9	LRRTM2	MCF2	ADAM9	FMN1	PHLPP2
CXADR	GRAMD1B	ACTB	NCAPG2	MTO1	MTO1	UBASH3B	CCNG1	SLC25A44	GABRA1	TWF1	TKT	SRRT	PMP2	HSPA2	LEP	GABBR1	DDI2	CCNG1	UBASH3B	ARAP2	STK17A	SAP18	RAB4A
TNS1	CASC10	PPP1R36	NSL1	C22orf46	C22orf46	DAAM2	TTC7B	FCHO1	GDF10	BMPER	OFCC1	ST18	SLC41A2	MTO1	TANC1	HSPA13	CAMTA1	TTC7B	TNFRSF11B	SLC15A4	LEP	LRP10	MTO1
FAM120A	TMEM150B	CEP70	HSPA13	WFDC13	WFDC13	SLC38A1	SFTPA1	KLHL28	ZEB2	SRRT	PTBP2	HK3	TNFRSF11B	IQCJ-SCHIP1	PIGG	CAMK2D	CYP2C8	SFTPA1	CTD-2260A17.2	DPH6	DHX35	SFSWAP	BRI3BP
ARAP2	FUNDC2	DUSP4	KLHL28	MPHOSPH8	MPHOSPH8	RASAL1	IQCJ-SCHIP1	CHIC2	UPRT	C16orf52	CBFA2T2	IRS2	CDC6	MAGI2	DHX35	FAM161A	KCNH8	IQCJ-SCHIP1	STK17A	OTUD1	HSPA2	PDLIM5	PPP1R2
IL1RAP	TOP3B	RPL34	CAMK2D	RAPGEF3	RAPGEF3	RAB4A	WDPCP	DAAM2	SNRPD3	RNF215	LIMD2	SMIM7	ADAM9	NRCAM	TTC7B	HGSNAT	SLC44A2	WDPCP	MRGPRF	OAS3	PHLPP2	MLK4	NRCAM
VCPKMT	MAGIX	MTO1	RNF11	GABRA1	GABRA1	MTO1	NRCAM	DCLRE1A	TMED8	PARVG	IAPP	TMPRSS2	BLZF1	PAQR3	HDX	ANP32E	ABCB10	NRCAM	RASAL1	MPC2	PTK7	TMEM108	NEK7
C9orf40	KAT6A	SRPX	PMP2	PCNXL4	PCNXL4	WFDC13	RAPGEF3	DDC8	HSD17B6	HK3	NPHP4	AKR1C2	DHX35	SPAG16	MTO1	CDH26	MUC12	RAPGEF3	HDX	NFKBIZ	CCDC144A	XCL1	SPAG16
PLCD4	MRS2	WFDC13	POU2F1	EGR1	EGR1	MPHOSPH8	FGF12	LEP	GSK3B	KIRREL2	ATXN1L	RNF114	ATCAY	FMN1	SFTPA1	TNFRSF11B	ATF6	FGF12	PHLPP2	ZNF720	TMEM50A	SNRPD3	FMN1
CLU	NUP85	BRI3BP	ADAM9	LRP10	LRP10	FOXJ2	TENM3	TANC1	MCF2	RNF114	TM9SF2	ZBTB40	SNAP23	PSPH	WFDC13	DAAM2	VPS33B	TENM3	RAB4A	CWF19L1	BLOC1S1	CNOT6	OARD1
ZNF720	TRAPPC11	AP000708.1	ACTB	ZEB2	ZEB2	RAPGEF3	SPAG16	PIGG	TNS1	ZBTB40	ADD2	AC010547.9	SEZ6	GABRA1	BLOC1S1	TTC21A	TMEM221	SPAG16	ITGB3	CDK7	PPP1R2	SMAP2	ACKR3
ANKRD13B	CUL9	XXYLT1	STK17A	ZMAT3	ZMAT3	XXYLT1	BCKDHA	LONRF3	FTSJ2	ACSL5	GATSL3	EN1	PRAMEF13	GDF10	NABP2	APTX	TWF1	BCKDHA	PRLR	UST	GABRA1	ACY1	PICALM
ATG7	RAPGEFL1	FGF12	EAF1	NFE2L3	NFE2L3	FGF12	RNF7	PHLPP2	C10orf40	SLC9A2	LRRK1	SLC25A44	PHLPP2	HRNR	PKP3	TANC1	ST18	RNF7	AP000708.1	GUCD1	TMEM183A	RPL31	ZMAT3
SFRP4	SNX33	COLEC10	CEP70	LIN52	LIN52	MSI2	PCNXL4	PTK7	ASB7	GABBR1	ZNF468	SLC9A2	PIGR	IGFBP5	BSCL2	RASAL1	C16orf52	PCNXL4	PPP1R2	RAB9B	MLK4	GSK3B	TMEM108
ENC1	FILIP1	GJD4	C15orf54	TLN2	TLN2	TENM3	TBC1D15	IQCJ-SCHIP1	SOX4	HSPA13	CCNL2	HSPA13	PTK7	RLBP1	RAPGEF3	FAM25G	MFSD12	TBC1D15	NRCAM	SCG2	NFE2L3	BRWD3	UPRT
DNMT3L	TRIM31	MED29	SLC38A1	BICD2	BICD2	SPAG16	LRP10	FOXJ2	CREBL2	DIRAS2	RGR	KLHL28	MTO1	FOS	OARD1	HDX	DTD2	LRP10	NEK7	MOGAT2	MPC1	RANBP3L	MTA3
UST	TMEM141	TBC1D15	TAS2R13	GSK3B	GSK3B	TMEM86A	PCGF6	PAQR3	PHKA2	GGNBP2	MEA1	BRAF	PRLR	ZEB2	PPP1R37	DUSP4	HK3	PCGF6	FGF12	UTP15	MEN1	FTSJ2	STOML1
TUBGCP3	CBX2	RLBP1	SRPX	FAM13C	FAM13C	TBC1D15	NETO2	XXYLT1	UIMC1	IL2RG	HEATR6	CECR1	C22orf46	AFAP1L2	GLRA4	SUCLG2	IRS2	NETO2	TENM3	ACTN2	ASAH1	FAM120A	TMED8
TMSB15B	SLC37A3	RAB8A	WFDC13	CTDSP1	CTDSP1	LRP10	RP11-1C1.5	TENM3	OLFM1	PMP2	POLR3H	HGSNAT	SLC39A3	PLCL1	COG6	PHLPP2	SMIM7	RP11-1C1.5	TMEM86A	CHCHD7	RBM25	CREBL2	LIN52
EFCAB14	PANK4	ZEB2	WDPCP	MCF2	MCF2	RAB8A	PLD6	FMN1	TMPRSS11A	FAM57A	SIX3	POU2F1	BLOC1S1	TCF3	RAB8A	EXOC3L4	TMPRSS2	PLD6	TBC1D15	SWAP70	GPR63	FBXO11	CRTC3
ACTN2	ORAI2	PCGF6	PKP3	C5orf30	C5orf30	SFSWAP	MTA3	SAP18	RIC8A	LRRTM2	KCTD16	TEKT2	FABP2	UPRT	SFSWAP	PRLR	PGLYRP3	MTA3	ERP27	C3orf80	SLC15A4	CBX8	CXADR
FERMT2	ARHGAP19	AFAP1L2	PAQR3	CREBL2	CREBL2	ERAP1	HS6ST2	TMEM183A	SLFN12	DAAM2	NSRP1	SLC41A2	FOXJ2	RP11-1099M24.7	PICALM	TAS2R13	AC010547.9	HS6ST2	ACKR3	AL953854.2	TRA2B	IL1RAP	ASB7
ENPP3	POTEM	SNRPD3	TENM3	PYCR1	PYCR1	TRIM66	DFNA5	TMEM86A	43525	SCARF2	RNF123	BLZF1	PAQR3	HS6ST2	ERAP1	WFDC13	C1QTNF1	DFNA5	ERAP1	TMEM220	TMED9	NTF3	SOX4
TAB1	UVSSA	LNP1	SPAG16	PKIA	PKIA	TROAP	LIN52	FOS	GEMIN6	ZNF544	RBM18	TANC1	XXYLT1	HIPK2	AFAP1L2	FOXJ2	ACSL5	LIN52	TMEM108	CTH	CBX8	KDM1B	TRA2B
SLC4A10	FAM227B	SCYL3	OARD1	CHST12	CHST12	XCL1	TLN2	ERAP1	DUSP22	SRCIN1	ITGA8	DHX35	FMN1	CNOT6	TRIM66	PAQR3	RBM14	TLN2	PLD6	ZNF568	HBEGF	FST	CREBL2
TOB2	ADD2	RNF44	RAB3GAP1	RBL2	RBL2	C19orf40	BTNL2	JARID2	RNF183	CCNG1	HDAC7	SLC38A1	SAP18	ATP8A2	TROAP	SAP18	SLC25A44	BTNL2	PDK3	PRG4	UIMC1	TSC1	RASSF4
RAB3GAP2	REXO1	FAM120A	EGR1	IL1RAP	IL1RAP	C14orf177	RPL31	TRIM66	SLMAP	DHX35	FAM69C	RASAL1	RNF7	CXADR	TMEM108	SFSWAP	KCNA7	RPL31	DHRS7B	CAPN2	MFAP3	MYBL1	FBXO11
NOX4	GPX6	RBM25	TBC1D15	BTG4	BTG4	AC007040.11	LCMT2	NETO2	RPA3OS	MRGPRF	COG4	RPL34	TMEM183A	TNS1	TCF3	ZEB2	TEKT2	LCMT2	RPL31	KL	FARP1	RBM27	ST6GALNAC5
RCC1	TIMELESS	SOX4	GLRA4	MFAP3	MFAP3	FAM195A	GPR63	AC007040.11	SLC30A10	CDC16	AQP9	RAB4A	ACKR3	ASB7	C19orf40	NETO2	PAX2	GPR63	GSK3B	GPR111	CTNND2	SLC30A10	FOXD4L3
ADAMTS3	CHST11	ARAP2	RAB8A	GRIN3A	GRIN3A	GPR173	SLC15A4	CNOT6	MRFAP1L1	ATCAY	ATAD2	PTK7	JARID2	RBM25	C14orf177	TMEM108	TTC21A	SLC15A4	BRWD3	PPP2R5E	RNF183	LXN	RNF43
ZSCAN25	RAI1	MMP3	ZEB2	DTL	DTL	STOML1	FBXL3	LIN52	USE1	HDX	TRPM8	MTO1	TRIM66	GPR63	SNRPD3	ST8SIA6	STK17A	FBXL3	RANBP3L	PLP2	PTPN3	BRMS1L	DTL
CDS1	GPATCH8	FBXL3	MLK4	KDM1B	KDM1B	MROH6	WAPAL	GSKIP	VWA9	GPR20	AC140481.2	CCDC144A	TMEM108	PAGR1	NFE2L3	NFE2L3	CCNG1	WAPAL	GPR63	PDHX	C10orf90	KHDC1L	CCL4L2
CACNA2D3	CALM3	FBXO11	PCGF6	ZNF786	ZNF786	MICA	TMED9	JPH2	SIN3B	SEZ6	CPEB4	BRI3BP	NAF1	PRKCA	DPP3	SPINK4	SLC38A1	TMED9	TRA2B	EXT1	RPA3OS	UST	P2RY14
OTX1	KIAA2022	SIRPG	AFAP1L2	PTPN3	PTPN3	HTR3C	CBX8	PSMB11	LL22NC03-75H12.2	DUSP4	TMEM53	NRCAM	PLD6	OTUD1	LIN52	PDE1C	FGF6	CBX8	FBXL3	RP11-125O5.2	RBM27	DAZ3	FARP1
ERBB2	KDM2B	UIMC1	ST8SIA6	C10orf90	C10orf90	JPH2	HBEGF	WIPF2	DES	LONRF3	DPYSL3	FOXJ2	NFE2L3	RIC8A	GSKIP	EDRF1	NACA	HBEGF	WAPAL	RAP2B	C2orf68	STAT3	43525
APEX1	KCTD16	SETMAR	TMED8	SLC48A1	SLC48A1	RPL31	SLC38A6	CRTC3	CARD6	PIGR	ZNF346	FMN1	HS6ST2	UGT2A3	DHRS7B	RPL31	HDX	SLC38A6	PKIA	RPS3A	BRMS1L	B3GNT5	TAP2
C10orf126	BRPF3	KYNU	ATP8A2	ARG2	ARG2	LCMT2	C9orf40	BICD2	PDE4B	PTK7	NF2	TMEM86A	CNOT6	CTNND2	HTR3C	BICD2	SEZ6	C9orf40	UIMC1	PLD5	ENC1	PDE4B	DUSP22
SGCZ	CDH6	VCPKMT	PDE1C	RBM27	RBM27	GSK3B	GMIP	GSK3B	LGSN	PRLR	CCNYL1	RAB3GAP1	PDE1C	HOXA7	EDRF1	SCYL3	LONRF3	GMIP	TNFSF4	RXFP1	MGAT2	ARGLU1	RP11-1085N6.3
SAFB2	ENDOD1	C9orf40	BRWD3	MRFAP1L1	MRFAP1L1	FAM13C	LRRC47	BRWD3	RAB9B	CCDC144A	KIF15	TBC1D15	LNP1	AVPI1	C11orf21	CES3	PHLPP2	LRRC47	TMPRSS11A	LRBA	PHF7	ZC2HC1A	ITPRIP
BIN2	COL12A1	UGT2A3	ASB7	FAM96B	FAM96B	APOC2	FST	ALKBH3	CEBPG	SLC39A3	AAED1	GLRA4	WIPF2	MYBL1	LCMT2	MOV10	PTK7	FST	P2RY14	TEX9	B3GNT5	RBCK1	SLMAP
RP11-125O5.2	TRIM24	KDM1B	C5orf30	GDF5OS	GDF5OS	SOX4	SLC30A10	RP11-872D17.8	SFXN4	BLOC1S1	LRRC8A	FOS	BICD2	RP11-146D12.2	BICD2	DSCR4	PRLR	SLC30A10	WDR86	NSMCE1	CARD6	FERMT2	ABLIM3
SNX11	C3orf17	NFIX	SCN7A	FREM2	FREM2	ARAP2	LXN	C5orf30	SIGMAR1	WDPCP	TPO	MLK4	SCYL3	ZNF720	GSK3B	SLC15A4	SLC39A3	LXN	MPC2	GRB10	ATP6AP1	CDHR3	TSC1
IK	NPHP3-ACAD11	DUSP22	PDPR	ENC1	ENC1	CDIP1	MRFAP1L1	CDIP1	PHLDB3	NABP2	HSH2D	UPRT	PRAMEF18	CWF19L1	SCYL3	NTRK2	BLOC1S1	MRFAP1L1	HOXA7	PRR18	KIAA1257	PIEZO2	PTPN3
CYS1	MPP1	ITPRIP	TRA2B	UST	UST	CREBL2	FAM96B	ARL4A	MOGAT2	MAGI2	ELN	AC007040.11	BRWD3	MRFAP1L1	PRAMEF18	WAPAL	WDPCP	FAM96B	HTR1D	NPY2R	CT47A12	ELL2	TP53RK
SH3YL1	C9orf171	ZNF720	ST6GALNAC5	PEX11A	PEX11A	PYCR1	HIGD2B	TRA2B	OSTN	PPP1R2	STXBP4	DARS2	CTDSP1	PRAMEF11	ZNF563	TMED9	MAGI2	HIGD2B	ABLIM3	TM4SF18	SH2D4B	RAB3GAP2	RPA3OS
MFSD1	FAT3	ATAT1	DPH6	SPARC	SPARC	OAS3	SFRP4	TMED9	RP11-795F19.5	ZSCAN5A	HTT	CNOT6	FTSJ2	ENC1	C10orf40	RNF43	FUOM	SFRP4	TP53RK	TOR1A	ACBD7	PDCD4	RBM27
NSMCE1	GOLGA7B	PRAMEF11	PHKA2	STAT3	STAT3	PYGL	BRMS1L	PYCR1	GALNT7	GDF10	FLI1	TMED8	ARAP2	RGS12	SCN7A	HBEGF	PPP1R2	BRMS1L	RPA3OS	ATP2C1	NUFIP1	ADAMTS3	ATAT1
CNOT11	TMED3	VWA9	HBEGF	RPS3	RPS3	NUMB	TTLL2	DPH6	FERMT2	TMEM86A	COL24A1	LIN52	CDIP1	SPARC	PDPR	UIMC1	NEK7	TTLL2	RBM27	PINK1	MOGAT2	ZNF568	GDF5OS
VAMP7	RBP1	TTLL2	SETMAR	MYO9B	MYO9B	GEMIN6	ARL6IP5	RNF43	BECN1	TMPRSS5	YTHDF1	MROH6	TRA2B	STIP1	ARAP2	UBFD1	PAQR3	ARL6IP5	C2orf68	DPP6	FRMD4B	CAGE1	VWA9
NPY2R	WDFY4	DVL3	TMPRSS11A	MAN2A2	MAN2A2	POC1B-GALNT4	RPS3	HBEGF	CACNA1A	SFSWAP	YWHAG	PDE1C	CREBL2	RREB1	AC115618.1	OAS3	BSCL2	RPS3	ZNF423	MYOZ2	EFCAB14	TGFBR1	C22orf42
HNF1B	TEP1	PEX11A	BTG4	KIAA1257	KIAA1257	DAZAP2	RAG1	UBFD1	EEF2K	PDLIM5	PORCN	EDRF1	WAPAL	ERBB2IP	MCOLN2	VCPKMT	CYP2C18	RAG1	ENC1	CD160	GALNT7	DNAJA1	CACNG8
POTEC	OGT	PCNA	TSPEAR	RAG1	RAG1	PIM2	ERBB2IP	IL1RAP	ZC3HC1	PLCL1	TMEM98	C11orf21	ST6GALNAC5	CLPP	DPH6	DTL	FBXO25	ERBB2IP	UST	TIMM9	UBE2Z	CAPN2	UST
MRPL21	CACNG7	PSD4	RIC8A	CEBPG	CEBPG	RP11-468E2.2	NAGA	OTUD1	CTH	TMEM108	SATB2	LCMT2	RNF43	OSTN	PKIA	KDM1B	LIG1	NAGA	PEX11A	ALG6	FERMT2	KL	FKBP3
MYBPC2	CTU2	LL22NC03-75H12.2	CYLC2	PHLDB3	PHLDB3	CLU	ACBD7	MFAP3	PDCD4	UPRT	RIMBP3C	SCYL3	UIMC1	TNPO1	RNF43	FOXS1	SEC16A	ACBD7	PSD4	CBLN2	FAM3B	VASH2	SPARC
TMEM212	SOWAHC	RPS3	P2RY14	FRMD4B	FRMD4B	SCAMP2	OSTN	VCPKMT	MACC1	AC007040.11	NIPAL4	CCNDBP1	TNFSF4	FRMD4B	TNFSF4	PTPN3	TMEM86A	OSTN	TRIM68	HELB	PRR23C	PRPF4B	SAR1A
FAM186A	SH3RF2	EPRS	WDR86	PRKCQ	PRKCQ	CAMSAP3	RP11-795F19.5	GRIN3A	CACNA2D3	RP11-1099M24.7	BDKRB2	CES3	IL1RAP	EFCAB14	ESYT1	C10orf90	PPP1R37	RP11-795F19.5	ATP6AP1	COMMD9	PIEZO2	SLC6A14	GUCD1
DNAI1	CHKB-CPT1B	RREB1	UBXN7	C8orf46	C8orf46	SIN3B	TSPAN1	RIC8A	PRAMEF20	FAM195A	ZNF148	FAM120A	OTUD1	GALNT7	URGCP	PHF19	RAB3GAP1	TSPAN1	CEBPG	PAQR5	ZNF283	DSC2	STAT3
DCTD	SZRD1	RAG1	KDM1B	CPSF4	CPSF4	DTYMK	GALNT7	CIDEA	ADAM10	MTA3	PGBD5	GPR63	URGCP	FMO3	C9orf40	PIM2	TBC1D15	GALNT7	SH2D4B	APOBEC3B	ELL2	FBXO46	B3GNT5
MED13L	TMEM98	SH2D4B	ERMARD	TMEM220	TMEM220	CACNG8	ACTN2	KLHL30	DNAJA1	HS6ST2	FAM150B	SOX4	C9orf40	CHCHD7	FARP1	SCAMP2	GLRA4	ACTN2	OSTN	TACC1	EEF2K	CEP152	PDE4B
SRR	COL27A1	ERBB2IP	HOXA7	PLXNB2	PLXNB2	ARL6IP5	TVP23B	UBXN7	DSC2	TMEM63B	LINS	CDIP1	GRIN3A	GLG1	PRSS22	MYBL1	COG6	TVP23B	RP11-795F19.5	PLAA	CDH2	LRP6	CEBPG
CIC	C21orf67	SPANXB2	ITPRIP	CTH	CTH	PEX11A	FERMT2	POC1B-GALNT4	TNFRSF13B	CNOT6	BCL9L	FBXL3	KLHL30	ZC2HC1A	KSR2	APMAP	RAB8A	FERMT2	PDGFRA	FUNDC2	WDR52	RAP2B	RP11-795F19.5
C8orf86	MIEF2	UTP15	PIM2	NOX4	NOX4	SPARC	GRAMD1C	TAP2	FGF19	ACY1	LTBP2	PAGR1	MPC2	TVP23B	PLCD4	RENBP	SFSWAP	GRAMD1C	EFCAB14	SLC35F1	ADAMTS3	PTPRU	PTPRK
RPN1	LMBR1	GALNT7	NFKBIZ	ZNF420	ZNF420	PHF7	PRR23C	NFIX	RFESD	BTNL2	HPS4	WAPAL	NFIX	GRAMD1C	GEMIN6	SFRP4	PDLIM5	PRR23C	MAGEA11	ELF2	SLC6A15	IPO11	MAGEA11
RADIL	EVX1	DIP2A	KRT3	ADAMTS3	ADAMTS3	SAR1A	EEF2K	DUSP22	GLRA3	MICA	WAC	FBXO11	HOXA7	PRR23C	DAZAP2	GUCD1	ZMAT3	EEF2K	C9orf57	SH3BGRL	ZNF318	ATP6V0E1	DIP2A
C3orf30	NOD2	PRKCQ	TXNL1	AKIP1	AKIP1	GUCD1	CDH2	TSC1	LARS2	PDE1C	TMEM167B	TPSAB1	SLC48A1	ELL2	DUSP22	WISP1	TRIM66	CDH2	PRR29	ZDHHC23	TUFT1	GP5	PRR29
AKR1B10	TMEM120B	RNF144A	CLYBL	CDS1	CDS1	DAZ3	AL953854.2	WDR65	IRF4	WIPF2	GSE1	RNF43	NFKBIZ	FZD5	ITPRIP	TMSB15B	C19orf40	AL953854.2	PRKCQ	GATM	MORF4L1	SLC39A8	ACTN2
EIF2AK1	PKM	PRR23C	POLR3D	TBC1D13	TBC1D13	WISP1	RAB3GAP2	RP11-146D12.2	ATG13	C11orf21	TRIM67	HBEGF	ARG2	FRMD1	SLMAP	RAB9B	RP11-1C1.5	RAB3GAP2	SI	ANKRD26	TDRD5	PTGFR	ZC2HC1A
MXD3	AP5Z1	ARFGEF1	TTLL2	TGFBR1	TGFBR1	MAN2A2	NOX4	ZNF720	S100A16	MPC1	EXD2	CHST12	MYBL1	PLXNB2	ZNF786	ACBD7	GPR173	NOX4	ZC2HC1A	PAX6	CAPN2	PKHD1	PCGF2
ANKRD26	BCL9L	CACNA1A	KHDC1L	FAM167A	FAM167A	TMSB15B	EDA	NAT1	ERI2	CRTC3	XCR1	PRKCA	RBM27	ZNF638	LXN	TNPO1	MTA3	EDA	RNF144A	MED10	KL	S100A7A	TOX4
C9orf84	ANKRD50	RAB3GAP2	UST	RP11-544M22.13	RP11-544M22.13	LGSN	PDCD4	C2orf68	RPS7	FAM13C	ARID1B	TNFSF4	SLC30A10	RPS23	LRG1	HS1BP3	STOML1	PDCD4	GRAMD1C	C1orf27	FBXO32	VDAC1	BECN1
TIFAB	LMO7	EIF5AL1	SPARC	SULT1C2	SULT1C2	ANKRD54	COL9A2	PEAK1	TROVE2	ADIPOR1	COL22A1	UBFD1	MRFAP1L1	ZSCAN18	TRIM11	C9orf57	DFNA5	COL9A2	PRR23C	PEX19	ANKRD13A	TM4SF18	SLC4A10
TMEM200C	ZFP36	ZNF420	SAR1A	CAPN2	CAPN2	PDGFRA	ZSCAN31	ANKRD13B	UBXN4	ALKBH3	CMSS1	CIDEA	GNA15	TUFT1	ANKRD13B	FERMT2	MSLN	ZSCAN31	SLC4A10	THEM6	DSC2	ARMCX5	ZFP42
DMRTC1	TMEM167B	SLC6A15	STIP1	EMP1	EMP1	PRR29	SLC6A15	FREM2	WASF1	KIR2DL4	RPL7L1	CYLC2	UST	LDHAL6A	TXNL1	TAB1	CAPS	SLC6A15	C8orf46	PTPLB	FGF19	RALGAPA1	ELL2
PAX6	ARHGAP32	ZNF318	SLC22A12	TCEB3	TCEB3	PCGF2	GUCY1B3	POLR3D	ATP13A4	DSCR4	RP11-701P16.2	PRSS22	DVL3	TGFBR1	GDF5OS	POMZP3	TMED8	GUCY1B3	EEF2K	BSDC1	LACTB	ZNF705A	EEF2K
PCDHB6	FAM21A	TUFT1	CEBPG	OTUD3	OTUD3	PRR23C	COMMD1	DVL3	TSTD2	C5orf30	SLC24A2	TNK1	PEX11A	MACC1	VWA9	C8orf46	SMAP2	COMMD1	ZC3HC1	FAM135A	ZNF787	ZBTB39	C3orf80
RB1CC1	CRTC1	CAGE1	TNPO1	ACADSB	ACADSB	CDHR3	LDHAL6A	SPARC	UBP1	RBM25	CHL1	ASTN1	PSD4	MORF4L1	NEU3	TOB2	ACY1	LDHAL6A	FZD5	GPR137B	RASD2	CSN1S1	C2CD3
GOLGA8G	ZFYVE26	TBC1D13	RP11-795F19.5	SLC6A14	SLC6A14	PIEZO2	FAM167A	STAT3	ZNF276	HID1	SYNJ1	POC1B-GALNT4	KANSL3	PRPF4B	PSD4	C3orf80	MROH6	FAM167A	G3BP1	FGD5	FBXO46	DCTD	AP4B1
TBX21	SEMA4F	TM4SF1	UTP15	GPR111	GPR111	C8orf46	KLHL4	B3GNT5	BORA	SIPA1	RHPN2	MPC2	STAT3	SLC6A14	SPARC	G3BP1	BTNL2	KLHL4	ZNF638	C12orf49	ZNF738	RNF2	ZNF638
LCA5	MATN1	KLHL4	FRMD4B	C10orf126	C10orf126	KIAA1958	RP11-544M22.13	WISP1	OAS2	MYO15A	CCDC24	COA4	B3GNT5	DSC2	DNAJC22	TMEM204	JPH2	RP11-544M22.13	NOX4	TPM1	OLFML1	OR8J1	EDA
ACSL3	ZNF562	MTERF	PRKCQ	CEP152	CEP152	TOB2	MSI1	LGSN	ASZ1	DNAH3	CEP120	DUSP22	CCAR2	RASD2	B3GNT5	RAB3GAP2	EDRF1	MSI1	EDA	FABP4	TIPIN	CD160	RCC1
MCM9	TRAPPC3L	TMTC2	UBE2Z	LA16c-431H6.6	LA16c-431H6.6	MMP19	MMP7	RREB1	ZDHHC21	PYCR1	PIANP	TSC1	CIITA	FAM168A	ANKS4B	ZNF420	WIPF2	MMP7	EID2B	VSTM5	LRP6	WNK3	UBE2R2
IRAK1BP1	GNB1L	SULT1C2	GLG1	ZNF557	ZNF557	WDR52	ADAM10	RAG1	POTEC	ST6GALNAC5	KIF13A	LILRA5	THY1	C1orf229	MAN2A2	MMS19	C11orf21	ADAM10	SLC6A15	SH3PXD2A	RBMX2	SPDYA	ZNF420
PCSK6	REM2	CHMP7	ZC2HC1A	ALS2CR11	ALS2CR11	C2CD3	DNAJA1	ERBB2IP	C5	PRKCA	DNAJB6	C10orf90	PHLDB3	IRF4	LGSN	TGFBR1	MPC1	DNAJA1	TUFT1	CXCL1	MET	STOX2	TUFT1
RHOBTB3	RP11-169F17.1	MYLK4	TOX4	SAFB2	SAFB2	FZD5	VASH2	PDGFRA	OPTN	SLC38A6	MCM5	SLC48A1	UTP15	C15orf38-AP3S2	CIITA	KLHL4	CRTC3	VASH2	ADAM10	ABCB8	TEX9	CEP97	ASB1
CCDC39	CEP63	WDR1	EEF2K	BIN2	BIN2	NOX4	APEX1	ACTN2	PARD6G	OLFM1	LIN28B	NFKBIZ	ARGLU1	FEM1B	CEBPG	YIPF3	GSK3B	APEX1	ADAMTS5	TIMM21	GTF2E2	YAP1	DIRAS1
LIG3	LSS	ARPC5L	ZC3HC1	HCAR3	HCAR3	COL9A2	ANKRD13A	RBCK1	TTC29	ESYT1	C1orf233	MYBL1	IFT43	ATP1B2	THY1	RTTN	SCYL3	ANKRD13A	PDE4DIP	ZNF611	NSMCE1	HMGB3	RTTN
FIG4	NUP93	GGCT	MSANTD3	SMC1A	SMC1A	TUFT1	METTL2A	FERMT2	ATP2C1	C1QC	PRKAR1B	APMAP	GLG1	PTPRU	ANKRD54	CACNA2D3	RNF44	METTL2A	DNAJA1	ACSS1	HLCS	TTC39B	MSI1
GPHN	ZNF536	TMEM63C	CDH2	TCP11L2	TCP11L2	CDS1	SLC6A14	TAB1	DNAI1	OAS3	AGAP1	RPA3OS	RBCK1	IPO11	PHLDB3	SNX18	CTDSP1	SLC6A14	MYLK4	BRD2	VAMP7	ABHD12B	FUZ
ZCCHC9	KIAA0895L	PRPF4B	WDR52	AC015871.2	AC015871.2	TM4SF1	SIGLEC14	POMZP3	GLT1D1	GRIN3A	DOLPP1	RENBP	TAB1	NTNG2	SH2D4B	CHMP7	CES3	SIGLEC14	TCEB3	STAM	CTSS	PLAA	CDON
FAM135A	BCL2	SLC6A14	FZD5	GALNTL6	GALNTL6	TMTC2	DSC2	PIEZO2	EPCAM	RIC8A	DPY19L1	TRIM11	TOX4	RPS7	SI	DKFZP686D09174	KIR2DL4	DSC2	GNG13	KLRD1	BST1	HMGCLL1	CHMP7
NKPD1	DBF4	FGF19	G3BP1	C2orf72	C2orf72	ADAMTS4	SPPL3	SWAP70	RIN1	PRSS22	HIST2H3C	VWA9	CSNK2A2	TROVE2	FMO3	EMP1	MOV10	SPPL3	PRPF4B	PPP1R9A	UBP1	SC5D	DKFZP686D09174
GTF2F2	ADPRHL1	LEPROTL1	AL953854.2	BLCAP	BLCAP	CDK11B	RASD2	FZD5	CRH	WDR86	CHRM3	ENC1	KIAA1958	MAP2	SSX1	VASH2	DSCR4	RASD2	SLC6A14	C19orf53	IRGM	P4HA1	MYLK4
NOTCH2NL	CECR6	FXYD3	TMEM220	TSTD2	TSTD2	CRYAA	MUC20	G3BP1	ALG6	PLCD4	FAM86A	HMG20B	ZC3HC1	DENND4A	PIEZO2	OTUD3	DHDH	MUC20	XAGE1B	LRCH1	DCAF8L1	ZNF621	FBXO32
ITGA9	ADNP2	PPP2R5E	EDA	CXorf23	CXorf23	ADAMTS5	ZNF557	E2F1	GNA12	ASTN1	SF3A1	DVL3	FRMD1	GTF2E2	NBL1	APEX1	FTSJ2	ZNF557	SPPL3	SMIM21	GPR85	MXD3	OTUD3
MSANTD3-TMEFF1	WIPF1	SAFB2	ZNF318	PRR18	PRR18	CHMP7	IRF4	BDKRB1	RANBP1	CDK5R2	SPOCK2	PEX11A	RAB3GAP2	SRSF12	SWAP70	PRPF4B	RBM25	IRF4	OSBP	LANCL2	PPP4C	ELF2	CHST3
FBXL13	MMP25	PDHX	PSG11	C15orf37	C15orf37	CAPN2	UNKL	ZSCAN25	YAP1	DUSP22	SLC26A6	GUCD1	RPS23	TBL1X	C8orf46	ST6GALNAC4	HID1	UNKL	GLRA3	TECRL	TM4SF18	KAT6A	UROS
SH3PXD2A	RALBP1	HYLS1	TBC1D13	MYB	MYB	EMP1	NUDC	MMS19	AKR1B10	HTR1D	RGPD1	DES	RCC1	VAMP7	ELL2	GPR111	SCN7A	NUDC	PHOX2B	REPS1	MRPL21	DMRTC1	METTL2A
CXCL1	HSF1	PCOLCE2	CDH13	GPR85	GPR85	TCEB3	LYG1	CLEC2L	NOMO3	C10orf90	DNAJC5	KANSL3	ZSCAN25	SSH2	MIER1	AREGB	CDIP1	LYG1	ZNF738	CLGN	ZNF274	ZBTB38	PRPF4B
FILIP1	CHID1	PMS1	TM4SF1	CDT1	CDT1	RFESD	TROVE2	FAM167A	MAGIX	AVPI1	EEF1A2	MYO9B	ZNF568	ZNF616	WDR52	OSBP	TRA2B	TROVE2	FXYD3	TENM1	CT47A8	SOS2	ACADSB
TIMM21	FZR1	NTNG2	MTERF	OAS2	OAS2	GLRA3	MAP2	MTERF	ZNF621	RP11-468E2.2	AMOT	ANKS4B	PSG11	ADCY1	G3BP1	GLRA3	NTRK2	MAP2	ZNF557	ARHGAP33	ZNF691	DNAJC6	CEP152
DIRAS3	KIFC2	TOP3A	TMTC2	C5AR1	C5AR1	LEPROTL1	PKHD1	RP11-544M22.13	SSR1	SCAMP2	RHOU	WISP1	TGFBR1	RRAGD	FRMD1	C10orf126	CREBL2	PKHD1	BIN2	KLF15	TRNT1	PLA2R1	PDHX
ELAVL2	INTS4	MET	SNX18	POTEC	POTEC	LA16c-431H6.6	GTF2E2	MACC1	SPIRE1	TP53RK	KCTD5	CCAR2	CDH13	ADCY5	PFKP	CEP152	PAGR1	GTF2E2	FEM1B	ZBTB2	ADAMTS19	GLIS2	C15orf38-AP3S2
POTEB	C1orf233	ATP6V0E1	ADAM10	ATP2C1	ATP2C1	SGCZ	FAM189A1	TMTC2	GATM	RP11-146D12.2	PPP2R5C	PDCL3	FUZ	REM1	RPS23	LEPROTL1	MYO15A	FAM189A1	ATP1B2	ZNF124	ARL8A	C1orf27	FEM1B
KBTBD8	PHF2	TROVE2	ADAMTS5	TTL	TTL	LENG9	SSH2	DIRAS1	IL31	ATAT1	UBE2J1	RAB9B	OTX1	OAS2	CTH	LARS2	TMED9	SSH2	PCOLCE2	PRRC1	EPCAM	LSM3	LRP6
FAM180A	HTR3B	RXFP1	UGT2A1	ZBTB39	ZBTB39	CNKSR1	GRB10	MORF4L1	AKR1D1	FAM96B	SPG20	RAG1	ADAMTS4	CHCHD2	PDCD4	CNKSR1	DNAH3	GRB10	HCAR3	RGS21	HOXC9	UAP1L1	RBMX2
RCN1	PPP1R13B	LRBA	CHST3	FAM187A	FAM187A	ZNF557	NPY2R	LDHD	SLC22A4	ATG7	ENDOV	SIGMAR1	SNX18	CCNB1	EID2B	PDHX	TPSAB1	NPY2R	PMS1	CD80	NUP62	ANXA4	WNK4
PLEKHM2	HELQ	PTGFR	FGF19	CD160	CD160	PLP2	RRAGD	ADAMTS5	RB1CC1	GDF5OS	ART4	PHLDB3	KL	PARD6G	NBAS	EXT1	CBX8	RRAGD	WNK4	COA1	FAM187A	TRAPPC11	RAP2B
IFNK	WDR20	SPRYD4	ZNF787	ALG6	ALG6	FEM1B	MYB	EMP1	DNAJC6	POLR3D	NPAS4	NAGA	VASH2	TOX	ZNF568	AL645730.2	SLC38A6	MYB	KIF14	SLC47A1	BCL9	BDH2	EIF3F
MAST4	POTEG	SIPA1L3	FAM53B	CD300LF	CD300LF	OAZ1	HNF1B	VASH2	VAX1	DTYMK	CLEC7A	HPCAL1	DPT	TRNT1	CDS1	WNK4	UBFD1	HNF1B	TROVE2	FYCO1	PBLD	IRAK1BP1	KIF5A
C15orf41	THRA	PKHD1	C10orf126	PSMD5	PSMD5	AL645730.2	UEVLD	C17orf50	LCA5	PEX11A	WDR6	PTPRK	CHST3	GLT1D1	PSG11	ERI2	OAS3	UEVLD	UBXN4	DUS4L	FGD6	ITGB8	RPS7
SLC7A6OS	PJA1	SLC4A1AP	LEPROTL1	NDFIP2	NDFIP2	ARID3A	PARD6G	GGCT	IL17RA	GUCD1	ALDH3B2	HS1BP3	ANKRD13A	RNF2	MTERF	SMC1A	CRIP2	PARD6G	WASF1	MSMO1	CDR2L	PCSK6	KIF14
FAM86C1	PCBP3	C14orf1	PPP2R5E	SC5D	SC5D	TOP3A	TTC29	SLC6A14	CCDC67	DAZ3	C11orf49	ARGLU1	TMEM63C	DPP6	ADAMTS5	TOP3A	DTL	TTC29	GP5	RP11-1026M7.2	RANBP1	CADM2	MFSD1
LPHN2	RFNG	VAMP7	IRF4	C3orf18	C3orf18	SLC6A6	ATP2C1	ISG20L2	NAT16	TRIM68	IPO7	DIP2A	SPPL3	UBR1	DKFZP686D09174	TCP11L2	CIDEA	ATP2C1	DENND4A	GLIS1	EZR	DACH2	RXFP1
CLGN	SLC2A11	SLC44A5	ARID3A	MAGIX	MAGIX	ZBTB11	ZBTB39	DSC2	ZNF594	CARD6	IGF2BP1	ZC2HC1A	EPHB2	CD160	VASH2	SLC39A8	FARP1	ZBTB39	FANCD2	RMI1	YAP1	BSDC1	MAP2
AC007731.1	SLC30A4	HNF1B	EIF3F	ELF2	ELF2	PHF8	GDAP1	GPR111	ALPK3	WISP1	FZD3	RBCK1	RASD2	USP43	ERBB2	TEX9	WDR86	GDAP1	SRSF12	AC012215.1	ZBED4	GKN2	PTGFR
KCNE3	SOHLH1	C20orf24	KIF5A	AREL1	AREL1	TEX9	UBR1	OSBP	RAD51B	CCAR2	FARSA	RNF144A	MUC20	FIGF	TCEB3	SRSF12	43525	UBR1	SSH2	BTBD1	NEGR1	FAM135A	FANCD2
ZNF396	DNAJC7	GPR85	PLD5	C1orf43	C1orf43	FGD1	FAM187A	ARHGEF19	WDR47	CIITA	RAD51D	ELMO3	C10orf111	OCLM	OTUD3	TSTD2	ASTN1	FAM187A	USP53	BET1L	HMGCLL1	ATF2	MEGF9
RFX4	SQSTM1	UEVLD	RXFP1	TRIM23	TRIM23	NSMCE1	RP11-195F19.5	EVA1B	CADM2	SIGMAR1	RSPH3	CDHR3	FAM168A	WNK3	UROS	MEGF9	KDM1B	RP11-195F19.5	ZNF276	SH3BP5	P4HA1	RDH11	HLCS
TMEM194A	STX1B	OAS2	GP5	GPR22	GPR22	SSH2	CBLN2	LARS2	TCERG1	ANKRD54	EPAS1	ARFGEF1	ZNF738	RP11-552F3.12	FGF19	FAM189A1	RP1-127H14.3	CBLN2	SIGLEC1	ZPLD1	SLC35F1	ASB4	GRB10
HN1	PSKH1	ITGB1	PHF8	RPL32	RPL32	HFE2	RAB35	LENG9	ANKRD39	ERBB2IP	NREP	C8orf46	ZNF557	PRDM16	SPPL3	C4orf19	NDUFB10	RAB35	GPR85	FCGR2A	ANKRD26	VSTM5	USP53
SASS6	F2RL3	PPP4C	TEX9	ANGEL2	ANGEL2	SIGLEC1	SRR	BIN2	CCDC39	NAGA	FADS1	MIER1	IRF4	CEP97	C10orf126	CTSS	HOXA7	SRR	ADCY5	MAGEF1	GPR22	FGF14	USP49
WHSC1L1	SCRT1	TM4SF18	YWHAH	STXBP5L	STXBP5L	HNF4A	CYFIP2	UNKL	WDR12	UBBP4	EPHA7	KIAA1958	C15orf38-AP3S2	ZBED4	CEP152	SSH2	SMG5	CYFIP2	CDT1	GSTM4	GCLC	OSR1	MYB
C17orf96	EFCAB4A	ARMCX5	PTGFR	CYYR1	CYYR1	POTEC	COMMD9	PDHX	PROM2	HPCAL1	ADIPOR2	MMP19	EXT1	ROCK1	LA16c-431H6.6	BST1	C1QB	COMMD9	ATP2C1	TCF4	SPHKAP	ZNF791	CALCOCO2
DNASE1L1	CACUL1	RALGAPA1	PKHD1	ZBTB38	ZBTB38	CARNS1	CD300LF	EXT1	CD1D	MOGAT2	CAPRIN1	CDH2	IPO11	NDFIP2	CNKSR1	HFE2	SLMAP	CD300LF	ADAMTS19	SCP2	VAX1	PKP1	CCS
PARP15	H6PD	ATP2C1	CBFA2T3	VAX1	VAX1	ZNF705A	ZFAND5	FEM1B	PTPLB	RP11-795F19.5	SART1	CDHR5	SMC1A	NEGR1	PPP2R5E	SLC44A5	ABLIM3	ZFAND5	DNAI1	ENAM	ZNF93	PELI2	ADCY5
PRRC1	ZNF280C	TOX	ATP13A4	GOLGA8G	GOLGA8G	ZBTB39	YAP1	LRP6	FAM135A	FRMD4B	PLEKHG4	G3BP1	TOP3A	WASL	SLC2A4	RRAGD	SCAMP3	YAP1	GPN1	TMED7	IL17RA	ALMS1	C5AR1
TRIM52	SLC25A14	ZBTB39	BLCAP	HTRA1	HTRA1	GDAP1	RNASE6	ATG13	ATF2	PDGFRA	SUPT3H	MCAT	UTP14A	TPD52	NUDC	GPR85	PTPN3	RNASE6	MED13L	TMEM213	HTRA1	ZGRF1	PHF20L1
SLC26A4	HOXC11	WARS2	TBL1X	GLIS2	GLIS2	GPN1	NUCB2	EIF3F	CCDC159	GALNT7	PIP4K2A	AKIP1	C14orf1	UBE2E3	SMC1A	ANO6	C10orf90	NUCB2	IL18BP	CABYR	UAP1L1	BRD2	PACRGL
COPS8	C7orf65	DCTD	TSTD2	MAGEB4	MAGEB4	UBR1	PLAA	PTPRU	CLASP2	ARGLU1	LRIG2	MMS19	ZNF273	ZNF621	TOP3A	ZDHHC21	SLC48A1	PLAA	PLCXD1	THAP9	TRAPPC11	TTF2	TM4SF18
DUS4L	HOMER2	USP43	HFE2	JMJD7	JMJD7	CD160	WASL	SNX11	SCD5	IFT43	AGFG2	COMMD1	TBL1X	SPIRE1	KIF14	SDR39U1	RP11-468E2.2	WASL	ALG6	TMOD2	SAYSD1	DICER1	RALGAPA1
ARL14	KALRN	KCNK16	SLC44A5	WDR7	WDR7	LGI2	SLC35F1	S100A16	GTF2F2	PRR29	LIMS1	TGFBR1	CTSS	PCDHGB3	TCP11L2	TMEM212	TP53RK	SLC35F1	CUTC	UBR5	ANKRD22	CTR9	HNRNPR
CFHR3	KIF13B	ALG6	RRAGD	ZNF208	ZNF208	WNT7A	ELF2	NTNG2	IARS	CHCHD7	CADM3	CDH13	USP49	GATM	RXFP1	HNRNPR	CAMSAP3	ELF2	CBLN2	WDR75	MAP4K5	KBTBD8	ATP2C1
DR1	CNNM2	SRR	CCS	TOR2A	TOR2A	SYCE2	CDY1B	KIF5A	WFDC12	ZC2HC1A	CEP104	KLHL4	CALCOCO2	KAT6A	LRBA	ATP2C1	CWF19L1	CDY1B	LPPR4	CCDC112	CMPK2	MAST4	TTL
FAM111B	CASP2	PBLD	OAS2	INSL4	INSL4	TENC1	ZDHHC23	WASF1	ZNF12	RBCK1	RP11-247C2.2	YIPF3	BORA	TMEM200C	AC005003.1	TOX	LRG1	ZDHHC23	FNTB	SIRT1	PROM2	PREX2	ZBTB39
FAM47E-STBD1	ZNF707	UBE3B	TTYH3	GPR137B	GPR137B	TMEM240	TRIM23	TEX9	RAD23B	TAB1	PURB	PRR22	PHF20L1	CDS2	CNOT11	ZNF705A	RENBP	TRIM23	PCSK9	PTPN2	EPB41L2	SLC37A3	HLA-DQB1
B3GALT6	SRSF7	FABP1	PHF20L1	WWP2	WWP2	UBE3B	ANKRD26	AC005003.1	FBXL13	TOX4	LRPPRC	MORF4L1	ZDHHC21	STXBP5L	CTSS	GDAP1	ATG7	ANKRD26	HELB	MED14	SCD5	LRRC3B	GPNMB
EXOC5	CHMP4B	OXGR1	PACRGL	FGD5	FGD5	WNK3	CD200	INPP5B	CHCHD1	RNF144A	SNX8	SNX18	PRAMEF1	C2orf48	CXorf23	TENC1	VWA9	CD200	C21orf128	SLC33A1	PREX1	MGAT5	DCTD
NXPH4	EPAS1	PRDM16	ANO6	METAP1	METAP1	FABP1	C9orf84	VAMP7	KPRP	POMZP3	GFRA2	MYLK4	TMEM212	MRS2	AC006547.14	FIGF	SIN3B	C9orf84	CYSTM1	APLF	MSANTD3-TMEFF1	PLLP	RNF2
SMIM18	EXOC3	LYVE1	MRPL21	ENOX2	ENOX2	AC099552.4	TMEM200C	SSH2	SMIM12	CSNK2A2	DPF2	EMP1	HNRNPR	ZBTB38	SLC44A5	CIC	BRMS1L	TMEM200C	MRPL33	CBWD6	GNG11	LTN1	GDAP1
FBXO30	ABHD2	PET112	OPTN	ASB4	ASB4	EFS	SLC17A2	SHB	ZNF70	ARFGEF1	CCNT1	OTUD3	TTL	ZNF93	MYB	OTUD7A	POLR3D	SLC17A2	TTC39C	HOXA4	EIF2AK3	PRKAA2	MYOZ2
ANKHD1	STK32B	HMGB3	CCNB1	SNX33	SNX33	TACC1	H2BFM	USP49	LINGO1	C19orf33	ARL4C	APEX1	TOX	CCDC67	PHF20L1	PRDM16	ENC1	H2BFM	DDX3Y	RBM18	TIMM21	POU4F1	HOXC9
AGTR1	CDR2	PLAA	CARNS1	FGF14	FGF14	TTC39B	DNAJC6	ZNF276	EIF2AK3	NBL1	PNO1	OSGIN1	TRNT1	SPDYE3	PACRGL	LYVE1	TBCD	DNAJC6	YAP1	SERPING1	MPZ	CXorf57	MRPS26
RBM48	FAM204A	NOMO3	HNRNPR	MEOX1	MEOX1	SERPINB13	LCA5	SLC44A5	TIMM21	C8orf46	APAF1	FGF19	DCTD	WDR47	ITGB1	PET112	DVL3	LCA5	LRRTM3	FRG2C	BRD2	ARMCX1	CRH
ESRRG	NEUROG3	DDHD1	TOX	SMAD2	SMAD2	NDFIP2	ZNF93	S100A7A	EDN3	EEF2K	BPGM	SPPL3	RNF2	IRAK1BP1	OPTN	RHCG	MPV17	ZNF93	ROCK1	NIPAL3	TDRD1	CRTAM	GUCA1B
SPIN3	CD72	TPD52	ZNF705A	MPZ	MPZ	C3orf18	IL17RA	HNF4A	ARHGAP11A	MMP19	ACVR2B	GPR111	NUP62	ITGB8	PARD6G	CDR2L	RGS12	IL17RA	FAM90A26	RP11-322L20.1	SDC3	RFX4	FIGF
GPR146	IER3	PEX11G	ADAMTS19	ZNF611	ZNF611	MESP1	ZNF594	NDST1	FRMD4A	MCAT	MYO1D	RASD2	CD160	PGR	HNRNPR	EFS	PSD4	ZNF594	HMGCLL1	CLDN18	NDNF	TMEM194A	DFNB31
TSPAN18	ABI2	EIF2AK1	PINK1	CBL	CBL	WASL	RAD51B	GPR85	RNF169	E2F1	PTK2	FAM53B	CASC10	PWWP2A	TOX	SLC22A10	UGCG	RAD51B	PBK	ADAMTS20	RNF169	SASS6	FAM109A
FRMD7	DOK6	ZNF621	MYOZ2	STAM	STAM	GNGT1	FUS	TTYH3	CDK5RAP3	ATP13A1	PIGS	NFKB1	GUCA1B	WDR7	DCTD	ZFAND5	LPPR2	FUS	GNGT1	RP11-826N14.2	MTL5	GPR34	ROCK1
C17orf77	DMRTC2	ZBTB44	GPN1	SH2B3	SH2B3	GSTM5	HORMAD2	ITGB1	CAMK2G	EIF5AL1	TIMM22	PPP2R5E	RAB35	CUL9	NUP62	DDX3Y	SAR1A	HORMAD2	TPD52	RORB	CAMK2G	WHSC1L1	TTC39B
IP6K2	BMP1	MXD3	TRPC5	AC107021.1	AC107021.1	MXD3	LMBRD1	TM4SF18	CMTM3	TMEM220	IDH3A	BIK	SRR	TMED2	CD160	ROCK1	GUCD1	LMBRD1	IL1R1	APOC4-APOC2	RCN1	ZBTB2	SERPINB13
AFM	TBC1D16	RFX2	PPM1N	DICER1	DICER1	ATXN7L3	IRAK1BP1	ZDHHC21	E2F2	TUFT1	GTF3C2	FAM98C	PCSK9	DDX58	LGI2	NDFIP2	DES	IRAK1BP1	ZNF621	ABCC1	MAST4	DGKE	HMGCLL1
YOD1	PLEKHA5	ATXN7L3	TIMM9	ACOX1	ACOX1	NDUFA11	CADM2	CARNS1	CASP7	COMMD1	ETNK1	CEP131	SNX19	ZCCHC9	WNT7A	NEGR1	TRIM68	CADM2	ZBTB44	P4HA2	TCFL5	VTA1	NOMO3
TMED7	GRIK5	ZDHHC23	SYCE2	RCN1	RCN1	CD200	MAP4K5	TMEM212	PAM	TBC1D13	ZNF232	TIPIN	FGD6	FAM135A	PLCXD1	FUNDC2	MYO9B	MAP4K5	SSR1	KIAA1522	CST9L	DNASE1L1	P4HA1
SETBP1	NNAT	GATM	ARG1	MS4A1	MS4A1	STXBP5L	PWWP2A	ADAMTS19	IL18R1	ASB1	PSD3	BIN2	UBE3B	LDB2	BCL9	DDHD1	ANKS4B	PWWP2A	ZDHHC23	FCGR3B	TTC23	FAM227B	ZNF621
COQ5	RERE	COX18	TMEM125	DNAJC19	DNAJC19	KIN	HELZ2	GRAMD1B	TMEM33	KRTAP20-4	PMAIP1	SLC25A47	WNK3	IGFN1	TMEM125	GNGT1	WISP1	HELZ2	FRMD8	NCOA7	ADCY7	TET1	SSR1
EBPL	CSMD2	AKR1D1	UBE2Q2	POLI	POLI	SYCE1	DACH2	LGI2	SLC37A3	CDH13	UBE2F-SCLY	IRF4	AC007952.6	ALDH4A1	PBLD	IL1R1	CCAR2	DACH2	NDUFA11	HVCN1	NRAS	LPIN1	C1orf43
ODF2L	VPS13B	TBC1D8	CYFIP2	CRLF3	CRLF3	CSNK1G2	ASIC1	MAGEB1	AMFR	CLEC2L	SDK1	EXT1	PAQR5	SCGB2A2	UBE3B	TRAPPC3	EPRS	ASIC1	TRIM23	TRIM34	DNAJC3	SLC7A6	AKAP17A
PROS1	PNKD	RPL32	RHCG	PTBP2	PTBP2	ZSCAN32	TMED2	LPPR4	CLDN19	MTERF	NUDT16L1	APOC3	LYVE1	MFSD6	COMMD9	ZBTB44	ETAA1	TMED2	KAT6A	GLRB	H2AFX	RBM45	ZDHHC23
IPO9	ADAMTS10	NUDT12	DDX3Y	ADCY7	ADCY7	DNAJC6	PTPLB	DFNB31	MMGT1	SULT1C2	OTOGL	FEM1B	PSMD5	ZRANB2	OTUD7A	MXD3	KIAA1257	PTPLB	CDS2	TMEM14A	MOCS1	CD38	AKR1D1
ZSCAN12	SOCS3	STXBP5L	ZBED4	CENPT	CENPT	VAX1	ATF2	UBE3B	LIMD2	DIRAS1	P2RX6	WNK4	ZFAND5	NOTCH2NL	FABP1	SLC35F1	LGSN	ATF2	ANGEL2	CCR9	PRKAA2	CD80	NUDT12
RBM18	CLEC1A	KIN	NUCB2	ADRBK2	ADRBK2	LCA5	DDX50	COMMD9	IGF2BP2	RTTN	PCNX	PTPRU	RADIL	HAUS2	C8orf86	SSR1	CIITA	DDX50	STXBP5L	C9orf171	IAPP	PIGX	RNF38
EIF3H	ANGPTL4	MRS2	NDFIP2	PRKAA2	PRKAA2	PLA2R1	NKPD1	FABP1	STX5	MSI1	C17orf89	SH3YL1	ROCK1	FAR2	CYSTM1	AREL1	SLC22A12	NKPD1	RNF38	SIGLEC5	CXorf57	BID	KIN
SRXN1	ATG14	ADAM8	FUNDC2	DIEXF	DIEXF	NUP85	NUCKS1	C21orf128	DIEXF	CDON	MAN1C1	KIF14	NEGR1	CHCHD1	CEP97	SH3BGRL	CEBPG	NUCKS1	MRS2	KIAA1211L	CRKL	FILIP1L	PAX6
EFEMP1	SORCS2	SPANXN5	PBK	RPL27	RPL27	ALPK3	ALDH4A1	AC099552.4	POU4F1	C11orf53	ENO1	MFSD1	C3orf18	SMAD2	EFS	C1orf43	SIGMAR1	ALDH4A1	ZBTB38	KCNU1	CRTAM	PAIP2B	MRS2
CENPM	POTEE	LTA4H	MESP1	SULT1A1	SULT1A1	SPDYE3	GPR137B	PET112	ZNF586	SNX18	NADSYN1	TROVE2	NOMO3	FILIP1	PSMD5	PCDHGB3	C12orf79	GPR137B	SOS2	ELK3	RFX4	PIF1	SOS2
GNGT2	KIF1A	ZNF827	WASL	OR4K5	OR4K5	PLEC	MLKL	CEP97	ADORA2B	CHMP7	ABCC12	RXFP1	PLA1A	ZNF572	SLC22A10	ZDHHC23	EFCAB14	MLKL	ZSCAN32	UAP1	PDLIM4	SPA17	H2BFM
ABCA10	AC005754.1	PLA2R1	TPD52	ARHGAP19	ARHGAP19	PGR	RDH11	EFS	CACNA1F	NAT6	RP11-111H3.1	MAP2	WASL	ESCO2	YAP1	TRIM23	GALNT7	RDH11	H2BFM	CEP128	TENM1	CYR61	DNAJC6
PCDH20	SLC7A1	ZNF594	FOXN4	WHSC1L1	WHSC1L1	PRR20A	ITGA9	TACC1	AK4	MYLK4	SNX27	YWHAH	ITGAX	USP25	EVI5L	AKR1D1	TELO2	ITGA9	VAX1	NKX2-4	HP1BP3	CDH7	LSM3
ZNF385B	PTK2	CADM2	P4HA1	VTA1	VTA1	HELZ2	FAM171B	DDX3Y	GRK7	VASH2	IL12RB2	FGD1	FOXN4	FSCB	PLAA	KAT6A	GMPR	FAM171B	NAT16	CYP39A1	C17orf96	CFHR3	WDR47
OPN3	ANKS1A	CTD-2132N18.3	ZNF621	ADD2	ADD2	ANKRD39	FAR2	RADIL	HP1BP3	ERBB2	CHRFAM7A	PTGFR	MAGIX	ZGRF1	NEGR1	CDS2	IFT43	FAR2	ACSL3	FAM218A	POTEM	MOK	GALNT15
HEXB	NXPE2	MAP4K5	DEXI	LHFPL1	LHFPL1	JMJD4	RP11-830F9.6	TTC39B	CD59	TCEB3	INTU	RP11-9B6.1	GSTM5	TTF2	WASL	WDR60	PRR29	RP11-830F9.6	L1CAM	IFIT1	ZNF19	HNRNPD	ITGB8
AGO3	GPT	JMJD7	PARM1	IQSEC3	IQSEC3	PTPLB	CHCHD1	LSM7	WHSC1L1	C17orf50	HAL	GTF2E2	SLC35F1	ELAVL2	GNGT1	CSNK1G2	PRKCQ	CHCHD1	KSR1	DTHD1	STK4	SMIM18	CADM2
RORB	AC011366.3	EPB41L2	SSR1	ZNF124	ZNF124	CDC20B	ZNF585B	SERPINB13	MOSPD1	HAPLN4	PRPH2	INPP5B	RFX2	NDNF	TPD52	ADAM8	UBE2Z	ZNF585B	RAD51B	SP140L	DGKE	CCDC170	ANKRD22
MSH3	SCN5A	REG3G	ELF2	PHAX	PHAX	BAIAP3	FILIP1	NEGR1	MAEA	TMEM63C	ATP5A1	C2orf72	SSR1	FRMD4A	EIF2AK1	GCLC	TAB1	FILIP1	MCM9	PDC	VMAC	NIPAL2	RHOBTB3
PIP5K1C	PSD3	COG2	SPIRE1	TRIM52	TRIM52	INHBC	ZNF70	FUNDC2	TET1	TSSC4	MAPK8	C14orf1	SPIRE1	KBTBD8	MAGIX	SLC17A2	ELMO3	ZNF70	HORMAD2	NPAT	PHAX	FAM107B	SAR1B
GPR128	FAM213B	PTPLB	AREL1	CD38	CD38	POLR2C	CAMSAP1	HMGCLL1	SLC25A46	SIGLEC14	PDE8A	BLCAP	FRMD8	PHB2	ZNF621	SPHKAP	PARP10	CAMSAP1	XAGE1C	CDNF	TSC22D3	CELF5	PROM2
NCOA7	LDLRAP1	TUBGCP4	DDT	CD80	CD80	RDH11	ESCO2	NOMO3	DOPEY2	TNFRSF13B	PAG1	SRSF12	NUDT17	PCDHGA12	PARM1	RB1CC1	PRR23C	ESCO2	TCERG1	ASPN	CRIM1	SCP2	EPB41L2
TBC1D9	CCDC115	YIPF2	AC020907.1	IL20	IL20	CLASP2	DISC1	PEX11G	TSC22D3	ZNF787	CAPN3	PTGIR	ZDHHC22	CXCR4	ST3GAL3	VAX1	ARFGEF1	DISC1	CMPK2	USP31	DUSP11	YOD1	ZNF208
CEP57L1	SHBG	VWA2	ZDHHC23	PIGX	PIGX	ASB4	DIRAS3	ELF2	SLC2A6	EPHB2	RABIF	TSTD2	SEMA4A	ZBTB10	TOMM40	SYS1-DBNDD2	NBL1	DIRAS3	LAMB1	MCM6	CDC14A	ITGB1BP1	SMS
DRP2	CNGA3	EDN2	CD200	BRIX1	BRIX1	WFDC12	ACSS1	AC020907.1	PRH2	RASD2	HSBP1L1	MEGF9	TIFAB	MAST4	AKR1D1	PGAP1	SLC4A10	ACSS1	EPB41L2	DCAKD	UPF3A	ZNF10	FAM135A
SLC25A31	KIAA1147	GPR137B	IL31	NRG4	NRG4	FAM83G	BRD2	ANGEL2	ELK4	LEPROTL1	PRELP	SSH2	ANGEL2	TMEM33	KAT6A	THEM6	SHANK1	BRD2	TMED2	ZDBF2	COPS8	AQP10	ZNF793
FAM47E-STBD1	RNASEH1	INHBC	TMEM200C	SAMHD1	SAMHD1	SHROOM3	TTF2	VAX1	COA1	LARS2	QKI	SHB	C2orf48	POLI	FPGS	IRAK1BP1	EEF2K	TTF2	SMS	CADPS2	SPA17	HMGCR	ATF2
LPPR5	LCNL1	AGXT2	ANGEL2	COA1	COA1	EVC2	ZNF582	TBX21	SLC47A1	CNKSR1	VEZT	USP53	ZNF827	AMFR	TMEM200C	GALNT15	TRAPPC6A	ZNF582	ATF2	43800	CDH7	PTPN9	DDX50
SLC25A37	ACTC1	RIOK3	RNF38	CDC14A	CDC14A	NXPE3	RNASEL	NAT16	SLC26A4	ZNF557	PALB2	USP49	H2BFM	CBFA2T2	RNF38	PGR	MMP19	RNASEL	GPR137B	CSF2RB	SKIDA1	TRIM37	BLM
RP11-729L2.2	TGFB1I1	SCD5	WDYHV1	SLC47A1	SLC47A1	MEOX1	NIPSNAP3B	PLA2R1	MSMO1	ATP1B2	MED15	ZNF276	SPHKAP	SMIM21	KIN	FAM126B	MCAT	NIPSNAP3B	BLM	UBQLN1	ABT1	COL12A1	POLR2C
MOB3A	MAU2	IARS	WDR60	KRT82	KRT82	BNIP3	OFCC1	GLIS2	ZNF605	LRP6	SIGLEC12	TOM1L2	RB1CC1	MOCS1	C2orf48	DACH2	TMEM176B	OFCC1	MLKL	ATG2B	TMEM39A	WWP1	ASB4
ARHGAP40	MFSD9	TPM1	C2orf48	ZNF169	ZNF169	ZNF791	M6PR	PEX19	CHD1	PTPRU	SNX1	B3GNT9	LCA5	TECRL	ZNF827	GJB5	FRMD1	M6PR	C12orf49	KCNQ5	43716	AFTPH	FFAR4
FLRT3	ZFYVE28	KCTD12	ZSCAN32	SPA17	SPA17	ABCB8	ZNF569	LSM3	43716	FAM129B	POLR1B	PHF20L1	PLA2R1	REPS1	PGAP1	GPLD1	CPSF4	ZNF569	MFSD6	DLG1	ATP5F1	BBS12	PREX1
CCDC171	SLC5A3	FAM171B	H2BFM	CHD1	CHD1	ALMS1	DPEP3	FITM2	ATE1	SNX11	CCDC116	BBS2	ALPK3	RNF122	NUP85	DDX58	AL953854.2	DPEP3	CLASP2	DPF3	ZNF468	PATE4	SHROOM3
TADA2B	FOXL1	CTNND1	LCA5	KIF1B	KIF1B	MPZ	SNURF	PGR	ZNF79	IPO11	BEND4	ZDHHC21	FITM2	TCTN3	ZNF594	FKBP11	TMEM204	SNURF	RIOK3	RNF103	FCF1	TMEM167A	FGF14
REST	TAS1R1	FCRLB	PARPBP	DOCK2	DOCK2	ARL2	MTL5	TCERG1	GNS	SMC1A	TBC1D14	TOR1A	TRAPPC11	PGAM4	L1CAM	TOR2A	RAB3GAP2	MTL5	IARS	CKLF	CLEC2D	CBWD6	MSANTD3-TMEFF1
KCNU1	CACNA1B	CAMSAP1	ZNF594	IRAK3	IRAK3	CBL	CAMK2G	MAPK8IP2	FAM47E-STBD1	NTNG2	TFRC	CARNS1	PLEC	AQP1	LSM3	ZNF793	EIF5AL1	CAMK2G	TPM1	CSNK1G3	RMI1	IL1B	LMAN2L
SMIM20	RBM7	ALMS1	MAP4K2	RFWD2	RFWD2	USP38	CASP7	FAM126B	ZNF532	TOP3A	REL	HNRNPR	GALNT15	RFX4	THEM6	TUBGCP4	NOX4	CASP7	KCTD12	PURA	HNRNPD	MTMR6	MEOX1
AC051642.1	FAM3A	ZNF611	SPDYE3	ZNF468	ZNF468	TTF2	KLRD1	ASIC1	MFSD11	MET	CSGALNACT1	ZBTB39	ITGB8	OGDHL	FITM2	LDB2	ZSCAN31	KLRD1	FAM171B	ZNF214	SPC25	VPS8	SMAD2
WDR63	RSAD1	H2AFJ	TRAPPC11	SEC14L5	SEC14L5	SLC22A16	TRIM27	PROM2	DDX23	PLD5	XPR1	DCTD	CADM2	ARHGAP19	SAYSD1	ZNF879	MSANTD1	TRIM27	EVC2	GCA	BTBD1	TOR1AIP2	FILIP1
DTHD1	ANKRD33B	DISC1	GALNT15	ARHGAP36	ARHGAP36	FEM1A	RBM12	SMS	NIPAL2	FSTL3	HOXB6	RIN1	RTN4R	TSPAN5	CADM2	NUCKS1	UBE2R2	RBM12	FGF14	KIF3A	MBTPS1	SPATA33	PCDHA10
C21orf49	C2orf70	ACSS1	ITGB8	AC012215.1	AC012215.1	ZNF285	ZBTB10	EPS8L1	ZNF394	SLC39A8	AARS	PRSS54	SAR1B	MOSPD1	HELZ2	CTC-241N9.1	AKIP1	ZBTB10	POU3F2	MARVELD2	LZIC	HPGD	USP25
SUN3	IL22RA2	PXDC1	PGR	COMMD7	COMMD7	OFCC1	MAST4	BSDC1	SFMBT2	PHF8	TBC1D28	CD160	PROM2	MAEA	NDUFAF2	C12orf49	MMS19	MAST4	NXPE3	LAMB4	STXBP6	CLDN8	GEMIN4
ZNF131	C1QTNF2	RNASEL	ANKRD22	CYB561D1	CYB561D1	HNRNPA1	POLI	C12orf49	NUP153	FGD1	SLC8A1	CASC10	TMED2	ATXN1L	GPLD1	RFX5	MLL4	POLI	ARHGAP27	DENND1B	TMEM144	STK33	DISC1
DPYSL3	TMEM56	ASCC1	MAPK8IP2	NT5C2	NT5C2	C19orf55	SLC37A3	RIOK3	SCP2	GALNTL6	CREBZF	BCL9	ZNF793	CNOT4	COG2	KCTD12	PSG11	SLC37A3	RAD23B	LYZ	ERO1L	IL12A	GARS
NOM1	TAPBP	CTR9	C3orf49	RIC8B	RIC8B	ENHO	TTC23	RAPGEFL1	FAM193A	NSMCE1	TGOLN2	CCDC107	ATF2	ZBTB2	DDX58	ZRANB2	COMMD1	TTC23	FILIP1	LANCL1	NIPAL2	KAL1	ACSS1
RP11-529K1.3	TMEM186	CARKD	RHOBTB3	PITPNC1	PITPNC1	CMTM3	ETV6	TPM1	C12orf40	C2orf72	CACNG4	CBLN2	ZNF879	NME9	PTPLB	COL6A5	ASB1	ETV6	FRRS1L	RAB40B	SFMBT2	FAM69C	CBL
USP1	DDX11	KLRD1	CCDC39	ARPC4-TTLL3	ARPC4-TTLL3	E2F2	ADCY7	WFDC12	BACE1	U82695.9	ADAMTSL4	LPPR4	RAPGEF1	DNASE1L1	BSDC1	KIAA1324	KRTAP9-2	ADCY7	SMIM12	RNF166	NUP153	AC011294.3	RNASEL
TMEM161A	AXL	RCN1	CD1D	DCAF8	DCAF8	LZTS3	FGFR3	PREX1	HIP1	C14orf1	KLHL7	CYFIP2	NKPD1	ADD2	GKN2	SMAD2	CDH13	FGFR3	CAMSAP1	TEFM	MYOM3	CMBL	ELAVL2
ATG2B	MRPL30	FBXO21	TMED2	FBXO30	FBXO30	PPP1R9A	CXorf57	UBAC2	SOCS2	TBL1X	CDK18	C8orf86	ALDH4A1	OPRM1	ATF2	FCRLB	CLEC2L	CXorf57	EIF2AK3	RPRM	GPR146	SKAP1	TDRD1
UCK1	RASSF5	SCAI	ZNF793	RFFL	RFFL	DNAH10OS	TMEM194A	KDM5C	TMEM196	TSTD2	PRR12	C21orf128	ENOX2	ATP2B2	TUBGCP4	PELI2	YIPF3	TMEM194A	ALMS1	DUSP12	ZNFX1	BTN3A3	FEM1A
IFNGR2	ATP5A1	ZBTB10	INSL4	LPAR3	LPAR3	RP4-758J18.2	NDRG3	VSTM5	YOD1	SHB	HDAC2	AC099552.4	C20orf196	PPP2R3A	IGFN1	ZNF70	TMTC2	NDRG3	ZGRF1	RP11-108O10.8	FRMD7	PHF14	M6PR
MATN3	ACER2	TMEM33	USP9Y	C16orf87	C16orf87	TPD52L1	ARHGAP19	ARHGEF25	GABARAPL2	CXorf23	IPMK	FAM109A	TMEM45B	VMAC	CTC-241N9.1	ALMS1	SNX18	ARHGAP19	DIRAS3	ARHGEF12	KRCC1	43718	SCRN1
CEPT1	PAG1	LRRC3B	ALDH4A1	YY2	YY2	RCN1	WHSC1L1	MSANTD3-TMEFF1	ENTPD5	ADCY1	ZSWIM3	MRPL33	C12orf49	SLC7A6	POLR2C	ZGRF1	CHMP7	WHSC1L1	ACSS1	RAET1L	PCLO	FCGR3B	TMEM141
LSM1	CSNK1A1	PTBP2	EDN2	GOSR1	GOSR1	FBXO21	KLF15	SH3PXD2A	CETN2	NPY2R	PSMB2	APOBEC3B	MFSD6	CRIM1	ENOX2	SKOR1	PFAS	KLF15	SKOR1	SERPINB2	HEATR6	SLC25A31	KBTBD8
TAF2	DNMT1	CEMP1	HSPB8	RPS9	RPS9	RBM12	ADD2	BNIP3	KIAA1598	CALCOCO2	FBXL18	PET112	CLASP2	ELK4	TMEM45B	ZNF582	UGT2A1	ADD2	ELAVL2	PPP1CC	MTRNR2L7	SMIM8	MTL5
MYO5B	AP4M1	LRCH1	CTC-241N9.1	POLR3H	POLR3H	BZRAP1	RASA2	ZNF791	PSMA6	TOM1L2	NTSR1	TACC1	SCD5	LGI4	ADAM7	TAF13	TCEB3	RASA2	M6PR	CCL28	SMAD9	NALCN	DOCK3
ODF2	LMTK2	MMGT1	POLR2C	KCTD16	KCTD16	PAM	PHAX	PCDHA10	EXO5	B3GNT9	PLEKHM3	ZFAND5	GCM1	COA1	MFSD6	FAM22F	FBXO32	PHAX	ASCC1	TGS1	LEKR1	FAT3	E2F2
BEND6	ACAP3	CENPT	MLKL	THAP9	THAP9	CAMK4	SLC7A6	ABCB8	SLC25A12	HNF4A	STXBP2	EZR	SHROOM3	CLIC4	UBAC2	FEM1A	ARPC5L	SLC7A6	AC107021.1	ZDHHC20	FBXW7	RPL36A	CASP7
MS4A8	HCFC1	MBOAT1	MFSD6	APC	APC	PPAP2C	PRRC1	CAMSAP1	GUCY1A3	CSK	STAP2	MYH7	EVC2	BAI1	ITGA9	OFCC1	HAPLN4	PRRC1	TRIM31	DTWD1	CDH6	THBS2	KLRD1
DCAF4L1	LGR6	MAGEA2	NAALAD2	ZNF600	ZNF600	PRR20B	TRIM52	ALMS1	OR2H1	GPR85	CD8B	DDX3Y	KIAA1324	SRPRB	ZNF12	TLE6	PRSS45	TRIM52	OVOL1	FCER1A	GATA3	REST	PPP1R9A
PARP11	FBXO3	FAM86C1	TPM1	FAM221B	FAM221B	AMFR	FEN1	ERN2	AP000322.53	SLC30A5	RPA3	HES2	NXPE3	C1orf74	HAUS2	HNRNPA1	TMEM63C	FEN1	IQCG	TBX3	WWP1	PITHD1	RCN1
PITPNA	C17orf82	LPHN2	FAM83G	RBM8A	RBM8A	CRLF3	FAM78B	ERCC2	POLR3F	RP4-695O20__B.10	ZNF154	PTGER4	SMAD2	PRR3	SMAD2	ARHGAP11A	OSGIN1	FAM78B	TMEM159	BMP5	ALKBH8	CREB5	RBM12
RAB40B	PIGP	PRKAA2	FAM171B	GUCY1A3	GUCY1A3	KRTAP5-6	SPO11	NIPSNAP3B	WWP1	BBS2	C20orf85	LSM7	CCDC104	DUS4L	ZNF585B	ACOX1	TSSC4	SPO11	KBTBD8	NUDT21	MEIOB	SSU72	SCAI
NDUFS4	RPS24	ZNF586	CTNND1	OR2H1	OR2H1	MTERFD2	RP11-1026M7.2	FEM1A	EMILIN3	ANO6	ANKRD13C	NDFIP2	SMIM12	KBTBD2	ZNF791	MTL5	TNFRSF13B	RP11-1026M7.2	CASP7	ZNF639	SIRT1	LRRC8B	FOXD4
BMPR1B	SFXN5	NLRP2	LMAN2L	CDH6	CDH6	CEMP1	CDC37L1	ZNF285	FAM71F1	ZDHHC21	KRT222	HMGCLL1	KRT8	RCAN1	CCDC104	CMTM3	SPPL3	CDC37L1	RCN1	MGAT4C	PTPN2	AMBN	TMEM33
NUBPL	GLRA2	COG7	OSR1	POLR3F	POLR3F	MGAT5	SKIDA1	MEFV	HAP1	TBCB	LRRC28	NOMO3	USP25	ATP5F1	PCDHA10	CASP7	GPR111	SKIDA1	CXCR4	CNBD1	CT47A9	OXNAD1	TCFL5
PPFIA2	KIAA1875	LMO2	GNG11	ALKBH8	ALKBH8	ETV6	F8A2	OFCC1	VTCN1	TTL	ATP6V1A	ITGAX	ERCC2	CLDN11	CAMSAP1	PCDHGA12	OSBP	F8A2	POLI	GCNT4	NLN	ATOH7	AMFR
ARHGEF12	RASGRP4	MRPS22	FBXL13	SRD5A1	SRD5A1	CENPT	TTBK2	HNRNPA1	PYHIN1	DHRS11	DNMT3A	MAGIX	ZNF611	SEL1L3	ESCO2	SCAI	RFESD	TTBK2	ZNF76	MOCOS	HSPA4	ZNF431	TTC23
MYOCD	ALG12	PANK4	CHCHD1	ARMC8	ARMC8	PDK4	43716	DICER1	HSPA4	TOX	FAM26E	DEXI	ACSS1	AC012215.1	USP25	IFNK	EPHB2	43716	MMGT1	TTC33	IL1B	DTHD1	ETV6
BCO2	HES7	C12orf76	ZGRF1	BCL2L14	BCL2L14	ADRBK2	ATE1	FRMD4A	C9orf174	ZBTB39	LTBP4	RFX2	CLEC18C	ZNF532	GARS	ERICH5	ARHGEF19	ATE1	NRAS	RC3H2	PPP2R2C	CYP27B1	MBOAT1
CR1L	EIF4A2	USP40	DIRAS3	SIK1	SIK1	SLC7A6OS	GNS	TRIM31	MPHOSPH10	ADAMTS19	MMAB	SH3BGRL	CELA3B	CHST11	ACSS1	CAMK4	GLRA3	GNS	ADRBK2	KIAA0825	TOR1AIP2	ASPN	PDK4
SEC23A	E2F6	HP1BP3	USP38	PTPN2	PTPN2	PABPN1L	CLEC2D	TMEM141	C17orf75	CLEC14A	C11orf96	AIPL1	TAF13	GPATCH8	CEP250	TCFL5	PHOX2B	CLEC2D	LANCL2	SLC2A13	NUP62CL	ING3	SLC7A6OS
PTPN4	MVB12A	SASS6	ZNF582	MED14	MED14	SULT1A1	DR1	ENHO	CDC25B	GLT1D1	MMP28	PCDHGB3	ELAVL2	MAGEF1	SKOR1	POLI	LEPROTL1	DR1	IAPP	MERTK	TMEM101	COX6C	PPIE
CYB5D2	RABL3	WHSC1L1	RNASEL	RUNX1	RUNX1	CACNA1F	HNRNPD	KBTBD8	PCDH20	DCTD	SURF4	ATXN7L3	FEM1A	PCDHGA10	TKT	CRLF3	BIK	HNRNPD	POU4F1	ZZZ3	MAT1A	GABRG2	LANCL2
TIMM8B	FLNB	TSPAN5	FAM22F	TMEM167A	TMEM167A	CRKL	SPC25	CBX2	LGR4	RIN1	KCNJ6	PAGE5	ZNF285	PTRH1	RNASEL	TMEM9	FAM98C	SPC25	REPS1	STK38	SRSF5	MED21	SIK3
CCL28	DAPK1	THUMPD3	ZNF285	C3orf17	C3orf17	AC027763.2	SOX3	MTL5	ABCB9	RNF2	MRGBP	TOMM40	M6PR	RBM48	TDRD1	PTBP2	TIPIN	SOX3	NSUN4	TUBB1	PCDH20	NOS1AP	PRKAA2
GRM5	FRMD6	C17orf96	M6PR	APLF	APLF	ARHGAP19	RGR	CAMK2G	FPR1	NUP62	XKR4	FPGS	CARKD	TCF4	ZNF285	HCN2	FAM189B	RGR	ZNF586	DCAF12L1	MMP15	EXPH5	TECRL
MAPK14	SLC43A2	CNOT4	SH2B3	RBM18	RBM18	HN1	ZNF532	CMTM3	TBC1D9	UBR1	ADCK3	TMEM200C	FRMD4A	ESRRG	ASCC1	LRCH1	IRF4	ZNF532	CXorf57	AL033381.1	CABLES2	LPXN	NSUN4
NTM	LPIN2	VPS18	SCRN1	TXNDC9	TXNDC9	MAP1S	PPM1K	CASP7	ZNF681	TRPC5	KIAA0087	CDS2	ACOX1	KLHL8	TRAPPC12	ETV6	UNKL	PPM1K	PGAM4	RCOR2	RORB	PIK3R4	ZNF586
HNF4G	PARD3B	CCDC23	AC107021.1	EFEMP1	EFEMP1	MOSPD1	RAI1	PPP1R9A	ATP5EP2	IL18BP	MED28	DMRTC1	RNF169	CARD18	FRMD4A	ADCY7	SLC2A4	RAI1	IP6K1	PDE3A	P4HA2	ZYG11B	NDRG3
CCND2	MOGS	IFIT1B	EDN3	HMGA2	HMGA2	ATXN1L	DENND4B	RP4-758J18.2	SLC25A31	BCL9	VRTN	UBXN6	KBTBD8	KIAA2022	ACOX1	SLC7A6OS	ATG13	DENND4B	CRKL	ZFAND4	FGF17	HCG27	HN1
ALOX5AP	HOXB9	RASA2	ARHGAP11A	C9orf174	C9orf174	KLF15	FCGR2A	ZBTB10	RWDD3	CCDC107	MGRN1	CREB3L3	DOCK3	SOCS2	DEGS2	IGF2BP2	PNPLA2	FCGR2A	SH3KBP1	OTUD6B	TKTL2	AAED1	MAP1S
CORO2A	43712	SLC7A6	CDK5RAP3	C5orf45	C5orf45	POTEM	ALDH7A1	MAST4	FAM47E-STBD1	RAB35	YY1	SPHKAP	PHB2	CCDC53	KBTBD8	LANCL2	RBMX2	ALDH7A1	LMO2	ZNF830	C5orf66	PID1	RAB39B
CA4	ZIC3	YWHAE	CAMK2G	SPATA33	SPATA33	EGFL7	ECE2	EMC10	PPIC	DFNB31	SCARF1	LCA5	CAMK2G	TMED7	DOCK3	UGGT1	HCAR3	ECE2	RFX4	STIM2	NPLOC4	WNT5A	MTHFD2
PPIL1	ACVRL1	PIGX	CMTM3	NIPAL3	NIPAL3	DGKE	RP11-597K23.2	CAMK4	DENND2A	FABP1	CD93	PGAP1	SDC1	KCTD16	CMTM3	DIEXF	AL645730.2	RP11-597K23.2	TMEM194A	KCNJ16	RWDD3	FUCA2	MOSPD1
SMARCA2	SVIP	BRIX1	SDC1	CEP85L	CEP85L	VTA1	ASB2	IL18R1	MTRNR2L5	C21orf128	ANKH	HTRA1	PLEKHM2	SMAD9	E2F2	TECRL	RAP2B	ASB2	C12orf76	ZFC3H1	CDKAL1	AP2B1	THUMPD3
HNRNPDL	C3orf67	FEN1	CASP7	PHACTR2	PHACTR2	DNASE1L1	RBM48	TMEM33	NSUN5	AC099552.4	BTF3L4	NUP85	ZBTB10	ITGB1BP1	LZTS3	ALG11	SNX11	RBM48	C6orf136	PAK7	TRPC1	DLG1	CNOT4
ASCL1	HNRNPM	CDC14A	PPP1R9A	TCP11	TCP11	AMIGO3	C16orf87	PREX2	SRP19	GNA12	UNC5B	ZNF594	TMEM33	PPAT	KCNH4	POU4F1	IPO11	C16orf87	CD59	PCTP	ANKRD6	RNF103	NME9
NOX3	CHTOP	CLIC4	MS4A1	SUPT4H1	SUPT4H1	TPCN1	CDY2A	POLI	TADA2B	LYVE1	GMEB2	ALPK3	CRLF3	EML1	TMEM233	REPS1	SMC1A	CDY2A	WHSC1L1	RP11-366L20.2	LPPR5	PPP4R4	FAM227B
PTGS1	DUOXA1	PEX26	ZBTB10	SRSF5	SRSF5	ADD2	KLHL8	AMFR	MTUS1	TACC2	DNAJC18	PEX19	TTC23	SLC25A3	MAST4	PGAM4	NTNG2	KLHL8	MYO1H	USP16	FAT3	RSF1	LHFPL1
DCAF12L1	RRP15	FAM19A1	FAM32A	CMBL	CMBL	ATP2B2	APCDD1	TTC23	TMEM184B	CDR2L	PRKAR1A	UAP1L1	PTBP2	HMGCR	CDK2AP2	KCNE3	KIF5A	APCDD1	COX6B1	GLE1	NSUN5	PURA	PRRC1
SRFBP1	FAM171A2	PM20D1	EMC10	43718	2010-09-01	IQSEC3	MAP3K3	PTBP2	KIAA1024L	RANBP1	GNAL	FITM2	ADCY7	CUZD1	CAMK4	STX10	SLC6A6	MAP3K3	H2BFWT	RAD54B	SRP19	CHMP1B	YWHAE
HERPUD1	OTOR	KBTBD2	CAMK4	PRR23D1	PRR23D1	MAP7D3	NOTO	MGAT5	LRRC8B	RBP2	KCNAB2	HEXDC	CENPT	KIAA1598	IL18R1	GRK5	PLD5	NOTO	CNOT4	EML4	THBS2	MYO5B	CD80
MYOF	NEO1	AC093802.1	AMFR	DHCR24	DHCR24	NODAL	SOCS2	ETV6	ATP1A2	ZBED4	IL11	IRAK1BP1	FGFR3	KCNA5	CST9L	PTPN23	CYS1	SOCS2	RSPO2	SYT10	UAP1	TEP1	PIGX
GDF11	AEN	AC132186.1	CRLF3	ST8SIA3	ST8SIA3	ZNF124	GTF2H1	NRAS	DTHD1	ADRBK1	S100PBP	ANKRD11	IGF2BP2	TRIM37	C19orf53	ORAI2	SH3YL1	GTF2H1	NME9	LNX1	PPP2CA	MBOAT7	MYBPH
ZNF148	ANKRD27	ZNF605	LRCH1	PRR23D2	PRR23D2	PHAX	IP6K2	PDK4	SLC18A1	HMGB3	CCDC157	PGR	STX5	TRIM24	TTC23	ARHGAP19	FSTL3	IP6K2	ADD2	ZNF492	CREB5	DSG1	ELK4
NKTR	PPM1L	CDC37L1	MGAT5	RFX6	RFX6	SLC7A6	ENAM	FGFR3	ADAR	NUMBL	PARP12	CADM2	FAM86C1	SHC1	REEP6	SORL1	TROVE2	ENAM	PARP15	MEX3A	AC051642.1	DENND1B	DUSP11
OTUD6B	SPATA32	VAMP4	LAMB3	MPP1	MPP1	MYBPH	TMED7	UGGT1	GABRG2	SERPINB13	SNX29	TCERG1	IKBIP	RNF123	PTBP2	RAB39B	ZBTB11	TMED7	RASA2	CBWD2	GTF3C3	OGT	FYCO1
ESX1	DHX38	TMED7-TICAM2	MMGT1	C2orf71	C2orf71	ELK4	ARL10	STX5	MED21	HMGCLL1	ABTB1	MAP4K5	PRKAA2	BCAS3	LRCH1	CNOT4	MAP2	ARL10	RBM45	RBM23	WDR72	SOX17	GPX6
C10orf32	DGCR14	CFHR3	PDK4	RWDD3	RWDD3	NRG4	SMAD9	ARF5	ZBTB7B	C3orf18	MYCL	JMJD7	IAPP	PCDHGA1	ISM2	ZNF19	GALNTL6	SMAD9	ZNF673	LMO7	FAM218A	NELL2	PABPC1L2B
SAMSN1	CNKSR3	NKX2-3	ZNF474	C9orf171	C9orf171	ADCY2	ZNF10	POU4F1	ZDBF2	NOMO3	TMEM184A	HELZ2	SERTAD1	XIRP2	CLDN19	OPRM1	SIPA1L3	ZNF10	CRIM1	ARHGAP6	ZNF431	LANCL1	SRPRB
PAK7	KLK1	RCAN1	UGGT1	SH2D1A	SH2D1A	MORC2	IGSF11	RNF122	DIDO1	TOP3B	STARD9	ANKRD39	KCNE3	NLN	PLLP	KCNIP4	PKHD1	IGSF11	UNC119B	RDX	ZC3H12A	FGL2	SLC26A4
NPAS3	C6ORF174	CCNL2	STX5	DENND2A	DENND2A	FYCO1	PPAT	NLRP2	SLC2A2	GNGT1	CLVS1	ASIC1	IP6K1	CDH18	SMIM21	SLC25A46	DNAJB13	PPAT	PIGX	SAMD9	CADPS2	HBS1L	COPS8
KLF12	FAM180B	ARHGAP36	LTN1	PIK3IP1	PIK3IP1	SPA17	THAP9	DUSP2	TRMT44	TPD52	CHAF1B	BATF	GGT7	RUNX1	LANCL2	NODAL	NSMCE1	THAP9	LGI4	MMD2	MTX3	KIF6	BTRC
UTS2	HSF4	PTGDR2	C19orf66	FLRT3	FLRT3	HOXB4	NLGN4Y	ZNF396	CCNYL1	GSTM5	GK5	EPB41L2	DFFB	USP6NL	UGGT1	ZNF124	ATP13A4	NLGN4Y	COA1	NME6	ACVR1B	ARHGAP24	PRR3
RAD54B	WRAP53	FCF1	PRKAA2	TMPRSS7	TMPRSS7	PRR3	BRD8	IP6K1	NETO1	OST4	PELI3	RP11-458D21.5	CRTAM	HMGA2	IKBIP	YWHAE	C2orf72	BRD8	MORC2	NFIL3	ANTXR1	GCLM	AP3S1
SYT10	FAM81A	RMI1	DIEXF	TADA2B	TADA2B	AC093802.1	SOX11	NPHP4	UBQLN1	MXD3	CD22	SMS	HP1BP3	GTF3C4	PTPRN2	TSC22D3	C14orf1	SOX11	BID	CRISP1	AC079612.1	SOWAHC	AC132186.1
ZNF492	RAB6B	AC012215.1	NUTM2G	NKX2-5	NKX2-5	AC132186.1	CRK	ORAI2	TMEM161A	PARM1	PLXNA4	PTPLB	C11orf83	ZNF780B	IAPP	C17orf62	BLCAP	CRK	SRPRB	PAPLN	HOXD13	CGN	ZNF605
ROBO2	CRB2	RIC8B	C16orf58	PPP2CA	PPP2CA	BTBD11	RBM8A	AK4	MATN3	RFX2	C5orf24	TOR2A	WHSC1L1	CEP85L	TECRL	INPPL1	TSTD2	RBM8A	BTRC	NPR3	EEF1E1	NUBPL	CDH7
LRRCC1	DIS3L	CCDC147	RFX4	SLC6A7	SLC6A7	SIRT6	FBXW7	ARHGAP19	AP2B1	CDY1B	HOMER1	GKN2	P2RX5-TAX1BP3	RP11-322L20.1	POU4F1	FUT4	FAM189A1	FBXW7	PM20D1	CD40LG	GCA	ZNF200	CDC37L1
UXS1	KBTBD11	PITPNC1	GRK7	CREB5	CREB5	IRAK3	OR2H1	HN1	DLG1	AIPL1	GNAO1	CCT2	THUMPD3	PHACTR2	ZNF586	BRIX1	CTSS	OR2H1	WFDC1	PTCRA	SNAP25	C15orf52	VAMP4
DRAM1	SLC22A6	ZNF83	USP40	CAV1	CAV1	RPS17	ODF2L	THUMPD3	ZNF347	ZDHHC23	PAPD7	DDX50	PTK2B	DAB2	CACNA1F	ELK4	UBP1	ODF2L	PRR3	SERPINB9	CYP51A1	ARHGEF12	TTBK2
TRIM64B	SRC	SELE	SASS6	HOOK3	HOOK3	FAM161B	PTGIS	VTA1	RBP1	NDUFA11	AQP11	TUBGCP4	ASPRV1	KAL1	IP6K1	ADCY2	GRB10	PTGIS	BATF3	FAM229B	TMEM110	AL079342.1	TMEM39A
FZD6	NOVA2	CIDEB	MTHFD2	CLRN1	CLRN1	ABT1	UBR5	FAM227B	GPAA1	TIFAB	RLIM	CDC20B	TAGLN3	NPHP3-ACAD11	RFX4	COA1	ZNF276	UBR5	CSMD1	SNX10	RPS15A	C15orf53	NKX2-3
PAPOLG	ICAM3	WDR55	SYT17	ATP1A2	ATP1A2	TGFBRAP1	IQGAP3	TET1	CSNK1G3	SLC22A4	BZW1	NKPD1	VTA1	APOC4-APOC2	AC027763.2	COTL1	CALCOCO2	IQGAP3	F8A2	ANKRD34B	ZNF804A	PYROXD1	RFWD2
IFT122	KRT222	ANKRD30B	PTK2B	ZNF431	ZNF431	KRTAP10-8	WWP1	AMIGO3	CHMP1B	TMEM200C	SORCS1	ALDH4A1	ADD2	C2orf73	GRK7	BID	HNF1B	WWP1	ACER3	SOD1	TTC38	FAM46C	ATE1
ADAT2	PAK4	RP11-597K23.2	RSPO2	SUN3	SUN3	TMED7-TICAM2	WDR75	ATP2B2	HSH2D	FHL1	CHD5	EDN2	LRRC56	DHCR24	OGDHL	SLC26A4	SIGLEC1	WDR75	PTGDR2	PSMC2	RPRM	L3MBTL1	ARHGAP36
SYNJ2BP	TAPT1	CALM1	DGKE	DPYSL3	DPYSL3	NKX2-3	SIRT1	MAP7D3	MYO5B	C2orf48	CANT1	BAIAP3	PIWIL3	ST8SIA3	C12orf76	FAM78B	B3GNT9	SIRT1	GNS	GINS3	TESC	PDZD2	CLDN11
CHODL	EPS8L2	AGTR1	DNASE1L1	MCM6	MCM6	FAIM3	BBS12	SLC7A6	ODF2	MRS2	GSX1	POLR2C	LPIN1	FGF17	ARHGAP19	NPRL3	GPR85	BBS12	DR1	CCT4	ZNF43	PPP1CC	DR1
UBE2E2	CACNA2D4	RBM48	TET1	OMA1	OMA1	SEC14L5	PTPN2	YWHAE	DCAF4L1	ZBTB38	MYCN	FGD5	MAP7D3	LL0XNC01-19D8.1	C6orf136	CSMD1	ADCY5	PTPN2	B3GALT6	PAXIP1OS	ARL2BP	PTPN4	CCT7
NPIPB5	AIF1L	FAM107B	LPIN1	ZDBF2	ZDBF2	AMDHD2	HOXB8	TSC22D3	RPS15A	C16orf86	DPP4	MLKL	SLC7A6	ELFN1	HP1BP3	CHD1	REM1	HOXB8	LZIC	KCTD8	ZNF200	PGM1	RMI1
RP11-296A16.1	IQCE	KLHL8	SLC25A46	ZYG11B	ZYG11B	DR1	VTCN1	CD38	ZNF804A	ZNF827	SGTA	CLASP2	RBM45	NPLOC4	GPR1	DOCK2	OAS2	VTCN1	KRTAP19-8	DUOX1	BAI3	PIWIL4	AC012215.1
FAM21A	CTIF	ZNFX1	ABHD15	USP1	USP1	CHST11	THBS1	HSD3B7	ALDH3A2	SPHKAP	ZNF696	RIOK3	ZNF673	PAK2	MTHFD2	CDC37L1	TM4SF18	THBS1	MAGEF1	MAP4K3	SZRD1	RP11-429E11.3	SPC25
MEST	GSC	ZNF724P	PRRC1	APOA2	APOA2	VAT1L	RUNX1	C17orf62	FGL2	VAX1	USP7	ASB4	HSD3B7	FAM47E-STBD1	TSPAN5	ABT1	MRPL21	RUNX1	CCDC170	NUP93	PRR7	ANXA1	RIC8B
C16orf46	MMP28	IDI2	ZNF673	KIF15	KIF15	RAI1	SLC33A1	CD80	RPRM	CCDC67	SEMA4D	TPM1	C17orf62	AMPD3	MYO1H	TMEM39A	PARD6G	SLC33A1	HPDL	ARL14EP	ME3	DKK2	CCDC147
DMRTC1B	GMPPB	CCDC53	TRIM52	UTP6	UTP6	SELE	HSPA4	INPPL1	MINA	ACSL3	TNC	GCM1	INPPL1	TINF2	IDO2	43716	CARNS1	HSPA4	ZNF710	KLHL2	DUSP6	ZNF445	PITPNC1
ZFYVE26	XKR4	HS6ST1	HDAC3	UCK1	UCK1	NUDT9	HOXA4	RNF207	TBX5	PARPBP	CCDC34	SHROOM3	CDC14A	HLTF	PTK2B	ATE1	TTC29	HOXA4	TTC4	GBP5	HNF4G	MOCOS	BET1L
DDX42	KCNK15	C1QTNF6	TSC22D3	IFNGR2	IFNGR2	EXOC5	USP6NL	GATSL3	PIK3R5	MAP4K2	PKD2	ITGA9	FYCO1	SLC25A37	STK4	MCM8	ATP2C1	USP6NL	CYB5RL	PIGM	GNA13	KLHL14	VAT1L
NPIPB11	PLXNB1	FAM115A	CD38	KCNQ5	KCNQ5	NXPH4	VANGL1	SAMHD1	REEP3	L1CAM	ATG9A	EVC2	PEX26	MEIS2	PARP15	GPR124	ZBTB39	VANGL1	ERO1L	FCRL6	FRA10AC1	RAB6A	PPM1K
SETD1B	TMEM2	YOD1	FUT4	FUCA2	FUCA2	SCARA3	TOMM7	UBE2V1	SLC9B1	ALPK3	TDRP	KIAA1324	BAI1	AKIRIN2	PPP2R3A	FAM111B	ADAMTS19	TOMM7	ECE2	BSND	NAB2	HOXA9	SH3BP5
SNAI2	NRIP2	TMED7	PIGX	SLC5A10	SLC5A10	LZIC	CENPM	PEX26	C15orf53	PEX19	CARM1	SH3PXD2A	SLC26A4	NALCN	VMAC	BTBD1	ARL8A	CENPM	DCT	HTR1F	NDUFS6	FKBP14	EXOC5
FAM153A	KIAA0100	C5orf42	ELK4	ZNF347	ZNF347	LPCAT1	PPP2R2C	GTF3C5	ZNF286A	KSR1	OTULIN	PLEKHO1	COPS8	SRP19	ZNF124	CHST11	RIN1	PPP2R2C	DCTN5	CPSF6	ALOX5AP	ASCL1	MFSD11
RPUSD4	RP11-111M22.2	SMAD9	ADCY2	RSF1	RSF1	TMEM129	GTF3C4	LRRK1	BCO2	RAD51B	PARD3	FRRS1L	MMS22L	ARHGAP40	LYZL4	PITPNC1	RNF2	GTF3C4	MT1H	SULF1	ETS2	SLC2A13	PCDHA7
MST1R	CYP4F22	ZNF10	KRT82	MYO5B	MYO5B	GSTM4	RP11-322L20.1	FAM78B	YWHAG	WDR47	OSBPL6	PELI2	CSMD1	COX11	ABHD15	ZNF83	GPN1	RP11-322L20.1	PRSS33	ADPRHL1	SATB2	LMBR1	LPIN3
S1PR5	C2orf15	TMEM213	PAIP2B	TBC1D8B	TBC1D8B	UCK2	HPGD	C1orf74	RAP1A	THEM6	MORC3	ZNF572	BTBD11	MZF1	RBM45	EXOC5	TRPC5	HPGD	HNRNPA3	CASC4	NELL1	RASGRF2	CALM1
NME5	PIGB	CABYR	FAM19A1	TIMMDC1	TIMMDC1	APLNR	PHACTR2	PRR3	PIWIL4	FITM2	BARD1	KCNN4	FAM195B	MTUS1	DOPEY2	ANKRD30B	LGI2	PHACTR2	NUP153	HBP1	RAB6A	FAM198B	AGTR1
GPR39	MCRS1	RRN3	SPO11	RIC3	RIC3	TTC4	UTP14C	DGKA	HNF4G	FXYD2	SHANK2	SMIM12	RP11-1026M7.2	PPP2CA	SLC2A6	CCDC170	SSH3	UTP14C	SCP2	ZNF320	TTC33	PDE3A	LPAR3
ATP8A1	BNC2	HOXB1	PRR3	METTL8	METTL8	HOXA1	NPHP3-ACAD11	AC132186.1	ADAT1	IRAK1BP1	RP5-966M1.6	ZNF70	2008-09-01	XK	RGS21	DCAF8	CATSPERG	NPHP3-ACAD11	UBQLN4	TPBG	UNC13A	TESK2	MYOM3
KCNJ13	FN3KRP	PPME1	AC093802.1	PAFAH1B1	PAFAH1B1	NIPAL2	MC2R	IRAK3	FBXL12	GALNT15	TUB	TXNRD2	RFWD2	AC051642.1	C17orf62	ALDH7A1	WNT7A	MC2R	SOCS2	MYRIP	IL20RB	SPRED1	GPR146
GAD1	FAM168B	NLGN4Y	IRAK3	ACSF3	ACSF3	ENPP7	RP11-826N14.2	ACER3	ALDH1A3	PCSK6	RUFY2	ZFAND2B	ZFYVE1	HOOK3	TM7SF2	MYL4	TENC1	RP11-826N14.2	NME4	BIRC5	SPOCK1	PITX2	YY2
ADCY10	KCNIP3	ZNF600	RPS17	DENND1B	DENND1B	DCTN5	SKAP1	RFWD2	ZNF223	PGR	GPM6B	GEMIN4	MOV10L1	C15orf56	PIGX	APLNR	RBBP8NL	SKAP1	YOD1	C12orf66	SNX30	SKA2	HIP1
KLHL20	HEYL	TAF9B	VAMP4	ABCG4	ABCG4	L3MBTL2	RAD51	ZNF468	ADSS	CTD-2132N18.3	MAFA	ZNF611	ATP5F1	LRRC8B	SAMHD1	CYB5RL	CBLN2	RAD51	BRPF3	PRR26	C9orf131	PTPN14	KDM2B
PAXIP1OS	TLE3	CETN2	ACER3	IDS	IDS	RFFL	ATMIN	CCNL2	KLHL14	FAM126B	KCTD15	ZGRF1	ATE1	SMARCA4	LGI4	NIPAL2	LPPR4	ATMIN	PPAT	TMTC3	SEMA5A	SLITRK1	FAM228A
P2RY11	CHRNB2	CUZD1	TTBK2	STXBP4	STXBP4	RBM48	LPPR5	ARHGAP36	RAB6A	GJB5	BVES	H2AFJ	PTGDR2	WDR72	COA1	PCDHGA10	RAB35	LPPR5	EML1	MRC1	HTR1E	LPA	PCLO
PIWIL2	TNKS1BP1	RBM8A	ATP5F1	GCLM	GCLM	LPAR3	CASK	CCNA2	HOXA9	ZNF208	ZNF488	TKT	RNF5	IPO13	CDC14A	MMP11	FGD6	CASK	ENTPD5	HIPK3	ZNF16	BACH1	PXMP4
MAP4K3	USP42	GUCY1A3	CCNA2	MINA	MINA	C16orf87	FAT3	GNS	ADAD2	BSDC1	RHBDD1	BRD2	FCF1	RBBP9	FYCO1	RBM48	WNK3	FAT3	TMOD2	KIF13A	SRFBP1	GNG12	GOSR1
SLC4A4	NDUFA9	ODF2L	CLEC2D	HMHA1	HMHA1	CELF5	MOB3A	CLEC2D	CYB5A	TOR2A	RAB5C	CBL	CLEC2D	HABP4	BIRC7	ESRRG	RP11-552F3.12	MOB3A	AQP10	RAB38	HNRNPF	FRS2	KCTD16
ATPAF1	ERC1	TRIM37	FAM111B	ARL2BP	ARL2BP	TMEM30B	C11orf65	COMMD7	TTC33	LDB2	C5orf63	PPP1R16A	DR1	TMEM53	SLC26A4	NUP153	FABP1	C11orf65	HMGCR	SH2D1B	PCYT1A	CBX4	SETBP1
KLHL2	ANKMY1	PTGIS	SH3BP5	MUC13	MUC13	LGALS3BP	ADHFE1	CYB561D1	FBXL4	CDC20B	TRAPPC13	ZNF582	CCT7	MPDZ	PRR3	MIER2	C21orf128	ADHFE1	SOX11	CAND1	CMTM8	SNRK	SMAD9
OCLN	ZNF35	ENDOD1	TMEM144	SAMD13	SAMD13	MYOM3	FAM46D	ZNF532	MIEF2	HSPB8	UPF1	RNASEL	RMI1	USP31	AC093802.1	KLHL8	PAQR5	FAM46D	SLC25A12	SVEP1	GAB3	ROBO2	IGSF11
BCL10	SCG3	WSCD1	ZNF710	SLAMF1	SLAMF1	UBQLN4	STAC	RORC	SLC12A6	METAP1	GRM4	NIPSNAP3B	AC012215.1	ZC3H12A	KIF1B	MAP3K3	PRDM16	STAC	OR2H1	SLC17A6	ARNT	SCN9A	PPAT
SCARA5	CASZ1	NSRP1	ECE2	BCO2	BCO2	C12orf40	CAV1	BET1L	INPP5E	TMEM45B	HEBP2	TMEM159	FAM111B	OMA1	FAM195B	ZNF724P	LYVE1	CAV1	GTF2H4	IL21R	ZNF830	MRAP2	SV2B
GFOD1	CDK17	EMILIN3	CALM1	PDZD2	PDZD2	AP1G2	SLC51A	BAIAP2	SRFBP1	RAPGEFL1	UHRF1BP1	CDK5RAP3	AGAP3	ZDBF2	VAMP4	HIP1	PET112	SLC51A	CDH6	P4HA3	ETS1	ZNF566	RGS4
C7orf60	IL11	ALKBH8	ZMYM4	ME3	ME3	BACE1	KLRC4-KLRK1	TREML4	FAM71B	SPN	ZNF202	ENHO	ZNF532	UNC79	FAM161B	FBF1	RHCG	KLRC4-KLRK1	TRIM37	TMEM225	LMBRD2	TMSB4Y	SLC25A3
APPBP2	ZNF780A	NDUFAF6	C16orf87	PTPN4	PTPN4	HIP1	HOOK3	LPCAT1	GMFB	SCD5	PTAFR	MTL5	RIC8B	NF2	IRF6	C17orf77	CDR2L	HOOK3	UBR5	IRF2BP2	DPP8	DIP2B	SOX11
DBF4	NFIB	ARMC8	SFMBT2	MARK4	MARK4	TSPAN18	WDR72	FCGR2A	PMEPA1	GCM1	AC013269.5	CAMK2G	PLEKHA7	CTD-2105E13.6	GLIS1	IP6K2	EFS	WDR72	SLCO2B1	TTC17	GIPC2	RCCD1	ZDHHC14
SULF1	ARHGAP44	WDR75	ESRRG	LRRC20	LRRC20	HS6ST1	OXNAD1	APLNR	SLC35E4	FAM83G	NFASC	DNM2	ZNF83	CNDP1	RCAN1	PXMP4	TACC1	OXNAD1	ARF3	DPY19L1	C10orf32	CDCA8	CUZD1
LRP11	MAGI1	ARRDC4	SCP2	AC005943.2	AC005943.2	INHBB	CELSR1	PCDHA7	ARPP19	ITGA9	JAGN1	SDC1	PPM1K	UBQLN1	ZNF468	RPS9	EZR	CELSR1	NSRP1	STAG1	CPSF2	VWA8	KIAA1598
TF	PTP4A3	XIRP2	MAP3K3	DUSP15	DUSP15	TMEM196	SSX5	CALM3	PGM2	ZNF12	PFKL	TPH2	NUDT9	NR6A1	FCF1	POLR3H	ZBED4	SSX5	MSH5	C1orf50	FAM150B	ARHGAP31	SLC25A12
PTPRM	PDE4C	VTCN1	TMED7	FAM19A3	FAM19A3	NKX3-2	RP11-934B9.3	LPIN3	GDF11	CTNND1	CPLX4	PCDHGA12	EXOC5	KCNQ5	FAM111B	SETBP1	ADRBK1	RP11-934B9.3	ARRDC4	NEB	LINS	REV1	ODF2L
SLC2A8	COX10	THBS1	ARL10	CCND2	CCND2	WARS	FAM175A	DCT	NKTR	FGF14	LRRK2	ATXN7L2	DENND4B	43722	RIC8B	RP11-480I12.4	RNASE6	FAM175A	KCNK17	UFM1	HUWE1	GPR180	CDH6
CASC4	ATXN7	STOM	KCTD16	DTWD1	DTWD1	ARL10	NFAM1	DCTN5	ANKRD34C	COL6A5	CACNA1D	CXCR4	SCARA3	C10orf10	BPHL	SV2B	TTC39B	NFAM1	SLC35G1	ZNF292	CBX4	SOAT1	UBR5
SLC18A2	OGFOD3	PATE4	SMAD9	GJA3	GJA3	PPAT	SUN3	ASB2	ZFAND4	FAR2	DUSP16	RBM12	WDR55	LSM1	PPM1K	APC	EVI5L	SUN3	THBS1	TNFAIP3	CTAG1A	RDX	ARF3
DNAJC5B	PELI3	C3orf17	CHAC2	ZNF808	ZNF808	SV2B	TIMP4	C16orf87	PTTG1IP	POU3F2	AGL	SCAI	FCGR2A	HHIP	TREML4	HOXB1	PLAA	TIMP4	RUNX1	KCNJ14	ZNF75A	SAMD9	ALKBH8
IFT172	EPHB6	C1S	PPAT	RABGAP1	RABGAP1	ZBTB42	MPDZ	TCF4	MYH10	KIAA1324	TTBK1	ZBTB10	TMEM129	SORT1	CCDC170	BRD8	NEGR1	MPDZ	TMEM167A	INPP4B	NRBF2	ADAL	NDUFAF6
MED13	C2CD4C	RBM18	TMOD2	MOCOS	MOCOS	ENTPD5	SLC14A2	KLHL8	RGPD6	ARHGAP27	CENPU	CDK2AP2	GSTM4	ZNF347	GSTM4	PTPN9	SC5D	SLC14A2	C3orf17	MRC1L1	PCTP	KIAA1549	SLC35A1
UGT1A7	FBXO31	EFEMP1	NLGN4Y	MKL2	MKL2	THAP9	COPS7B	CARD18	CMAS	AGXT	CSF1R	EMC10	FBXO30	SERPIND1	ALDH7A1	RBM8A	C3orf18	COPS7B	HSPA4	LAMP3	SLITRK2	TMEM261	SIRT1
SLC31A1	FAXC	GLT6D1	FXYD7	C21orf67	C21orf67	HOXB1	IL10RB	KIAA2022	ARPC3	SH3PXD2A	CTPS1	TMEM33	FHL3	RP11-5A19.5	ZNF710	ALDH16A1	NOMO3	IL10RB	CBWD6	RFK	CAPZA2	DNMT3B	XIRP2
LYNX1	IL6ST	VPS8	CRK	RAB6A	RAB6A	ZNF600	LPXN	YY2	ETS1	ZNF791	BAHCC1	PREX2	ALDH7A1	TIMMDC1	TMEM52	GUCY1A3	IL1R1	LPXN	USP6NL	NUP160	TOM1L1	TRIP11	STOM
EME1	SEMA7A	NUP62CL	CETN2	FKBP14	FKBP14	TAF9B	MTX3	TSPAN18	ALB	SLCO1C1	SYT6	CCNO	CYB5RL	KIF3A	CYB5RL	OR2H1	EIF2AK1	MTX3	NUP62CL	SPCS2	HAND1	ARHGAP32	PYHIN1
KCNK2	DNAJB12	TMEM101	RBM8A	TM9SF3	TM9SF3	TRIML2	CCNYL1	C1QTNF6	LMBRD2	PCDHA10	GPR126	ZNF76	HOXA1	GEMIN8	NIPAL2	ODF2L	ITGAX	CCNYL1	GTF3C4	CSTF3	ROBO2	PAPPA2	C3orf17
WFDC10B	NAPB	NIPAL3	KIAA1598	DBT	DBT	KREMEN2	WNT5A	CORO6	ADCY3	FRRS1L	GRIN2A	DND1	ZNF394	IST1	PTRH1	SLC35G3	TRAPPC3	WNT5A	CEP85L	DAB1	EPB41L4B	SOCS7	TOR1AIP2
FAM86B1	STRC	RP11-322L20.1	GUCY1A3	MERTK	MERTK	EXO5	F8A3	FAM115A	BMX	ABCB8	KRTAP17-1	SLC37A3	ENPP7	43719	ZNF394	SSH1	SSR1	F8A3	GIPC3	OR13F1	GTF3C1	DMRTC1B	MAT1A
TIMM8A	WDR16	HPGD	OR2H1	AUTS2	AUTS2	SLC35G3	HHIP	MKL1	BACH1	SMIM12	LAT2	C19orf53	LPIN3	PCDHGA8	PCDHA7	GATA3	SPIRE1	HHIP	CDK15	CLCA4	BUB1	DDX42	GTF3C4
STT3A	GMDS	PHACTR2	CDH6	MIEF2	MIEF2	AL354898.1	SMURF2	WARS	RAB28	CAMSAP1	CAPRIN2	MTERFD2	ADAMTS15	ITK	DCT	AL354898.1	ST3GAL3	SMURF2	UBTD2	CD96	PLEKHH3	KDM3A	ZNF780B
HNRNPA0	PCBD2	DRC1	SRD5A1	GLI2	GLI2	IQGAP3	RSF1	IFI30	PAOX	TIMM21	RP11-422N16.3	MGAT5	MMP11	PITPNA	ADAMTS15	COL12A1	AREL1	RSF1	PIK3CB	GGH	RCCD1	PREPL	CDK15
SUCNR1	CANT1	CDC25B	CCDC112	TUBB1	TUBB1	ARF3	SERPIND1	KCTD16	ETFDH	ZGRF1	CHRNA7	ISG20	ZMYM4	ATAD1	MMP11	SLCO2B1	AIPL1	SERPIND1	ATP6V0E2	SLC30A4	TMEM51	SLC17A5	KAL1
PHYHIPL	ARHGEF9	ZMYND11	VTCN1	MTMR4	MTMR4	TRIAP1	CHD8	COQ5	CBX4	ACSS1	CRISPLD2	ISM2	RBM48	LANCL1	AGTR1	IQGAP3	AKAP17A	CHD8	MAPK7	GSTM3	C12orf71	RAF1	ZNF267
MIB1	UBN2	ZNF385B	THBS1	PERP	PERP	WDR75	NRDE2	ENTPD5	SNRK	BRD2	AKNA	ETV6	SFMBT2	PRPF40A	RBM48	GLT8D1	PACS1	NRDE2	SRSF5	RAB39A	REV1	DCAF5	RORB
GTPBP1	EPPK1	DENND6B	CCDC88B	U2SURP	U2SURP	DHRS4	COL4A5	OTOG	ZNF75A	CELA3B	ITPK1	ADCY7	ESRRG	PRAMEF5	TCF4	PIN1	ATXN7L3	COL4A5	KAL1	RAB23	CPA6	GNB1L	UQCC1
GOLGA8F	ANXA11	C16orf47	ZSCAN12	ALG2	ALG2	SLC35G1	BEND6	HMGCR	YPEL2	STAM	FDX1L	CENPT	TMEM30B	GCLM	HNRNPUL2-BSCL2	SLC35A1	FRMD8	BEND6	NPHP3-ACAD11	PRR5L	C2orf88	NSUN2	PHF14
ATP1B1	GFRA1	CAPN6	RBM18	KIAA0319	KIAA0319	TBC1D23	TIMMDC1	TRIML2	CAPZA2	USP38	GPR107	PDK4	UBQLN4	CGN	UBQLN4	PCDHGA1	NDUFA11	TIMMDC1	BTN3A3	FAM64A	RWDD4	B3GALT1	PIP5K1C
LRP5	ZC3H12D	ARMCX4	SRXN1	GDF11	GDF11	MEF2BNB	MARVELD2	KREMEN2	GOLGA8B	PXDC1	C14orf159	ZNF474	GPR146	KRTAP5-4	FGF13	FAM71F1	APOA4	MARVELD2	ABCC1	PLCZ1	DAW1	TPRG1L	KRT27
VWC2L	DDIT4L	EIF3D	MTMR6	ABCG2	ABCG2	TMEM167A	TMEM110	RBM8A	UGT1A3	RNASEL	KCNJ5	ADRBK2	MAP3K3	DUSP26	ZNFX1	KCNK17	ANKRD26	TMEM110	CYP2J2	DDC	WNK1	CHUK	SAC3D1
YWHAB	PRMT2	TRIM34	HMGA2	SKA2	SKA2	IPO9	IST1	FBXW7	EML4	ZNF285	JMJD6	SLC7A6OS	TSPAN18	FGFBP2	ZNF724P	SIRT1	SFN	IST1	ETV3	ZNF800	ZWINT	TRIM29	KIAA1522
ARID4A	KIAA0232	PAMR1	TOR1AIP2	GAB3	GAB3	APLF	43719	KCNA5	SLC5A1	M6PR	IQSEC1	PRKAA2	SOCS2	IL16	BACE1	DHRS4	TOMM40	43719	ST8SIA3	PTPRF	TBC1D12	VPS36	ETV3
AC025278.1	ATP8B2	C5orf66	ZNF780B	PTTG1IP	PTTG1IP	RBM18	PAFAH1B1	TRIM37	HDAC10	SH2B3	HIST2H3A	REPS1	FBF1	YTHDF1	FUT3	C2orf42	AKR1D1	PAFAH1B1	RP11-80A15.1	GNB1	PDCD7	CCT5	MPP1
CCDC117	IYD	NPLOC4	CEP85L	GMNC	GMNC	EIF3H	SLU7	CFL1	WBP2NL	SDC3	KLHL18	SRBD1	GTF2H1	NEDD4L	FAM228A	XIRP2	STXBP5L	SLU7	ZNF512	KLF11	PLEKHF2	ATPAF1	PAXIP1
SCUBE3	RCN3	C2orf71	CDK15	KCNJ16	KCNJ16	A1CF	ITK	RHBDD3	SCN9A	INTS10	FAM135B	RNF122	INHBB	YWHAG	FRMD7	SLC33A1	DMRTC1	ITK	TRIM34	CCNH	RAI2	BCL11A	CLCN3
TUBB6	TNRC6A	AQP9	PHACTR2	SGCD	SGCD	USP6NL	GIMAP1	PTGIS	LOXL2	DICER1	USP10	KRTAP19-3	PCLO	PDZD2	HS6ST1	APLF	FHL1	GIMAP1	ZNF681	B3GALT2	C16orf46	RBFOX1	C2orf71
RAB21	AQP12B	RECQL	ITGA8	GSTA2	GSTA2	VANGL1	SOX17	TRIM24	MRC2	IL17C	C1orf145	PTX4	C1QTNF6	ELF3	PCLO	C1S	CYYR1	SOX17	CUL2	CXCL5	B4GALT6	CHL1	ZNRF1
SERPINB8	NUBP2	FCHSD2	PIK3CB	CENPBD1	CENPBD1	PTRF	PARP11	FTCD	CC2D2A	FRMD4A	LTB	STX10	YOD1	MCL1	C17orf77	DBNDD2	CREB3L3	PARP11	AQP9	CCBL2	CCDC42	NT5E	C11orf30
AIM1	UPB1	HSD17B7	HEXB	LMBRD2	LMBRD2	NUP62CL	ARL13B	WSCD1	PTPRD	C19orf55	GABARAPL3	GPX2	MKL1	P2RX5	C1QTNF6	HOXA4	MICALL1	ARL13B	PAK2	NHLRC2	PEX3	HTR1F	PCSK5
ZSCAN30	FOXA2	C11orf30	EVX2	DPP8	DPP8	SPATA33	ATAD1	ALKBH8	TMSB4Y	RNF169	KIAA1033	DUSP2	MTRNR2L7	PTPN4	RPS9	ZSCAN12	ADAM8	ATAD1	AL138831.1	GIMAP6	SNAI2	LRRC66	MEIS2
CTXN2	NOP9	PCSK5	NPHP3-ACAD11	ZC3H12B	ZC3H12B	SYNE3	LANCL1	ARMC8	ZBTB24	OVOL1	SIGLEC7	GGT7	KCTD16	TIMM8B	YOD1	EIF3H	ZBTB38	LANCL1	ATMIN	CRISPLD1	METTL4	BCL2	PCDHA13
ZNF736	GPSM3	HLTF	PTCH1	POLM	POLM	MAT1A	TEFM	WDR75	ATXN7L1	TMEM159	EIF4A1	DFFB	EML1	AZGP1	MKL1	HMGA2	SOS2	TEFM	CDKAL1	GPR12	IRGQ	ZNHIT6	LRRC27
MTFMT	THADA	DENND2A	AGO3	TMEM120B	TMEM120B	ZNF780B	ARHGAP24	SIRT1	FSBP	CBX2	MEIS1	TMEM194A	ENTPD5	HNF4G	ARL10	VANGL1	MED10	ARHGAP24	AMPD3	NAPRT1	C9orf66	NNMT	FAT3
MSL2	EXOSC6	SYN1	BTN3A3	MROH8	MROH8	ITGA8	BMPR1B	XIRP2	CDCA8	E2F2	ZNF229	NDRG3	HMGCR	TMEM135	IWS1	CEP85L	AFMID	BMPR1B	PWP2	FEM1C	PAIP1	WNT2B	SAMD8
RNF212B	FTO	NALCN	RORB	LINS	LINS	ATP6V0E2	MINA	THBS1	HPS4	MLF2	CYFIP1	PANK4	ZDHHC14	GNA13	SMAD9	TANGO2	GOLGA8G	MINA	TRPC1	NPHS2	HSPA5	ACOT13	MROH1
KCNAB1	SMYD4	IAH1	MSH3	NTRK3	NTRK3	SRSF5	NUBPL	C1QTNF8	RALA	CASP7	GNPAT	PTPN23	CRK	CCND2	TMEM213	HPGD	SYS1-DBNDD2	NUBPL	C11orf30	RP11-215A19.2	SLC17A5	RNF111	GIN1
PPP3CC	ZNF853	MAP2K7	PHF14	AGRN	AGRN	KCNK12	SH3RF2	EFEMP1	GLRX3	ATXN7L2	GPR113	AK4	CCDC40	DTWD1	APC	ABCA10	CCDC67	SH3RF2	EDEM2	PLEKHG7	DGAT2L6	HTN1	PIK3IP1
TSHZ3	NCOA4	MOB3A	ZNF512	TRPM1	TRPM1	DENND6B	SCCPDH	USP6NL	RBM23	PPP1R9A	NR2F2	OGDHL	GTF2H4	NDNL2	OTOG	UBTD2	NUP85	SCCPDH	C10orf54	NDRG2	SERPINB9	HBP1	TMPRSS7
CLCA4	VIMP	GFRA4	ARMCX4	KIAA0907	KIAA0907	C18orf63	SLAMF1	HMGA2	SETD3	RP4-758J18.2	SIN3A	HN1	CDH6	ADAT1	TMOD2	ITGA8	KSR1	SLAMF1	SLC25A37	SNRNP27	MGA	SLC18A2	TPP2
GADD45A	TSGA13	SRP19	CEP57L1	CTAG1A	CTAG1A	SKAP1	YTHDF1	CPSF7	HRK	RBM12	UBR4	SORL1	GATA3	BMP5	RGS4	DRC1	LSM3	YTHDF1	TPR	MCEE	ZNF831	NUDT5	XK
WWC1	ZNF488	COX11	CLCN3	NPAS3	NPAS3	AGO3	YWHAG	VANGL1	ARHGAP31	PAM	KCNE1	MAP1S	SLCO2B1	NUDT21	PPME1	CLDN18	RAD51B	YWHAG	RP11-729L2.2	RAB1A	GNB1L	TPBG	AC051642.1
RAB39A	MEF2C	CCDC171	AQP9	GOLGA8B	GOLGA8B	DBN1	PRR7	PTRF	CEP112	FAM32A	INO80D	SCML4	SHC1	PDZD9	ZNF600	CLDN8	SPDYE3	PRR7	PIK3IP1	OR5M11	NET1	AP4E1	TRIM56
TRPC4	TEKT3	TADA2B	PAK2	KLF12	KLF12	APOC4-APOC2	SLC28A1	TOMM7	SLC11A1	PREX2	GRIK3	CHCHD3	EMILIN3	ELMOD2	FAM221B	KCNK12	UAP1L1	SLC28A1	C11orf65	UBE2I	CEP63	MED13	DEFB134
SPCS3	TMEM192	PPP2CA	FBXW5	RAD54B	RAD54B	RAD51	C12orf5	MAT1A	FZD6	LRSAM1	MIA-RAB4B	P2RX5-TAX1BP3	RNF123	TSPAN3	SOX11	SHISA7	THEM6	C12orf5	PPP2CA	OLR1	ATP7A	ZFP69B	WDR72
PLCZ1	MAFG	FAM46D	AMPD3	DMBT1	DMBT1	MSH3	CD83	GTF3C4	PAPOLG	MAPK15	CTD-2207O23.10	KLF15	BCL2L14	ZNF260	PTPN9	ZNF385B	HEXDC	CD83	FAM46D	KRAS	TMEM138	AADACL4	WDR63
VAMP1	C5orf63	EXTL2	CCR9	SYT10	SYT10	SASH3	ARSH	CEP85L	TOB1	TMEM9	RP1-130H16.18	EGFL7	PTPN2	MOCOS	CCDC40	SLC6A4	FXYD2	ARSH	SETD7	C6orf141	NHLRC3	SLC31A1	CRYZL1
NOTCH2	PSTPIP2	GABRG3	HLTF	SLC5A1	SLC5A1	ABCB9	GNA13	CDK15	ZNF117	REEP6	MYO18A	ARTN	HAP1	NHP2	RBM8A	CMBL	MAGEB4	GNA13	PITHD1	IFNGR1	SMC5	MACF1	B4GALT5
HEATR1	RIPK4	GNPDA1	MEIS2	LOXL2	LOXL2	ZNF816	CCND2	PHACTR2	HINFP	CEMP1		VTA1	JAM3	SATB2	KCNJ8	AGO3	FAM27D1	CCND2	AC051642.1	KIF23	NEUROD6	TMEM57	SLC35B1
ZNF225	AC013269.5	ZNF431	SPAG5	ARHGEF33	ARHGEF33	KIAA1522	DTWD1	UBTD2	CHODL	VPS37D		TET1	MTMR6	CNTN1	EXO5	RORB	ITGB8	DTWD1	CLRN1	TFAP2A	KCNJ13	RPS6KA1	RBMXL1
ZNF800	SLIT3	FAM175A	THBS2	CAMSAP2	CAMSAP2	PRR23D1	ZFP14	PIK3CB	PSPC1	LRCH1		ADD2	C5orf45	MCHR2	AL354898.1	UQCC1	MAPK8IP2	ZFP14	USP37	CUBN	LIMCH1	ATP11B	CACNB4
SBSPON	FAM111A	RBBP9	ADHFE1	ZBTB24	ZBTB24	DHCR24	RD3L	TCP11	KRT15	MGAT5		LPIN1	TMEM101	HOXA9	TRIM37	KRTAP5-7	PWWP2A	RD3L	WDR72	GATA2	TIAM2	CEP83	NFAM1
VAPA	GLIS3	HABP4	PPP2CA	ERCC3	ERCC3	FCGR3B	ACTG1	ATP6V0E2	WAC	CBFA2T2		RBM45	MAT1A	FKBP14	ENDOD1	ZNF816	HELZ2	ACTG1	PLCD3	PACRG	SUMO1	SLC16A10	NPAT
RASL12	KMT2E	NFAM1	SLA2	RCCD1	RCCD1	PRR23D2	TSPAN3	HDAC7	TMEM167B	ADCY7		MRPS23	GTF3C4	LSG1	AP000322.53	ETV3	WDR7	TSPAN3	OXNAD1	RNASE11	ZNF546	PPTC7	ING3
CNIH4	SPG7	NPAT	TPP2	RALA	RALA	TRIM34	ALDH1A3	SBF2	NME6	SMIM21		CD38	ZNF780B	ASCL1	UBR5	ST8SIA3	ASIC1	ALDH1A3	CGNL1	KRTAP1-5	SLC4A4	RGS10	SUGP2
MAP3K1	TNFAIP8L1	SUN3	XK	MCM4	MCM4	CEP57L1	GCNT4	FAM69C	PCSK1	ADRBK2		CD80	CEP85L	CHDC2	GLT8D1	TKTL2	CUL9	GCNT4	RP11-287D1.4	USP54	VPS36	FPGT-TNNI3K	USP31
KCNJ1	PHF21A	SUGP2	PDCD6IP	GLRX3	GLRX3	PAXIP1	RABGAP1	KLC4	NBR1	SLC7A6OS		FUT4	ABCA10	RC3H2	ZNF114	ARMCX4	PROM2	RABGAP1	RBBP9	CCDC89	KIFAP3	C22orf23	DCAKD
EMC3	KRT34	NOS1AP	SSU72	DNAJC10	DNAJC10	PAK2	ATP6V1F	AARD	TMEM41A	STX5		TM7SF2	UTP14C	AUTS2	FAM71F1	DRP2	JMJD4	ATP6V1F	DTHD1	HERC1	PIK3AP1	KCNK2	ZNF747
NHLRC2	ZSWIM8	NOM1	NCR3	GREM2	GREM2	PWP2	MARS	MC2R	CTAGE1	MOCS1		MYBPH	ZMYND11	NUP210	PTPN2	ZNF681	GPLD1	MARS	CAPN8	PHF10	ATPAF1	CCDC14	TCF7L2
IKZF4	UBALD2	TUBA1B	HOOK3	GOT1	GOT1	ANKRD6	GJB1	AGO3	FRAT1	IRF9		NRG4	KCNK12	SPOCK1	SLC35G1	MORC4	COG2	GJB1	HABP4	CXCL2	IER2	PLD1	PLAGL2
HAS2	HMCN2	ZYG11B	LCE3E	ZC3H6	ZC3H6	TINF2	TTC33	ABCC1	PYCRL	IAPP		LGI4	SBF2	KAT6B	C2orf42	COG4	TMED2	TTC33	NOL3	PREP	RARB	RAVER2	DIDO1
CRISPLD1	CXCL9	LAP3	TRIM56	REV1	REV1	PCSK5	FBXL4	MEX3B	FAM229B	POU4F1		MORC2	CSAG1	LMBR1	MED14	GLRB	TUBGCP4	FBXL4	CDNF	TMEM106A	BCL10	AGO2	CARTPT
FAM175B	ZNF441	MAST3	USP37	ZNF24	ZNF24	HLTF	SLC2A13	CAPN6	NDUFAF1	REPS1		BID	RP11-826N14.2	EHD4	PYHIN1	KIF25	CDC20B	SLC2A13	ASPN	ZMYM5	CHL1	LIN28B	ZYG11B
VPS26A	DYNC2H1	HCG27	OXNAD1	SOAT1	SOAT1	KIAA1211L	TUBB1	ARMCX4	BACH2	C16orf58		SRPRB	AGO3	HNRNPF	TMEM167A	AQP9	ZNF879	TUBB1	ADAR	ITGB5	SLC2A10	STAG2	PCDHA1
RUNX2	RNF168	43800	CGNL1	CPA6	CPA6	ANKRD52	KAT6B	RFX6	KDELR3	ZNF586		ZNF169	BTN3A3	U2SURP	SLC33A1	ATMIN	IGFN1	KAT6B	DPF1	PIP5K1B	NT5E	UBE4A	TEC
H6PD	MMP14	TRIM46	B4GALT5	HINFP	HINFP	PRRC2B	ZNF16	CEP57L1	UGT1A10	AE000662.92		COPS8	RORB	ROCK2	EFEMP1	RECQL	NUCKS1	ZNF16	SPTLC2	TPM3	MRTO4	ATPIF1	NR6A1
C1QBP	TMPRSS4	ATG2B	ZNF431	STARD8	STARD8	SAMD8	MTMR4	DRP2	PAXIP1OS	DUSP2		LTK	ZNF816	KIAA0319	CPSF7	TRPC1	INHBC	MTMR4	FSHR	MORF4L2	LIN9	MBTPS2	MATN3
NCAM1	PPP2R1B	MATN3	FAM175A	KLK9	KLK9	PVRL2	KRT75	KANSL2	EYA4	IP6K1		PM20D1	2010-09-01	SYN3	TOMM7	ANKRD6	POLR2C	KRT75	FTH1	API5	C7orf60	PPEF1	RPL21
UBE2J1	CCDC3	YIPF6	RBBP9	DRD1	DRD1	CCL21	EPHA5	MORC4	APCS	TMEM194A		SPA17	FCGR3B	ARPP19	C5orf45	LPPR5	ENOX2	EPHA5	NOM1	TRPA1	CPSF6	GRHL2	CDKN3
SNAP91	NKIRAS2	GNAZ	DTHD1	WNK1	WNK1	ZNF688	CMTM8	COG4	MAP4K3	NDRG3		HOXB4	DRP2	BDKRB2	PPP2R2C	ZNRF1	TMEM45B	CMTM8	TMED3	C18orf8	UBA52	RBM22	NOMO1
MORN4	SART3	PPP4R4	KCNN3	NME6	NME6	SPATA2	U2SURP	IMPDH1	ATPAF1	ARHGAP19		DGKA	CLEC18A	PDE3A	TMEM101	C9orf171	MFSD6	U2SURP	EXPH5	PRR23A	SULF1	FBXL2	GNAZ
IFT20	SLC25A41	CSNK1G3	CACNB4	PDCD7	PDCD7	TMPRSS7	PMEPA1	KIF20A	BANK1	GPRC5C		DUS4L	PRRG4	ZNF148	PPT2-EGFL8	SH2D1A	CLASP2	PMEPA1	ZDBF2	NAA15	LRP11	PPP1R13B	RSF1
FZD8	ADCY9	CDADC1	NPAT	C16orf46	C16orf46	ADHFE1	ITGB6	LMX1A	BCL11A	C11orf83		KIF1B	ZNF681	GPR26	SYNE3	C11orf30	RAPGEFL1	ITGB6	DIDO1	KLF5	CDKN1B	43533	RBP1
SPINK13	GCNT1	SKIV2L2	CDNF	CRISP1	CRISP1	REST	NIPAL4	ATAD2	PTDSS1	WHSC1L1		DOCK2	C5orf66	SLC39A7	GIPC3	KIAA1211L	SPN	NIPAL4	TNFRSF19	CHMP4B	SRGAP1	GTPBP1	CDADC1
MRPS14	ZIC1	BEND6	ASPN	BEST2	BEST2	MARVELD1	TCF7L1	FKBP4	HTR1F	TSPAN5		HIST1H2AE	NPLOC4	ANKRD34C	UBTD2	WNT10B	PREX1	TCF7L1	TXNIP	EPAS1	ARMC4	TIAM1	COL4A5
HIGD1A	CCDC174	TBC1D8B	MPDZ	KDM3A	KDM3A	TMEM184B	ARPP19	PPIC	NDUFA6	P2RX5-TAX1BP3		SKIDA1	TRPC1	C19orf57	VAX2	IAH1	FAM83G	ARPP19	KIF15	IQCH	PKD1L1	SP3	GCA
ART4	TMEM136	METTL8	DPF1	ORC4	ORC4	EXTL2	BDKRB2	LPPR5	MPZL1	C17orf96		FAM161B	LPPR5	ETS1	TCF25	SAMD8	ZRANB2	BDKRB2	UBQLN1	ANKRD45	TPBG	CNTFR	ODF2
PNPLA8	C9orf96	TPTE	GABRG2	ZNF630	ZNF630	STAC	TESK2	PRKCI	TTF1	KLF15		TGFBRAP1	PRKCI	GMNC	PRCD	GIN1	SHROOM3	TESK2	IFNGR2	LBR	GPD1	RP11-762I7.5	BEND6
HSPH1	KIF5C	OGT	SCNN1B	PREPL	PREPL	PDCD6IP	SPRED1	C11orf30	DBF4	POTEM		IRF6	CASK	KCNJ16	C21orf58	PIK3IP1	ZNF12	SPRED1	TPO	ALG10	C6orf123	MACROD2	TIMMDC1
HOXB3	TCP10	ITK	IL10RB	SPATA13	SPATA13	MYO19	NKTR	SLC43A1	SULF1	ASPRV1		TMEM39A	EIF4E3	SGCD	PTCH1	FLRT3	FAM171B	NKTR	43722	TFPI	TUBB	UBE2NL	TENM4
DDX60L	ZNF821	RP11-455G16.1	NOM1	HSPA5	HSPA5	HOOK3	PELO	C10orf54	TMEM71	FAM227B		43716	SLC19A1	LMBRD2	AARD	THBS2	VSTM5	PELO	F8A3	C4orf46	KIAA0430	ARID4A	GEMIN8
CNOT8	HEMK1	RNASE9	TUBA1B	CDH11	CDH11	OXNAD1	OTUD6B	PCDHA13	FAM133B	TET1		RFWD2	PCSK5	EIF2AK4	CMBL	WDR41	EVC2	OTUD6B	TGFA	DNAJC24	CT55	ZNF527	DCAF4L1
KIF23	TRAF1	PIGK	CDKL1	FAM229B	FAM229B	CGNL1	FAM127A	LRRC27	SEC14L3	AMIGO3		ZNF468	MTRNR2L5	HS2ST1	HSPB6	C11orf65	FGF14	FAM127A	ZNF347	TMEM65	KDM5D	SETDB2	PNMA3
LHFPL3	MFAP3L	PITPNA	RP11-529K1.3	CDCA4	CDCA4	CTB-50L17.14	CMAS	ANKRD52	ANKRD29	TPCN1		FCF1	PVRL2	CNN1	BTN3A3	SPATA2	LMAN2L	CMAS	WDFY4	AP4S1	INHBA	CDH19	PAFAH1B1
TSPAN19	SCN8A	LGR5	CADPS2	LONP2	LONP2	IPO13	EIF2AK4	WNT10B	RGPD5	ADD2		CLEC2D	MOB3A	PSME3	RORB	REST	KIAA1324	EIF2AK4	COL4A5	EPHA7	TMEM57	TNFAIP3	DSG1
MORN5	OLIG1	LYZ	DIDO1	FRK	FRK	FAM175A	ZC3H12B	GFRA4	CENPW	KCNIP4		CLDN11	SRP19	PAK7	RAD51	GBA2	OSR1	ZC3H12B	SKIV2L2	ZNF746	BAAT	CCDC77	ITK
TTC13	USP10	PRAMEF5	UNC79	RP11-169F17.1	RP11-169F17.1	RBBP9	PAX5	SRP19	SRGAP1	ATP2B2		AMDHD2	ANXA13	FAM71E2	MSH3	ELK3	MEOX1	PAX5	GCA	VSTM2A	SLC9C1	CCSER2	ARRDC2
SLC22A5	PVRL1	FGL2	ZNF33B	MST1R	MST1R	RBMXL1	MROH8	ARHGAP40	GNPDA2	RASA2		GPR124	C7orf72	PAOX	SALL2	FAM46D	BNIP3	MROH8	PCDHB12	KLHL29	NR4A2	SIRT5	DIO2
SNIP1	DMGDH	MAZ	GSTO2	SMC5	SMC5	KCNN3	SLITRK5	THBS2	HBP1	SLC7A6		CCT7	UAP1	CTAG1A	SASH3	EXTL2	MRPS35	SLITRK5	PECR	B4GALT2	GRK4	MTCP1	ARL13B
PIP5K1B	TCHH	SLTM	CCNYL1	NBN	NBN	NFAM1	LINS	WDR41	STYX	YWHAE		FAM111B	FAM46D	YPEL2	ABCB9	SLAMF9	ZNF70	LINS	TMEM110	MICB	SH2D1B	CFTR	SIAE
MORF4L2	ERBB4	PAX7	RXRG	GAD1	GAD1	NOL3	BCR	TADA2B	MAP7D2	TSC22D3		RGR	SETD7	EXOC6B	P4HA2	XK	GEMIN4	BCR	DCAF4L1	MAGEB18	MTIF2	CTXN2	DACT2
TRAM2	ICAM4	RP11-723O4.6	ANTXR1	WDR78	WDR78	ZNF182	EFTUD2	ADHFE1	C12orf66	C17orf62		RIC8B	SNX22	RP11-366L20.2	ST8SIA3	PDCD6IP	ERN2	EFTUD2	MARVELD3	HK2	SLC17A6	TFDP3	ALDH3A2
DEK	PRKAG3	ZNF200	CNDP1	SLC24A2	SLC24A2	NPAT	SF3B4	REST	PRR26	DNAJC28		SH3BP5	TPP2	DPYSL4	FPR1	GPR115	MPZ	SF3B4	PAFAH1B1	RNF128	KLHL5	CSTF3	NBPF9
C9orf153	ZHX3	SGPL1	AAED1	DUOX1	DUOX1	SUN3	NOP10	ELK3	TEX35	RNF207		EXOC5	STAC	TOM1L1	NCOA7	B4GALT5	ERCC2	NOP10	CACNG7	ZCCHC4	RAVER2	LONRF1	CD6
SRSF7	SP6	PIK3R5	TNS4	ZNF536	ZNF536	CCDC102A	CD274	PPP2CA	PTPN1	FUT4		ZPLD1	CAV1	GOLGA8B	MOGAT3	ZNF431	ARL2	CD274	DIO2	TMEM123	AGO2	OSBPL3	RDH16
FBXL7	CDC42BPB	AL079342.1	TRIM46	PIK3AP1	PIK3AP1	ADAR	ITCH	SLA2	PER3	NRG4		LPCAT1	SSU72	ROBO2	PRRG4	RBBP9	TKT	ITCH	RPS15A	LSM5	DDX20	CENPQ	CPNE5
KLF5	MICAL2	NEDD4L	ATG2B	SLC25A51	SLC25A51	SPTLC2	PHF1	CREB5	HIPK3	LGI4		WDR55	CEP128	ARHGEF33	GLRB	CACNB4	CBL	PHF1	PIGK	LRRFIP2	ZSCAN29	ACBD5	ARL2BP
BCHE	SMPD4	YWHAG	PID1	TSGA10	TSGA10	AFF1	STXBP5	XK	SLC9C1	COA1		CCDC170	C15orf56	MRAP2	KIF20A	CAPN8	USP36	STXBP5	LANCL1	CCR7	UBE4A	FMR1	SH3RF2
SLC9A6	TNNI1	PPP1CC	WNT5A	ERLIN2	ERLIN2	GABRG2	EML4	SSU72	CCR6	MORC2		FBXO30	LRRC8B	ACSBG1	AQP9	ZNF182	PPP1R16A	EML4	HBS1L	GPR116	ZHX1-C8orf76	BTBD3	PHOSPHO1
TUBGCP2	FAM46B	RAP1A	KCNQ5	SCARA5	SCARA5	CDSN	EPB41L4B	HOOK3	DCBLD2	FYCO1		ALDH7A1	ADAMTS14	PTPRD	ATMIN	NPAT	SLC22A16	EPB41L4B	KIF6	NCL	NTNG1	SLC2A11	ZNF200
SLC35A2	RPL7	CCL28	AP2B1	GFOD1	GFOD1	TCF7L2	WBP2NL	ADAMTS14	AKNAD1	UPF3A		MYL4	TRIM56	MEX3A	TMEM14A	ADAR	TDRD1	WBP2NL	ARHGAP24	GAGE1	OLFM4	CSTB	TBX5
SH3BGRL3	ZNF581	C11orf87	SORT1	AKAP1	AKAP1	PLAGL2	CC2D2A	USP37	DDX59	KRT82		APLNR	AC140481.2	ATXN7L1	ATAD2	USP31	FEM1A	CC2D2A	NAP1L1	PROCR	TTC17	PATE2	BAI3
DLEC1	NDEL1	KIAA1191	DPF3	LIN9	LIN9	NOS1AP	PTPRD	GTF3C3	PXYLP1	ZNF169		TTC4	PLCD3	LCOR	HSD17B7	SLC14A2	OFCC1	PTPRD	BMPR1B	CMTR2	DPY19L1	AGO4	COL24A1
AP4S1	NPFFR1	GNA13	RSF1	APPBP2	APPBP2	TUBA1B	ZNF566	AC140481.2	DDX20	BTRC		ERO1L	CGNL1	DRAM1	LPPR5	DPF1	SDC3	ZNF566	MINA	OR2W3	HIST2H3C	GIMAP5	SLC9B1
NPY1R	CPNE4	CCND2	NEURL1B	UBA52	UBA52	CDKL1	TMSB4Y	WDR72	TMTC1	NPRL3		PCDHGA10	ATP1A2	CDCA8	SH2D1A	REG4	ACOX1	TMSB4Y	ANKRD55	ALCAM	PRUNE2	WEE2	FBXO42
ABHD2	GPR75-ASB3	KCTD6	NME3	ARSB	ARSB	SLC2A2	CAMSAP2	OXNAD1	LIN28B	SPO11		PTRH1	BCL2L13	MYEOV	SLC25A37	FKTN	RNF169	CAMSAP2	PWP1	ZNF680	VCAM1	PRR5L	DTX4
VASN	GRIN2B	PTPRR	XRCC1	ECHDC1	ECHDC1	CTD-2105E13.6	DRAM1	IGFLR1	TMX1	SPA17		CALM3	SEL1L	RALA	DENND2A	TCF7L2	CBX2	DRAM1	PPFIA2	CCNA1	AIFM2	ID4	C1orf200
CENPL		ZFP14	CSNK1G3	NRSN2	NRSN2	GSTO2	DNAJC10	FAM218A	INTS4	DUS4L		DCTN5	FAM175A	RBM23	PCDHA13	FTH1	MTL5	DNAJC10	ZNF200	SLC38A9	WDR20	VCL	MYOCD
XAF1		RNF14	GCA	FOXN1	FOXN1	HCG27	MROH9	RBBP9	RAB2A	KIF1B		ADAMTS15	RBBP9	SETD3	NALCN	NOS1AP	DOCK3	MROH9	ARHGEF12	TERF1	DSC1	SFMBT1	FAM46C
FOXK2		NUDT21	BEND6	TRMT61B	TRMT61B	APOA2	FAM69A	NEK10	NT5DC3	BTBD11		RFFL	NFAM1	DNAJC10	MTRNR2L5	NOM1	E2F2	FAM69A	TBX5	INSIG1	GYPE	USP47	YWHAG
CWC27		PDZD9	CYP51A1	RHPN2	RHPN2	CSF2RB	C2CD4B	CAPN8	SH3RF3	KLHDC2		C16orf87	TMEM53	LAMTOR3	RP11-729L2.2	LPXN	ATXN7L2	C2CD4B	FLI1	SOCS6	RHOBTB1	CTSC	PEX6
FAM60A		ALOX5AP	IST1	GNPDA2	GNPDA2	UCK1	SLC11A1	INTS3	DNAAF1	IRAK3		RGL3	UBIAD1	ZC3H6	GIN1	MAST3	RP4-758J18.2	SLC11A1	COL24A1	NUTM2D	WIBG	VAPA	VPRBP
SPIN4		CORO2A	43719	ZNF320	ZNF320	AC079612.1	FZD6	UBIAD1	CRNKL1	CDC37L1		HNRNPA3	ADAR	REV1	TNXB	TXNIP	FBXO21	FZD6	FAM110D	ZNF540	SERINC3	LOX	PPP1CC
KIAA1109		UHRF2	DCAF4L1	NUDT5	NUDT5	IFNGR2	PAPOLG	ING3	P4HA3	TTBK2		NBPF1	COPS7B	PAPOLG	CCDC171	KIF15	RBM12	PAPOLG	SZRD1	WDR49	POTEG	WWTR1	CD83
ZBTB20		PLB1	43709	C6orf123	C6orf123	AP2B1	PPP3R1	USP31	AL078585.1	TMED7-TICAM2		LGALS3BP	NOM1	KIAA1549	TADA2B	CNDP1	SMUG1	PPP3R1	PYROXD1	PRR27	CTAG2	MAP3K1	CCL28
FAM81B		ACTG1	TPTE	ZC3H8	ZC3H8	HHIP	MMD2	ARVCF	N4BP2L2	IRF6		HNRNPUL2-BSCL2	ZBTB7B	ADAT2	ADHFE1	UTP6	BZRAP1	MMD2	ZNF286A	C1orf168	UBE2NL	CXCL5	SGSH
STON1		PPIL1	DSG1	SNX9	SNX9	SLC5A10	UBE2E2	REG4	IRF2BP2	MOV10L1		KIR3DL1	NANOS2	PCDH11X	KCNU1	KCNQ5	ZBTB10	UBE2E2	FAM46C	LIMS1	VWC2L	RPP25	GRM5
DBC1		CCDC141	RASAL3	ACE	ACE	SMURF2	KRT15	DPYSL3	TMEM180	SEC14L5		UBQLN4	ZNF346	UNC45A	TMEM184B	C16orf3	PAM	KRT15	ZNF286A	C14orf119	TJP2	TLR4	METTL1
ACSM2B		ALDH1A3	CRHR1	SNTB2	SNTB2	TAF2	RWDD4	GABRG2	HELQ	CCNL2		GPR146	MTX3	GAN	SNX22	YIPF6	MAST4	RWDD4	NEDD4L	GHR	EFR3B	POLR1D	KIAA1191
CREM		FOXM1	BTBD10	TMTC3	TMTC3	TBCK	TMEM167B	CDSN	DSC1	GNS		APCDD1	NF2	TRIP11	KIAA1024L	SYK	CDK2AP2	TMEM167B	C12orf42	SEC61A2	PI4KB	NAPRT1	SECISBP2
NSD1		GCNT4	ARL13B	PAPPA	PAPPA	VAC14	RUFY3	NOS1AP	HAUS1	FCF1		MAP3K3	GSTO2	MNT	XK	RP11-553A10.1	TMEM33	RUFY3	PDZD2	USP19	WEE1	PCDH10	RNF14
LSM5		ATP11AUN	SIAE	LYNX1	LYNX1	USP4	PLEKHF2	IL10RB	TMEM257	CLEC2D		FUT3	TEC	RUFY3	STAC	HOXD13	C15orf41	PLEKHF2	MARK4	TOP2B	DNAJC14	FEM1C	ALOX5AP
SUPT3H		ADSS	ALDH3A2	DDX6	DDX6	CHD8	FTSJ1	NOM1	MOB1B	FAM78A		FBF1	TNS4	PDCD7	AC051642.1	DPF3	DND1	FTSJ1	CYP46A1	EGR3	CYP26B1	SMIM14	ZDHHC8
GPR116		ZNF260	FGL2	UMODL1	UMODL1	WDFY4	GPATCH2	TMED3	RP11-152F13.5	GPR124		GTF2H1	TMEM161A	PBX1	SLC51A	SLC5A10	C19orf53	GPATCH2	MAN2B2	NAT9	DGUOK	RTKN2	GDNF
NRXN1		SPANXA2	SLTM	SLITRK4	SLITRK4	NRDE2	MEST	TFEB	CHRM3	RORC		TMEM196	NR6A1	RPL37	LRRC8B	SMURF2	LRRC3B	MEST	ZDHHC20	PCSK7	INPP4B	PLEKHG7	UHRF2
PNMA2		GSPT2	NDUFS4	CEP83	CEP83	COL4A5	ANO1	ZNF346	HSPB2	ARPC4-TTLL3		PCLO	AC079612.1	XCR1	CLRN1	RSF1	TTC23	ANO1	TMEM98	CEP19	LRP12	VPS26A	PLB1
MYCBP2		TOMM20	NAP1L1	MAP1LC3B	MAP1LC3B	CYP7B1	PEX3	MTX3	YWHAB	CIDEB		C1QTNF6	CTBP1	CA12	WDR72	TBCK	MTERFD2	PEX3	MAPK14	MFSD4	RFK	BNC1	ELMOD2
PSMA8		IL20RB	ZBTB16	SLC16A10	SLC16A10	HSH2D	OPA3	SOAT2	TMEM68	STXBP6		CORO6	SORT1	NPR3	CRYZL1	CSNK1G3	CEMP1	OPA3	C11orf87	LRPPRC	MTFMT	SPG20	TSPAN3
USP28		FBXL4	GCLM	DAO	DAO	RIC3	DACH1	CA2	TJP2	LPCAT1		YOD1	HLA-DQB2	ORC4	CELSR1	FBXW8	LRCH1	DACH1	NUP133	MRPL35	SNRPE	RAB1A	SMARCA2
SOX21		AUTS2	BMPR1B	PER3	PER3	TENM4	CTAGE1	GSTO2	CCDC117	HDGFL1		POLR3H	TBCK	LY6G6E	B4GALT5	SMIM1	CBFA2T2	CTAGE1	ADAT1	CXCL3	LONRF1	FAM13A	ADSS
ZNF680		SNX30	MINA	P2RY2	P2RY2	PECR	ARID1B	CCNYL1	TNFAIP3	FHL3		KCTD16	USP4	RAF1	CTB-50L17.14	SKIV2L2	PLLP	ARID1B	RD3L	HIF1AN	WRB	CLEC4A	IPCEF1
FAM221A		SEMA5A	DCXR	UBL3	UBL3	MBOAT7	HSPA5	HCG27	CCDC77	ZNF710		ITGB1BP1	NME3	MGA	ZNF182	APEH	ADRBK2	HSPA5	SECISBP2	IFIH1	LSM14A	MTMR2	MOCOS
MPP5		DCAF12L1	NUBPL	GRK4	GRK4	SLA	FAM153A	ADAMTS7	SIRT5	TTC4		BRPF3	NRDE2	CDCA4	SUGP2	ODF2	SLC7A6OS	FAM153A	DKK2	MS4A6A	MINK1	EIF1AX	MKL2
CCDC30		MTMR4	RP11-108O10.8	CAND1	CAND1	GSDMC	TRPS1	PCDHA1	SERPINB8	TMEM52		IGSF11	CHMP1B	SNRNP48	SLC14A2	BEND6	FGFR3	TRPS1	IPCEF1	HNRNPK	LLPH	HNRNPU	EEA1
CEACAM5		BTBD8	PPFIA2	BOD1L1	BOD1L1	CD37	RBM34	TEC	LILRB2	HOXA1		THAP9	CYP7B1	LONP2	MCM6	ZNF275	ARF5	RBM34	RABGAP1	STC1	DAB1	FXN	HRH3
INSIG1		HNRNPF	ZNF200	DCUN1D4	DCUN1D4	PAFAH1B1	FNBP1L	CSF2RB	PJA1	TBC1D2B		APC	MYO5B	SOD1	ZNF747	TBC1D8B	C19orf66	FNBP1L	FTSJ3	AZIN1	KIAA0391	THAP6	KLHL14
FAM104A		STEAP4	ARHGEF12	IL21R	IL21R	ACSF3	CHMP4C	DDX56	ISCA2	ZNF394		OTOG	BEND6	FBXO45	NOS1AP	TIMMDC1	MOCS1	CHMP4C	MOCOS	AGMAT	C6orf211	RCAN2	ZSCAN20
43526		GMFB	SZRD1	RAB2A	RAB2A	RASAL3	BPTF	UTP6	LAMP3	PCDHA7		AQP10	CYP51A1	CEP63	NOM1	KIF3A	SIK3	BPTF	NELL1	ZNF343	HERC3	OLR1	TM9SF3
DMRT2		CMTM8	ITIH1	WNT4	WNT4	SFTA3	B3GALT1	UCK1	RFK	ENPP7		RGS4	RFPL2	ATP7A	CDKL1	PCDHGA8	IRF9	B3GALT1	RAB6A	CREB1	TSHZ3	GXYLT1	UNC13A
RP11-10A14.4		ALG2	PDZD2	NT5DC3	NT5DC3	ARRDC2	CEP63	TRIM16L	TEAD3	RP11-597K23.2		AC015688.3	DCAF4L1	ITGA3	OMA1	SLA	ALG11	CEP63	HOXA9	CDH10	OR51G1	RSL1D1	IL20RB
B3GALNT1		FAM198B	RAP1A	SH3RF3	SH3RF3	CRHR1	NME5	AP2B1	CSTF3	CALM3		BRD8	PAFAH1B1	MAP9	ZNF346	DSG1	REPS1	NME5	TTN	CDK8	LRRC3	CNOT8	SLC2A13
CPPED1		NIPAL4	PTPN4	MBTPS2	MBTPS2	PITPNA	LIPH	DLG1	NEMF	LPIN3		EBPL	DSG1	LIPH	MAST3	ITK	C16orf58	LIPH	DBT	IKBKB	CASS4	ZNF705B	MERTK
MITF		MTPAP	DUSP6	CRNKL1	CRNKL1	ARL13B	TMEM43	SMURF2	LLPH	ADAMTS15		HMGCR	SLU7	EBF1	TNFRSF19	RPS15A	NSUN4	TMEM43	UNC13A	SS18	COX7A2L	FAM65B	SLC25A32
ZNF543		GDF11	TIMM8B	MRPS16	MRPS16	CNTD2	LIMCH1	PQLC1	RAB12	MMP11		PTPN9	ARRDC2	LSS	CA5B	BTBD10	SERTAD1	LIMCH1	IL20RB	PKP2	LIPE	USP30	ZZZ3
ADAMTSL3		RECQL5	MAN2B2	FAM103A1	FAM103A1	SIAE	GAD1	PURA	ZNF69	CALM1		CRK	GIMAP1	ATP8A1	SLC2A2	ATAD1	PGAM4	GAD1	SLC2A13	ZMYM6	KRTAP4-11	SLC3A1	TUBB1
PHF6		KATNBL1	TGS1	MIB1	MIB1	DACT2	RPL7L1	COL4A5	BTBD3	RFFL		SMTN	RP11-455G16.1	NBN	TXNIP	LANCL1	ZNF396	RPL7L1	STK38	MED4	TARDBP	HOMER2	DCAF12L1
F5		CARD8	TMEM98	PRDM11	PRDM11	ALDH3A2	PAXIP1OS	ODF2	MRPS11	RBM48		KCNJ8	RPS15A	RANBP10	ANTXR1	PRPF40A	IP6K1	PAXIP1OS	TUBB1	PPP4R2	PLCZ1	FOXN2	SLCO1B3
LPAR4		ASCL4	VWDE	DSC1	DSC1	KIF6	FAM110B	BEND6	ZNF480	CDY2A		FBXW7	PIGK	EYA4	PCDHA1	SIAE	CRKL	FAM110B	LMBR1	BOD1L2	HEATR1	CUBN	RASGRF2
HPGDS		FGGY	HNF4G	RHOBTB1	RHOBTB1	SLTM	KCTD8	TBC1D8B	MRPL27	KIR3DL1		SLC25A12	PARP11	PIWIL2	KIF15	RNF166	DFFB	KCTD8	EHD4	CCSAP	C1QTNF9	IGF2BP1	ROCK2
CWF19L2		PELO	TMEM135	GOLGA8F	GOLGA8F	PAX7	VPS36	RIC3	ODC1	SCP2		NFKBIB	PITPNA	FAM110B	TEC	TEFM	LMO2	VPS36	BTBD8	PAPD5	ID4	RIOK1	FAM198B
TYW3		INSM2	GNA13	GRIA1	GRIA1	KDM4B	ZNF536	KIF3A	INSC	FAM193A		TRIM37	LYZ	ZNF536	RTN4RL1	SLTM	TMEM194A	ZNF536	ECHDC2	KLHDC7A	PSG1	ECI2	SMC6
RS1		CMAS	ZDHHC5	STAG1	STAG1	SH3RF2	CCT5	MARVELD2	C11orf72	MAP3K3		PTGIS	LANCL1	CCT5	UTP6	BLOC1S1	MRPS22	CCT5	RASGRF2	GALNT6	DHX40	KIAA1468	ZNF148
HS3ST3B1		MGAM	FRA10AC1	C19orf12	C19orf12	C15orf52	MAP4K4	TEP1	EVI5	IMMP2L		ENDOD1	SIAE	ZNF664	TMEM161A	GCLM	AC027763.2	MAP4K4	U2SURP	FAM217B	VAPA	SHMT2	PELO
C5orf46		GMNC	PTPRR	LRP5	LRP5	ARHGEF12	PIK3AP1	ELN	CASS4	NOTO		COL12A1	GCLM	PIK3AP1	MATN3	KLF2	NDRG3	PIK3AP1	FAM198B	TRIM51	RPH3AL	ZNF189	INSM2
HIVEP2		KLF9	PSMD2	TMPRSS11E	TMPRSS11E	MUC13	SYT4	43719	RAB39A	ZNFX1		ORC2	BMPR1B	ATPAF1	WNT5A	PIK3R2	PANK4	SYT4	GDF11	43525	RHOU	C1orf112	PTTG1IP
GCM2		CENPBD1	ADAT1	TECPR2	TECPR2	COL24A1	FBRS	ACSF3	MSANTD4	BACE1		FTCD	DOK5	SYT4	KCNQ5	ZNF43	NAT8L	FBRS	PDE3A	UBQLN2	MAP3K4	SMARCD1	STIM2
HDHD1		BRIP1	ZFP14	CTAG2	CTAG2	DNAJB2	ARL14EP	DENND1B	TRPC4	IP6K2		WSCD1	ZNF43	NEK5	TPO	ANKRD55	GRK7	ARL14EP	ASCL4	ZNF721	PARP14	FASLG	CEP78
COL16A1		EIF2AK4	ZNF639	PPP2R5D	PPP2R5D	MYOCD	PIGM	ABCG4	SMIM4	AATK		GLT8D1	HTT	KLHL2	2014-09-01	SH3RF2	OGDHL	PIGM	C19orf57	KRIT1	BMP6	MTMR12	CENPBD1
ZFP82		PI15	MGAT4C	RNF217	RNF217	FAM46C	SF3B1	IDS	APCDD1L	C1QTNF6		RNF123	LGI3	GBP5	FUCA2	PHOSPHO1	ARHGAP19	SF3B1	LILRA6	ZNF112	MAP3K1	ERP44	DPP8
SLC8A3		VARS2	CCDC141	EFR3B	EFR3B	C12orf42	C18orf32	SFTA3	GABARAP	PXMP4		NDUFAF6	ARHGEF12	MAGI3	TGFA	LGI3	HP1BP3	C18orf32	LMBRD2	DCDC2	CXCL5	THPO	HLA-DQA2
GGTLC1		HS2ST1	ATP11AUN	SPOCK2	SPOCK2	PDZD2	BANK1	ARRDC2	SAPCD2	GOSR1		BCAS3	TBX5	CIDEC	SYK	MYOCD	SORL1	BANK1	PDLIM3	KIF16B	ETF1	WDR26	ADCY3
SGMS1		SLITRK1	ETS2	SETD5	SETD5	BRS3	GOLGA5	DIO2	ZNF225	RPS9		PCDHGA1	SAMD13	PTBP1	GNAZ	IL16	MAP1S	GOLGA5	DPP8	CKAP2L	PPP2R5C	POLR3E	CCL4L1
THAP5		SYPL1	ZNF808	CRB1	CRB1	SNX20	PTBP1	CRHR1	DDC	YOD1		XIRP2	COL24A1	ZSCAN22	HOXD13	ZNF286A	RAB39B	PTBP1	EIF2AK4	SERP1	ITM2B	TRPA1	RPS6KC1
CCDC150		MROH8	SATB2	IVD	IVD	RAP1A	SLC2A10	BTBD10	LRRC74	TMED7		THBS1	PIK3R5	NDUFS3	SLC5A10	YWHAG	SOX8	SLC2A10	ESX1	KLHL13	CCDC144A	SLFNL1	ZFC3H1
RIMS1		KCNAB3	KLHL14	FGFBP3	FGFBP3	MARK4	ZNF507	PARP11	AMOT	POLR3H		RUNX1	EPHA8	MRTO4	TBCK	PDZD2	ANKRD13D	ZNF507	LSM8	ASAP3	FEM1C	CDK2AP1	NOD2
PDE8B		ZNF839	ZSCAN20	CD164	CD164	PROK2	AKAP1	ARL13B	PARP14	KCTD16		TMEM167A	B9D1	GFOD1	CKLF	PPP1CC	P2RX5-TAX1BP3	AKAP1	MXRA8	TTC8	NCF2	GPR64	PKM
RALGPS2		PAOX	SLC17A8	NEMF	NEMF	AASS	LIN9	LANCL1	ACTR8	SETBP1		IPO9	APOF	AKAP1	VAC14	MCL1	POTEM	LIN9	LRRC8D	LMLN	NKAIN1	SARNP	LRRC8D
SMYD2		GLMN	TTN	RNF212B	RNF212B	CD300A	C7orf60	PRPF40A	SPAG17	ENTPD5		C1S	NEDD4L	ZNF706	NME3	TIMM8B	EGFL7	C7orf60	IL17REL	NLK	TRAF5	CREG2	HUWE1
TECTB		CASP1	RC3H2	MINK1	MINK1	MAN2B2	CPSF6	SIAE	GCNT7	SCXA		JAM3	PDZD2	LIN9	XRCC1	CYP46A1	RP11-683L23.1	CPSF6	TCF12	AL162407.1	APITD1-CORT	RAD51D	TCF12
DDX43		CTC1	SCN3B	ASB13	ASB13	POMT2	RGPD2	ALDH3A2	ACER1	AQP10		HOXA4	PTPN4	C7orf60	WDFY4	VWDE	NME9	RGPD2	MAP4	NDUFAF7	TJP1	VHL	FRS2
ZNF436		YPEL2	FBXL4	RGPD1	RGPD1	BBS1	MPZL1	MAZ	PCDH10	PPME1		C1QTNF8	MAN2B2	BCL2	ARIH2OS	DUSP15	DNASE1L1	MPZL1	AGRN	TMEM242	KDM2A	KLF5	CBX4
POLA2		EXOC6B	SLC2A13	TIFA	TIFA	TMEM135	SULF1	KIF6	NCF2	NLGN4Y		CNPY2	HLA-E	MPZL1	USP20	KIAA1191	ADD2	SULF1	RELB	G6PC	ZNF765	MED12L	CASP1
AC006372.1		UGT1A3	EFCAB13	PKD2L1	PKD2L1	RP11-429E11.3	CDKN1B	TTC38	IL19	LRRC14		ZSCAN12	HNF4G	APPBP2	CHMP1B	GNA13	ATP2B2	CDKN1B	NPAS3	SLC26A8	PMP22	SLC9A6	SNRK
POGLUT1		STXBP5	MIEF2	DSE	DSE	GNA13	TMED5	CTU2	RP11-215A19.2	BRD8		EIF3H	SCLY	TMEM71	HSH2D	CCND2	SPNS2	TMED5	GOLGA8B	IFIT2	FAM21B	NAP1L5	CTC1
UTY		ZNF492	RP4-734P14.4	DHFR	DHFR	BAX	SRGAP1	LTBR	NPHS1	TAF9B		EFEMP1	PTPRR	FAM133B	PECR	TNIP1	IQSEC3	SRGAP1	USP16	EML5	SPG20	APOC1	CD274
RIOK2		WBP2NL	KAT6B	ACE	ACE	TBX3	SLCO2A1	STX1A	TRAF5	FBXW7		SERPING1	ZDHHC8	C4orf26	DCAF4L1	ADAT1	PARP15	SLCO2A1	UTS2	TRIM22	EED	ERGIC2	EXOC6B
FAM76B		SCN9A	ECHDC2	HEPH	HEPH	GDNF	PHB	KDM4B	RIPPLY3	SSH1		C9orf174	MRM1	WNT2B	TPTE	ZFP14	VMAC	PHB	RAD54B	FAF2	PRDM9	ALG9	GP6
DPYD		ACSBG1	FAM71B	PRAF2	PRAF2	CORO2A	GNPDA2	MINA	ST6GAL2	CDH6		PPT2-EGFL8	LSMEM1	ANKRD29	MARVELD3	NUDT21	MAP7D3	GNPDA2	SYT10	EHBP1	ZNF280C	AP001652.1	EML4
ARL4C		PTPRD	ALG2	ZFHX3	ZFHX3	UHRF2	CEP120	C10orf115	ART3	GATA3		MAT1A	ACTG1	RNF111	DENND1B	MRM1	RBM45	CEP120	ROBO2	NPIPA7	CAV2	RHD	LNX1
SLFN11		LRRCC1	MTPAP	CD96	CD96	TSPAN3	SLC45A3	SOWAHC	ZMAT1	SLC18A3		TANGO2	CD74	AC023469.1	GIMAP1	UHRF2	CD38	SLC45A3	MKRN2	LARP1	SLC30A7	FAM160A1	SLC5A1
SSUH2		ZBTB24	MRRF	WWC1	WWC1	TRMU	SERTM1	HTT	ZNF765	RHBDD3		HTR3A	RALGAPA2	HTN1	CRHR1	DISP2	HSD3B7	SERTM1	SCN9A	CPT1A	FAM13A	KBTBD6	EML3
ZMYND12		UTP3	TALDO1	RP11-190A12.7	RP11-190A12.7	ZNF260	DSTYK	LGI3	MED17	ENDOD1		ABCA10	ZNF445	GOLGA2	RPS15A	SMARCA2	GATSL3	DSTYK	GZMB	STK17B	FOXC1	DSG3	ROBO2
DYNLRB2		LTBP2	SERGEF	GEN1	GEN1	MKL2	TRAF4	CHKB-CPT1B	UBE2J1	TRIM24		CDC25B	CALCR	TPBG	BTBD10	ADSS	REXO1	TRAF4	TMEM51	C11orf85	IRF8	AGPAT5	NINL
ATG14		ANGPT2	TCEB3B	KCNC3	KCNC3	WDR70	PKD1L1	ZNF200	COL6A6	IQGAP3		HDAC7	UNC13A	IFT172	PARP11	ZNF260	FUT4	PKD1L1	LCOR	CCAR1	GAS2L3	ZXDA	ZNF566
POTEE		MDFI	ZNF148	KPNA4	KPNA4	NELL1	ZNF620	RAET1L	CD2AP	ORC2		EVX2	RC3H2	AP4E1	ARL13B	EEA1	TM7SF2	ZNF620	CDCA8	CENPK	QSER1	TMEM184C	CAMSAP2
TRIM51		LCOR	SPRED1	SLC23A3	SLC23A3	HRH3	GPD1	SAMD13	IRF8	ARF3		SLC6A4	SCN3B	ZC3H8	LGR5	HNRNPDL	MYBPH	GPD1	COL7A1	SHFM1	HESX1	PLEKHA8	NBPF15
KIAA1524		CDCA8	PGBD5	SPCS3	SPCS3	C21orf67	AP4E1	PIK3R5	EIF1AX	CC2D1A		PYCR2	FBXL4	C12orf66	LANCL1	FKBP14	FEN1	AP4E1	RALA	STEAP1	ART4	CCR7	RCCD1
CLDN16		HPS4	PRRT2	PLCZ1	PLCZ1	RAB6A	PRR26	SLAMF1	AC135178.1	WSCD1		UQCC1	EFCAB13	ZDHHC11	PRPF40A	TM9SF3	NRG4	PRR26	GREM2	SCN3A	HSDL1	GPR116	FSBP
RANBP3		RGS6	PELO	IFITM3	IFITM3	GSPT2	NADK2	SLC9B1	FBLN1	EMILIN3		PHF14	ORC1	CCNF	FGL2	CYB5A	DUSP11	NADK2	VWA8	RUNDC3B	PPP1R18	NCL	ANGPT2
MAN1A2		RALA	SKA2	ZNF519	ZNF519	LSG1	XPOT	TP53I13	HIGD1A	KCNK17		MYL12B	CETN1	SCG5	SLTM	DBT	UBE2V1	XPOT	ACLY	NPC2	PNPLA8	ADH6	LCOR
ST3GAL5		CBWD2	OTUD6B	CHPT1	CHPT1	MERTK	ADNP2	FBXO42	ALDH18A1	SLC35G1		C9orf62	KANK4	ADNP2	CTU2	UNC13A	COA1	ADNP2	KIAA0319L	KANSL1	DDX4	PLP1	DRAM1
ARID2		LAMTOR3	MYH10	TMEM132E	TMEM132E	NUP210	WIPF1	DTX4	CLEC7A	XIRP2		TMPRSS6	SPOCK1	TP63	NAP1L1	EFCAB13	MORC2	WIPF1	ZBTB7C	PHTF2	C7orf65	PSMA8	RALA
C9orf41		GREM2	RGPD6	SRRM4	SRRM4	PTGS1	NUP98	DNAJB2	TSPAN31	STOM		ELFN1	SAA4	EME1	NBPF9	AUTS2	CDC14A	NUP98	GPR180	HIST1H2BF	RPL24	USP28	C19orf25
C11orf63		LMO7	KCTD14	ID4	ID4	SPOCK1	PPTC7	ZNF286A	OLR1	NLN		KANSL2	IFNLR1	DDX6	CD6	GLI2	SLC47A1	PPTC7	ZNF24	PARP6	CD9	CCDC121	LEMD1
LMLN		VWA8	CEP78	DSG4	DSG4	IFNLR1	ERG	BCO2	SLC16A4	JAM3		MPP1	DCAF12L1	SLITRK4	C10orf115	SLC25A32	BIRC7	ERG	MMD2	SDK1	RET	MPP5	RNF150
IDI1		GOT1	BRIP1	CDH16	CDH16	LMBR1	PER3	LMBR1L	DCAF11	C1QTNF8		MORC4	KAT6B	LILRA4	KLF2	C9orf131	BAI1	PER3	IFT122	ELAVL4	RHEB	TC2N	LMO7
TRUB1		SLC6A8	GIPC2	SBSPON	SBSPON	PDE10A	SLC9C1	YWHAG	RSL1D1	ZSCAN12		PAXIP1	EHD4	KIF13A	PIK3R2	PSMB7	PAIP2B	SLC9C1	KIAA1549	OSBPL11	PAK3	CEACAM5	GOT1
AL162407.1		REV1	PI15	RASGEF1B	RASGEF1B	AL033381.1	DCBLD2	CR1L	FAM65B	SRXN1		IMPDH1	TRIM35	FPGT-TNNI3K	LGI3	KAT6B	SRPRB	DCBLD2	FAM177A1	IL4R	TMCO1	FAM156B	ZC3H6
XPO7		RIT2	PRAMEF12	LUC7L3	LUC7L3	FAM71B	UBL3	SEC23A	IFT22	A1CF		CUL2	EPHA5	P2RY2	RP11-108O10.8	EHD4	SLC26A4	UBL3	INPP5F	PPP1R12A	FYN	ATXN10	KIAA0319L
LIX1		MMD2	PAK7	RHOU	RHOU	GMFB	RAB38	MCL1	PLOD2	VANGL1		CLCN3	FAM71B	SLC9C1	PPFIA2	TEN1	BTRC	RAB38	ADAT2	DPPA4	LBX2	CBFB	ZBTB7C
RP11-51F16.8		TOB1	PKM	MAP3K1	MAP3K1	SMC6	ATP6V1E1	RAP1A	SPATA21	C5orf45		C2orf71	STEAP4	DCBLD2	COL24A1	TRIM35	FAM78B	ATP6V1E1	SYNJ2BP	C10orf53	DDX3X	RNASE4	SOAT1
ALKBH2		ADAL	PRPF39	GM2A	GM2A	PGM2	FAM127B	P2RX5	SWSAP1	TMEM101		C5orf49	ALG2	ELTD1	PIK3R5	PCYT1A	NPRL3	FAM127B	PSPC1	CCSER1	NAA40	TNRC6B	ARHGAP6
STK38L		FAM177A1	NTRK3	IKZF4	IKZF4	ZNF551	PXYLP1	PTPN4	SLC25A40	SPATA33		CCR9	KIAA0319	GALNT11	SLAMF1	STEAP4	SPA17	PXYLP1	ENTPD6	ME2	PUS10	B3GALNT1	RDX
CD48		ADAT2	MAP4	ASPH	ASPH	NABP1	SLC17A6	CD83	C1orf21	TANGO2		ZNRF1	PDE3A	FAM86B1	ZNF286A	GMFB	PRR3	SLC17A6	CTBP2	ZNF845	SNRPD1	TNFRSF10D	SLC22A3
GTF3C2		CHODL	FRS2	RABGAP1L	RABGAP1L	RECQL5	MDFIC	TIMM8B	IPO7	MPHOSPH10		CASK	CARD8	DCUN1D4	LMBR1L	RIMBP3C	DUS4L	MDFIC	NRBP2	SLC41A3	COPB1	LEMD3	TMEM167B
P2RY13		CTBP2	SNRK	PCDH10	PCDH10	ABCG2	LIN28B	CPS1	CUBN	HDAC7		EIF4E3	GPR26	PXYLP1	APOF	STAB2	KBTBD2	LIN28B	RUFY3	ATP5G3	MARK3	HS3ST5	IQGAP1
MLEC		SLC22A3	ZNF75A	SPTBN2	SPTBN2	SERGEF	AL353698.1	TMEM98	PDIA6	FAM200A		C10orf54	NKTR	AL353698.1	PEX6	MYOF	AC093802.1	AL353698.1	CCDC120	TBC1D4	RPIA	PHF6	SULT1B1
C12orf61		WAC	CTC1	TAF6	TAF6	GPR26	RAB2A	VWDE	PARP9	SBF2		LRRC27	SKA2	PCDHGA11	L3MBTL1	ROCK2	BTBD11	RAB2A	PEX16	MICU3	MVB12B	SMC1B	MTHFD1L
IFIT2		TMEM167B	EXOC6B	TRAF5	TRAF5	NKTR	IBTK	BBS1	SUGCT	LGR4		FAT3	CDX2	KIAA2018	SEC23A	MTPAP	DOCK2	IBTK	TBC1D12	AP1S2	HIP1R	HECW1	RP11-296A16.1
KIF4B		ZBTB12	ITCH	C14orf57	C14orf57	ZFAND4	FOXI2	TRAPPC2L	FLAD1	DENND6B		WNT10B	CDHR4	ATPIF1	VPRBP	ZNF551	RP11-1026M7.2	FOXI2	PDCD7	RP11-664D7.4	CTSO	C14orf119	WNK1
DIP2C		LTB4R	STX3	NCAM1	NCAM1	SKA2	NTNG1	CDK2	TP53BP2	NPHP3-ACAD11		PRRC2B	ARNT	EPG5	MCL1	SERGEF	IRAK3	NTNG1	PHF20	NAV2	VDAC2	AC023632.1	GSE1
THEM4		RUFY3	GLE1	SF3A3	SF3A3	GAB3	ITPKB	NFKBID	GVQW1	AC011294.3		SPAG5	STIM2	MBTPS2	RAP1A	TCEB3B	CDC37L1	ITPKB	EXD2	TTC37	CXCL2	DCTN4	RP11-382J12.1
STPG2		PLEKHF2	ALG8	CDC40	CDC40	LMBRD2	HNRNPA0	C11orf87	EYA3	C18orf63		PVRL2	ZNF850	OLFM4	PTPN4	AKAP9	LYRM5	HNRNPA0	SEMA3C	AQP4	PPIA	TYW3	B4GALT6
EHBP1		GPATCH2	ROBO2	ZSWIM7	ZSWIM7	HLA-DQA2	GRHL2	HNF4G	MTX2	MC2R		MOB3A	SGCD	N4BP2L2	CD83	OTUD6B	FAM161B	GRHL2	IRX4	LARP1B	TNFRSF1B	ZSWIM6	TECTA
CROT		CDC5L	LOXL2	ZNF280C	ZNF280C	RNF31	SUCNR1	KIAA1191	TWIST2	FAIM2		GFRA4	GUCY2D	DPY19L1	CCL28	CDX2	ACER3	SUCNR1	PAPLN	AK5	PLAC9	EGR3	RPL37
SH3BP4		B4GALT6	NINL	MUC22	MUC22	PI15	NDUFA5	RP11-429E11.3	TTC13	HSPB6		PIK3IP1	ZC3H12B	HIST2H3C	AASS	ARNT	TGFBRAP1	NDUFA5	KDM3A	GLYATL2	SLC22A5	PANK3	ZFYVE26
PTCD1		CSNK2B-LY6G5B--991	PTPRD	CAV2	CAV2	LSM8	PPP1R13B	GNA13	C1orf112	AGO3		CCL21	HS2ST1	EMX1	TGS1	KCTD14	KRTAP10-8	PPP1R13B	NPR3	FMNL2	ITGB5	USP45	TMEM41A
C19orf26		ARID1B	NBPF15	RAB1A	RAB1A	TMEM63A	HELQ	ZDHHC5	CHD4	CABLES2		TRPM8	CNN1	TM9SF4	ZDHHC20	CEP78	IRF6	HELQ	ORC4	POLR2M	MORF4L2	POLE	CTAGE1
RSRC1		MATN1	LTBP2	SETD4	SETD4	GRAP	FAM103A1	CCND2	C11orf57	APOC4-APOC2		TADA2B	TMEM120B	ZNF302	HLA-E	LMBRD2	GLIS1	FAM103A1	IRGQ	ZKSCAN4	FAM162A	SLC8A3	NPR3
CPT1A		PREPL	RCCD1	TBC1D32	TBC1D32	PSME3	WDR20	NDUFS6	PMVK	PHF14		MTUS1	CPSF2	GYPE	KIAA1191	PI15	43716	WDR20	ZNF18	SLC16A14	TANK	FAM53C	TAP1
OTP		METTL4	LCOR	LYPD5	LYPD5	MROH8	PIGH	DNAJB11	PKNOX2	PIP5K1C		ADHFE1	PAK7	HMGB2	NUP133	AC022415.1	RFWD2	PIGH	SLC17A5	SP5	KLF5	SLC35F5	MATN1
HOXD3		MARK2	RALA	PDP1	PDP1	PRPF39	SUDS3	ZNF639	OR2M3	RAB25		PPP2CA	STK19	MRPL48	ADAT1	BACH1	ZFYVE1	SUDS3	SLC25A16	FAM105A	MED12L	RECK	PREPL
SLC6A3		FAM153A	CBWD2	TAB2	TAB2	KHDC3L	BHLHE41	COL27A1	PPIA	ABCB9		KIAA1024L	PRPF39	MOB1B	ZFP14	PAK7	MOV10L1	BHLHE41	FNBP1L	ZNF607	LBR	THAP5	SRCAP
SDIM1		ATAD3C	RNF150	ZNF487	ZNF487	FAM71E2	WIBG	TSPAN3	SCEL	KIAA1522		SLA2	BCR	RP11-152F13.5	TYK2	SLITRK5	FAIM3	WIBG	SNX10	RPL13A	SLC35A2	ABCD2	FAM153A
CCAR1		PTCRA	LAMTOR3	HIGD1A	HIGD1A	NPC1	SP3	SMARCA2	ZMYM5	43718		TPP2	IL17REL	SERINC3	CORO2A	NPC1	SEC14L5	SP3	SOD1	ATRNL1	CAPZA1	SMARCE1	HLA-DRA
MCOLN3		SERPINB9	ZC3H6	RPS6	RPS6	BCR	TOMM70A	ZNF445	ZCCHC2	ST8SIA3		XK	MAP4	PCDHB14	ACTG1	ZNF839	ARHGAP36	TOMM70A	B3GALT1	FBN2	AP001652.1	PTPN20A	RBM34
MAL2		FAM229B	PAPOLG	TMOD1	TMOD1	IL17REL	MCU	CNTN1	MORF4L2	RP11-80A15.1		CAV1	F7	CTAG2	CA4	ETFDH	RAB3D	MCU	RP11-169F17.1	CLINT1	AP4S1	C4orf32	FNBP1L
FPR2		FNBP1L	LCE3D	ZDHHC9	ZDHHC9	EFTUD2	CHRM3	FKBP14	POLR3E	ELFN1		IFITM1	FRS2	UBE2NL	HSP90AA1	FRS2	AMDHD2	CHRM3	CEP63	RBM46	NPY1R	MS4A6A	ZNF831
PRKG2		DCAF5	TOB1	PPP1R18	PPP1R18	NTRK3	GOLT1B	TOMM20	ZNF107	ZNF512		MYO19	KIAA0907	CPXCR1	ZNF223	SNRK	MOK	GOLT1B	FES	DSCR3	KIAA0101	HNRNPK	SMAD3
DMD		SLC36A4	SLC22A3	CLEC7A	CLEC7A	TCF12	SERINC3	CALCR	CCDC132	CKMT1A		CEP128	CTAG1A	YWHAB	RALGAPA2	UGT2B10	COMMD7	SERINC3	S1PR5	C1orf141	CANX	GLDN	CDCA4
SUPT20H		SNX10	MIEN1	KCNK3	KCNK3	TRPM1	ARID4A	DBT	ZNF528	DRP2		C15orf56	NPAS3	ARID4A	MOCOS	PCTP	BTBD1	ARID4A	ITGA3	TOP2A	STK32B	SPDYE4	SNX10
RFPL3S		COL22A1	UBTD1	TSPAN31	TSPAN31	FRS2	TMEM68	IL20RB	LDLRAD1	KANSL2		LRRC8B	SLC6A19	TMEM68	MKL2	NOP10	RORC	TMEM68	GNA14	AC110619.2	SYNM	DCAF7	B3GNT7
DDX18		SNRNP48	TRIP11	VLDLR	VLDLR	CD274	KRT6A	KIAA0825	HPS3	MPP1		ADAMTS14	CAPZA2	ZNF527	MARS	CAPZA2	PLEKHA7	KRT6A	GPR39	ASTE1	KBTBD6	TMEM66	FOXD4L6
PMAIP1		UNC45B	RUFY3	CISD1	CISD1	SLC6A19	STRIP2	SCN3B	GOLGA8IP	MOGAT3		AC140481.2	ITCH	CLN3	MCHR2	RP11-366L20.2	PITPNC1	STRIP2	TMEM43	RBMX	NKX6-1	CDH10	PRKRIR
ELAVL4		FRK	FAM21A	DDX60L	DDX60L	CAPZA2	ZNF527	MIEF2	CD1E	PAMR1		GOLGA7B	KCNK9	KCNJ14	ERVW-1	CASQ1	BET1L	ZNF527	ATP8A1	LRP2	NSUN3	MORN2	FES
PDHA1		B3GALT1	TBC1D12	DCAF11	DCAF11	RP11-366L20.2	TJP2	GLI2	SLC26A7	COG4		WDR63	MRPS12	SPOCK2	GJB1	ALG8	VAT1L	TJP2	SUMO1	C2CD5	PDS5A	SEC63	TPRG1L
FZD4		SMEK1	PCSK1	RSL1D1	RSL1D1	FCHSD1	SETDB2	SEMA5A	RALYL	PRSS8		CRYZL1	ZNF492	ACAP2	IL20RB	MRPS12	BAIAP2	SETDB2	EYA4	TLR5	PFDN2	POGLUT1	GNA14
OSBPL11		NME5	GPATCH2	GALNT13	GALNT13	AOAH	TNFSF15	TUBB1	CSPG5	SMIM8		AC005779.2	EML3	GON4L	MERTK	STXBP5	EXOC5	TNFSF15	KCTD8	ZFP37	DDX10	RIOK2	LSS
SFXN1		TPRG1L	TRIM67	AC139100.2	AC139100.2	BTBD17	NEB	RNF39	IQCH	ANKRD6		PPP1R3F	MKRN2	ZNF280A	CFDP1	LNX1	NXPH4	NEB	MAP4K3	PLA2G12A	SPIN4	CCSAP	TMEM43
SENP2		UGT1A10	NBR1	IGDCC3	IGDCC3	EML4	UFM1	DCAF12L1	SLC9A6	CCR9		IGFLR1	WBP2NL	EFNA3	SLC25A32	SLC5A1	GPATCH8	UFM1	KCNMA1	CNOT7	ABI3BP	HECTD1	CCT4
CUL5		NHLRC3	CSNK2B-LY6G5B--991	RNF135	RNF135	KIF2A	KLHL21	MTMR4	TFPI	SLC19A1		FAM175A	ANKRD18A	ISCA2	ZZZ3	HERC5	TMEM144	KLHL21	SLC4A4	MMADHC	CORT	APAF1	ZNF764
FAM206A		TMEM64	PAPLN	LPHN3	LPHN3	EEFSEC	LGI1	HNRNPF	ADRA2A	C10orf54		NEK10	FAM131B	LRP12	SNX30	PTPRD	LPCAT1	LGI1	ARPP21	ACTR3	DBC1	ZNF576	ATP8A1
PIKFYVE		RANBP10	KDM3A	COL3A1	COL3A1	LOXL2	EFR3B	HIF3A	RHD	PCDHA13		DTHD1	LRRCC1	CRB1	SEMA5A	ZBTB24	SIMC1	EFR3B	MAP4K4	PRSS35	RGS8	PAPD5	NBN
NDUFAF4		KLHL20	APBA1	VPS37B	VPS37B	SPDEF	PLEKHH2	GMFB	ZNF746	LRRC27		RBMXL1	KRT40	PHF3	TUBB1	ATXN7L1	TMEM129	PLEKHH2	GMNN	RTDR1	ANLN	PDE1A	GAD1
SPAG1		CIT	SMLR1	SLC25A40	SLC25A40	ANKRD18A	MLLT3	U2SURP	OLIG3	PFN3		CACNB4	ZBTB24	LAMP3	PSMB7	FICD	GSTM4	MLLT3	MAGI3	PTBP3	C1orf174	KIAA1524	SUMO1
TYMS		FBXO4	MARK2	FOXN2	FOXN2	ARHGEF33	WBSCR22	SLC35E4	CAPRIN1	IAH1		CPEB4	LTBP2	NCR2	IFNLR1	ANGPT2	HDGFL1	WBSCR22	OCLN	DEPTOR	RCN2	FAM118B	DQX1
CCDC38		SLC24A2	ZNF562	THOC1	THOC1	LRRCC1	PJA1	NIPAL4	VSTM2A	SPAG5		C21orf49	ERCC3	RFK	MAB21L3	HPS4	ALDH7A1	PJA1	RBFOX1	MSH6	PCDH17	ZNF233	HOXD11
ADAM30		VPS36	ATAD3C	SFTPB	SFTPB	DIP2B	ISCA2	MTPAP	MTRF1L	RP11-729L2.2		NOL3	DRAM1	NFYA	BTBD8	RALA	APLNR	ISCA2	TSGA10	S1PR1	GPR116	FAM46A	FBXO4
SGMS2		CCT5	ITGA5	KRTAP1-5	KRTAP1-5	TMEM51	GPR158	ARPP19	C14orf23	MOB3A		ZNF182	TRIM64B	RCOR1	SRFBP1	GLRX3	ATP11C	GPR158	PTDSS1	ASPA	GAGE1	RCAN3	KCTD8
CRYBG3		ARFGAP3	RAF1	KIAA1217	KIAA1217	CDCA8	SPCS2	BDKRB2	DDX10	CCDC171		CYP27B1	DYNLL1	SPCS2	TRIM35	FLYWCH2	ZNF710	SPCS2	CHL1	FAM89A	NAPG	PCDH18	MAP4K3
EIF2A		GMNN	FAM229B	LYPD6B	LYPD6B	HPS4	CPED1	PDE3A	SPIN4	ZNF688		NPAT	C7orf50	ZBTB26	EPHA5	RBM23	TMEM52	CPED1	ZSCAN22	TMEM56	NRXN1	MKX	SLC4A4
ITGB1BP2		SF3B1	HINT1	SHC3	SHC3	C19orf25	MSL2	ZNF148	ATL1	THBS2		SLC18A1	REV1	SNRPE	AL033381.1	SETD3	RUVBL1	MSL2	ADSSL1	CHRFAM7A	CHEK1	SDPR	VPS36
SLIT2		OCLN	SLC36A4	TGFB1	TGFB1	RNF150	IGF1R	NKTR	CAMKK2	TRPM8		EXTL3	PAPOLG	CD164	GMFB	DNAJC10	CALM3	IGF1R	PIFO	STRBP	UNG	ABCD3	ZNF536
SYP		ZNF501	CABS1	CNNM2	CNNM2	DNAJC10	LONRF1	RGPD6	RFX7	TMPRSS7		ADAR	ARHGAP4	RNF212B	RASGRF2	LMO7	DCTN5	LONRF1	ZNF507	TIGD6	PSMA8	C1orf216	MAP4K4
CHCHD5		BCL10	COL22A1	CCDC89	CCDC89	SLC25A25	OSBPL3	ARNT	HK2	TADA2B		MPDZ	ZNF454	LSM14A	TCF7L1	AREG	ADAMTS15	OSBPL3	CRYBB1	CTTNBP2	DMRTC2	PCGF5	ATPAF1
KRTAP1-3		PIFO	SNRNP48	GVQW1	GVQW1	ARHGAP31	DAB1	LILRA6	DGAT2	ADHFE1		DPF1	IFT122	ASB13	RECQL5	SLC6A8	CALM1	DAB1	CPSF6	KLHL32	CCDC121	KRIT1	MAGI3
STAMBPL1		GFOD1	CHMP4C	NID1	NID1	ZC3H6	FMR1	ZNF850	C3orf14	GBA2		REG4	HERC6	CD58	ABCG2	FAM69A	MAMSTR	FMR1	MPZL1	UFL1	GPR75	MAN1A2	SF3B1
AQP4		LIN9	ANKRD34B	MORN5	MORN5	REV1	RAB12	NRBP1	CHM	SLC6A7		COPS7B	KIAA1549	TIFA	CARD8	GPR180	L3MBTL2	RAB12	PDXK	HSDL2	SLC38A9	SERP1	OCLN
RSU1		RGPD2	NET1	CLSTN2	CLSTN2	GPR180	JAM2	KCTD14	AGPAT5	LMNB2		NOS1AP	ADAT2	TNFSF10	AKAP9	ARHGAP6	MT1H	JAM2	DBF4	PAICS	USP12	TRUB1	CHL1
POLR2A		MPZL1	MST1R	CXCL2	CXCL2	PAPOLG	TLE1	DPP8	LPP	XK		NOM1	CTBP2	ACBD5	RP11-677C1.2	ACAN	LPAR3	TLE1	TMEM71	GK	INSIG1	GNRHR	CPEB1
DNAJB1		ZNF333	CEP63	DENND1A	DENND1A	ZNF24	ZNF480	GIPC2	VNN1	STAC		LPXN	MIEN1	FMR1	PRRT2	RDX	C16orf87	ZNF480	SCRN2	RP11-231C14.4	SOCS6	LIX1	FCRL6
TMEFF1		TNFRSF11A	ATP7A	LRWD1	LRWD1	PGPEP1	HERC3	HLA-DQA2	ZXDA	PDCD6IP		ZYG11B	TMEM167B	DDX17	RNF223	IFT122	RGL3	HERC3	TRMT61B	SACS	CBFB	DUSP10	ADSSL1
TOMM5		PTGR1	TMEM138	ZNF707	ZNF707	MMD2	ZFHX3	PI15	KRTAP2-3	CAV1		MAST3	OLFML2A	DNAJC5	PITX2	C2orf88	ESRRG	ZFHX3	SRGAP1	ZNF254	MFHAS1	UCP1	URB2
CYP4Z1		ARSB	CFB	PPIA	PPIA	C2orf88	CD96	SLITRK1	TBCCD1	CLRN1		TNFRSF19	ASXL1	BTBD3	ZNF830	KIAA1549	HNRNPA3	CD96	MAP2K3	AKAP8	MAML3	TPK1	ADRA2B
CCDC57		ZNHIT6	KCNQ3	FASLG	FASLG	ADAT2	ZNF195	GNG12	SUPT3H	ADAMTS14		SLC2A2	WNK1	TLE1	CENPBD1	METTL22	CELF5	ZNF195	RNF111	SPATA9	KIAA1456	STK38L	SEC16B
ZNF814		PGPEP1L	KDELR3	MYCBPAP	MYCBPAP	SYNJ2BP	SULF2	TAF11	CCT6A	FLOT1		RBM28	RUFY3	C6orf211	LMBRD2	ZNF117	SPR	SULF2	RNF144B	AKT1	PDE4D	IDH3A	FOXO4
EIF4H		ECHDC1	ZNF764	HIRIP3	HIRIP3	ENTPD6	RAB39A	EFTUD2	CETN3	OXNAD1		CCNYL1	ZWINT	HIST4H4	PDLIM3	WAC	HNRNPUL2-BSCL2	RAB39A	HLA-C	TBC1D7	BCL6B	MSTN	NDUFA6
GPD1L		HIST2H4B	NEUROD6	MSN	MSN	STARD8	ELOVL3	FRS2	GAGE1	CELSR1		ANTXR1	PHF20	PSME4	GIPC2	ASXL1	KIR3DL1	ELOVL3	SLC18A2	ATL2	MAP2K6	TTC26	UBA52
SLC13A1		TMED5	BPIFB6	SREBF1	SREBF1	ASXL1	RAB23	SNRK	NRXN1	CGNL1		AAED1	RP11-382J12.1	PIBF1	HLA-DQA2	DRD1	SCP2	RAB23	ZNF320	PPAP2B	KCTD9	P2RY13	LRP11
PPP1R15B		OSER1	ZNF546	HIST1H2BN	HIST1H2BN	RP11-296A16.1	TRAPPC4	CTC1	USP28	RP11-287D1.4		TNS4	PAPPA2	TMEM41B	EIF2AK4	PEX16	KIAA2022	TRAPPC4	STYX	STAT2	HPGDS	LTV1	MAP2K3
FBN2		RNF144B	RPL7L1	GOLGA8IP	GOLGA8IP	WNK1	TARDBP	NPAS3	SERPINB10	SSX5		QRICH2	RPL37	GNAI3	RNF31	PHF20	APCDD1	TARDBP	TRAF4	GTPBP8	CDC34	SGIP1	MMRN2
AC079354.1		RNF175	KLHL20	SLCO3A1	SLCO3A1	MNT	SERPINE2	YPEL2	MPP5	BCL2L13		TMEM161A	CRISP1	PCDHGB2	C10orf32	PBX1	ZNFX1	SERPINE2	TPBG	ZNF493	HDAC4	C12orf61	HTN1
KLHDC1		BYSL	CIT	CREG2	CREG2	FAM21A	PALM	CAPZA2	MRFAP1	SP140L		CTBP1	RCSD1	NBPF14	RPS6KC1	ANO1	AP1G2	PALM	FIBP	DNAJB9	ADAMTS2	CXorf22	HBP1
ISL2		SERTM1	EYA4	C9orf153	C9orf153	SBDS	AGR2	RP11-366L20.2	CGRRF1	HDAC1		RPL21	KIAA1671	CCDC138	SLITRK1	NBR1	BACE1	AGR2	CHRNB3	C3orf36	TYW3	SSPN	DSTYK
AQPEP		TRAF4	WDR78	SRSF7	SRSF7	ZWINT	CSNK1A1L	PRRT4	RALGAPB	ASPN		YIPF6	NPR3	SPCS3	LSM8	RCSD1	HIP1	CSNK1A1L	KIAA0430	LRRC17	IMPA1	ZNF217	VAMP5
JAK2		RP11-108K14.8	KCNMA1	ZNF337	ZNF337	TBC1D12	ZNF800	STX3	SIDT2	ADAR		C10orf10	IRGQ	NOTCH2	PUSL1	ZFYVE26	FUT3	ZNF800	ZDHHC11	TRMT1L	COL21A1	FAF2	CHRNB3
TSSC1		ZC3H7A	RRM2B	IQCH	IQCH	PDCD7	LRRC74	HAND1	BAG4	MPDZ		NOMO1	ZNF562	SQSTM1	PAK7	CA12	SOCS2	LRRC74	NHLRC1	PPP2R2A	CEP19	ARL1	MED13
TLL2		RSPH10B2	ZNF664	BOLA1	BOLA1	FTSJ1	C1QTNF9	KLF12	DHODH	SUGP2		SMURF2	LRRC4B	ZNF519	FAM71E2	NPR3	GNAS	C1QTNF9	MACF1	DESI2	AC127496.1	KLHL42	UGT1A7
CNOT7		GPD1	MAP4K4	MYO6	MYO6	TECTA	ID4	FCHSD1	SPTY2D1	GALT		ZNF347	FAM153A	GABARAP	LINS	ORC4	PCLO	ID4	PTPN21	TNFRSF10A	DNAH5	ANKRD36	ZC3H8
SNX27		ZFP69B	NUDCD3	TDG	TDG	CCDC42	SFMBT1	RBFOX2	FYTTD1	SPTLC2		VAC14	ATAD3C	CHPT1	BCR	PREPL	C17orf77	SFMBT1	NADK2	ADAM23	MRPL35	TAF1	KIAA0430
PRMT8		CECR6	KLHL2	FADS1	FADS1	KDM3A	SBSPON	EML4	UBAC1	AFF1		NEURL1B	GPSM1	CHPF	KCNAB3	SMEK2	IP6K2	SBSPON	TMTC3	SUPT16H	DACT1	PLCB1	INHBA
IL13RA1		FOXD2	PIGM	C4orf46	C4orf46	TMEM41A	TAF4	TPCN2	ALDH5A1	COPS7B		XRCC1	TMPRSS3	C1QTNF9	ETFDH	ATAD3C	AATK	TAF4	HLA-B	SCN1A	ZNF548	LYPD6	PTPN21
BET1		TMTC3	MEI1	KIAA2026	KIAA2026	LY6G6E	MYOC	EEFSEC	ZNF543	PWWP2B		NRDE2	SLC25A16	PCDHGA2	KIAA0907	DGAT2L6	RPS9	MYOC	HIPK3	IMPACT	NYAP2	ZFYVE16	ATP11B
SLAMF6		ATP11B	OCLN	SYNM	SYNM	ZNF630	RASGEF1B	HDAC10	GLTSCR1L	SCNN1B		CYP7B1	FNBP1L	DSG4	TRIM7	PYCRL	MKL1	RASGEF1B	CCR6	C11orf88	SPATA6L	KIAA1211	NUP98
INPP4A		PHACTR4	BANK1	VDR	VDR	PREPL	CCNH	TBC1D10C	PRY2	FTH1		APEH	CDCA4	AHRR	CTC1	ADO	NKX3-2	CCNH	DCBLD2	UGT2B17	F2RL2	FUBP3	MTNR1B
ST3GAL2		SLITRK4	TSGA10	ADIPOQ	ADIPOQ	METTL4	VAPA	EML3	ANXA5	PLAGL2		LILRA2	UNC45B	PSG1	GNL3L	ZNF831	HEATR6	VAPA	COL19A1	OLFML3	CLEC3A	DERL2	CCR6
MB21D2		PPTC7	CIDEC	ACTBL2	ACTBL2	IRGQ	ZNF75D	TIAF1	ACBD3	IL10RB		HSH2D	NSUN2	USP47	ITCH	TRAPPC3L	TMED7	ZNF75D	PPP6C	NPPB	ZFP82	SFRP5	DCBLD2
SAP30BP		CHID1	PTDSS1	OLIG3	OLIG3	HSPA5	MAP3K1	LOXL2	ASH1L	TUBA1B		HSPBAP1	RP11-169F17.1	TFEC	KLF12	FRK	IWS1	MAP3K1	KCNK2	SON	SGMS1	CCER1	COL19A1
ABCB4		FPGT-TNNI3K	ELAC1	UBE2QL1	UBE2QL1	GPSM1	DPAGT1	NINL	RS1	EXPH5		KIF3A	PERM1	PTPRF	TBC1D3F	FBXO45	KCTD16	DPAGT1	AKNAD1	LPL	WDR25	RUNDC3B	PLD1
SKP2		P2RY2	SLC2A10	IER5	IER5	PNMAL2	CTD-2368P22.1	ANKRD18A	IMPA2	RP11-145E5.5		PCDHGA8	NET1	GNB1	UTS2	NET1	LAMA5	CTD-2368P22.1	SH2D1B	IL36B	OSR2	PKIB	AKNAD1
C2orf44		SLC9C1	ADSSL1	HLA-DOB	HLA-DOB	DCAF5	HAS2	GTF3C1	MED9	DIDO1		DCAF4L1	BACH2	BFSP1	SERINC5	S1PR5	BRPF3	HAS2	ELTD1	PASK	DPF2	B3GAT2	MYZAP
MXI1		PPP6C	BSND	LYPLAL1	LYPLAL1	SLC36A4	F2RL3	PTPRD	SAAL1	C19orf84		43709	CEP63	CNIH4	WDR45	MAP9	ZNF10	F2RL3	CAND1	TXNRD1	HDAC5	KBTBD4	DYM
GYPA		NR4A2	HTR1F	DDX10	DDX10	COL22A1	GIMAP6	CAMSAP2	RERE	LPXN		GSDMC	TMEM138	BMP6	RAD54B	EBF1	SV2B	GIMAP6	GALNT11	FCGR2B	AC006455.1	YIPF4	SH2D1B
SAMD4A		UBL3	PIFO	MTERFD1	MTERFD1	CHMP4C	SPATS2L	DIP2B	DNAH5	ZYG11B		PNMA3	MAP9	MAP3K1	CARD17	PLCL2	APC	SPATS2L	DCUN1D4	IGSF5	HNRNPK	RAB11FIP2	ATP6V1E1
TMEM87A		CCDC14	GFOD1	ABI2	ABI2	NSUN2	RABGAP1L	EVA1C	MFSD4	MAST3		MRPS18A	APPL2	NHLRC2	MKRN2	SMC5	LEKR1	RABGAP1L	SLC17A6	TMEM133	SPIN2A	PPP1R3A	DCUN1D4
IGFBP4		ATP6V1D	AKAP1	NCOA3	NCOA3	RP11-169F17.1	FUT1	COL7A1	USP45	NDOR1		MARVELD3	LIPH	NCKAP5	NINL	ATP8A1	PPME1	FUT1	DNAJB6	GALNT1	SOCS3	RFX8	MZB1
RYR2		MROH7	APPBP2	NUDT15	NUDT15	MST1R	FDFT1	RALA	AMMECR1	TXNIP		ABCG4	EBF1	PRAMEF15	ARHGEF33	TMEM64	FXYD7	FDFT1	MCM5	PSAT1	GLTP	PDHA1	RAVER2
PM20D2		FAM86B1	ZNF333	PKNOX1	PKNOX1	PSMC2	GBP4	CBWD2	RP11-298I3.5	GSTO2		C2CD2L	LSS	PCDHGC5	ACSBG1	EYA4	LRRC14	GBP4	TMX1	LRRC70	VAV2	SFXN1	LIN28B
TESPA1		EBNA1BP2	TNFRSF11A	HAUS3	HAUS3	CHRD	ZMAT1	SLC26A11	ZXDB	HCG27		ARRDC2	GINS3	XBP1	CC2D2A	NELFB	SLC25A3	ZMAT1	AL353698.1	SHISA3	TECTB	SENP2	RIPPLY1
PAIP2		IBTK	SEC14L3	CHM	CHM	KCNQ3	PGM3	RNF150	PXDNL	APOA2		DIO2	KCNQ3	PPP2R5C	ZNF566	SLC24A2	BRD8	PGM3	PROK1	NR3C2	ETV5	TRMT5	ZSCAN29
C8orf4		STAG2	SLC1A1	TXNRD3	TXNRD3	CCDC93	BNC1	DNAJC10	CTSV	ANTXR1		GPANK1	TMEM62	PRDM5	TMSB4Y	FAM110B	SOX11	BNC1	IBTK	SRI	CDK8	NFAT5	LCE4A
HIST1H2AG		CCDC173	C6orf47	GIGYF1	GIGYF1	ZNF764	CDC40	SLC25A25	SGMS1	PCDHA1		ATAD1	ADCY10	PCDH10	TMEM252	SMARCAD1	FAM167B	CDC40	HMOX2	CRBN	FBRSL1	PIKFYVE	MBTPS2
DMXL1		SLC5A9	RGPD5	RHCE	RHCE	TOR4A	ZNF510	HRK	WDR25	CNDP1		CNTD2	DIO3	FEM1C	NBEAL2	MUS81	RBP3	ZNF510	AL591684.1	RPGRIP1L	YME1L1	CCSER1	ITPKB
SLC35F2		CEACAM1	ANKUB1	NSD1	NSD1	RANBP10	APPL1	ARHGAP31	GREM1	DDX56		PRPF40A	PAXIP1OS	NDRG2	TBC1D17	PIGM	PDDC1	APPL1	UBE4A	DUOX2	TM6SF1	CD28	MRPS16
OLFM3		NDUFA5	TRMT61B	LSM5	LSM5	PDE6G	RASL10B	REV1	PTPN20A	TRIM46		ALDH3A2	WDR78	CDO1	LTBP2	SLC25A51	KIAA1598	RASL10B	ADH1B	GIMAP8	RYK	TRERF1	POFUT2
UBE3A		VCAM1	SLCO2A1	PCDH17	PCDH17	DHX58	SNAP91	PAPOLG	HIST1H4E	UCK1		BNIP1	PROSER2	RPP30	RCCD1	BCL11A	SLC25A12	SNAP91	DIRC2	WDR36	RIOK2	PRTFDC1	PPEF1
PPAP2B		PIGH	SYNJ1	RP11-15E18.4	RP11-15E18.4	PAXIP1OS	CD2AP	ZNF24	RNF149	NR6A1		KIF6	SLC24A2	PMP22	LCOR	ZNF501	MAP1LC3A	CD2AP	CRNKL1	UBA5	HEATR3	TBC1D4	SERPINB7
RIT1		SLC7A11	RNF144B	ADH6	ADH6	PIWIL2	SLC30A7	RDX	ITSN2	IFNGR2		ARHGAP24	FRMPD1	FAM91A1	CCDC74B	RARB	CCDC94	SLC30A7	STT3A	KIAA1875	TNFRSF10C	MICU3	PHF2
HERC2		WIBG	NAP1L4	NAB1	NAB1	RTBDN	SLC25A14	MMD2	STK39	TGFA		NAP1L1	ZNF664	CDC40	MCM4	CPSF6	PROS1	SLC25A14	MRPS16	CLIP4	PRR14L	CNBD2	AQP5
RABIF		CYTIP	HBP1	SAFB	SAFB	KCNMA1	SELP	IFT122	IFNAR1	SYK		BMPR1B	MAP4K4	ZEB1	GLRX3	DBF4	AL354898.1	SELP	PRKCD	RELN	CT47A4	RP11-664D7.4	IRF2BP2
KIDINS220		TIAM1	TRAF4	RP11-849F2.7	RP11-849F2.7	TRIM62	LYPD5	C2orf88	BEND2	C10orf10		PLEKHF1	MAPK8IP1	MORN4	TRIM64B	TMEM71	ENDOD1	LYPD5	POFUT2	CCDC85A	ATG14	ESR2	PHYHIPL
OGG1		CXCL12	C1orf228	UNG	UNG	ARPP21	ENDOV	ZFP36	SOCS3	HHIP		CHKB-CPT1B	PIK3AP1	CAV2	DNAJC10	LRP11	WSCD1	ENDOV	HNRNPA0	CDCA7L	HDDC2	DRAM2	HELQ
C8orf74		SMCO1	RPS17L	HADHB	HADHB	ARFGAP3	IRF8	KIAA1549	SIPA1L1	HLA-DQB2		SGPL1	PSD	NARS	GREM2	PTGR1	NSRP1	IRF8	SERPINB7	MAB21L2	MTTP	BBIP1	PRUNE2
HSBP1L1		FBLN7	AP4E1	ALCAM	ALCAM	NUDCD3	CCDC79	HINFP	AGMAT	PHGDH		SLAMF1	UCN2	HEBP1	HRK	SELT	EMILIN3	CCDC79	NAMPTL	C16orf45	MITD1	FAM156A	USP13
GPR98		BRCA2	C12orf66	KLF10	KLF10	RTN2	MTMR2	DERA	DDN	RTFDC1		IL2RB	SF3B1	TBC1D32	C15orf62	ARSB	PIN1	MTMR2	IRF2BP2	ESM1	TRMT13	CCDC142	MIB1
CCDC18		SRGAP2C	SLC31A1	CCDC121	CCDC121	SLC25A51	GAS2L3	ENTPD6	TMEM18	USP20		EPHA8	FBLIM1	MTMR2	CEP112	SEC14L3	TRIAP1	GAS2L3	DPY19L1	CLDND1	MRPS5	LARP1B	SLC7A11
AL450307.1		MAN2A1	INHBA	ACP1	ACP1	C18orf32	ZNF85	FAM101B	ZNF253	SKIV2L2		DNAJB2	CHL1	STT3B	REV1	C12orf60	SRD5A1	ZNF85	SLC5A9	MTM1	FAM217B	DNAH2	ZNF302
RMND5B		DAP	ATP6V1G2	TC2N	TC2N	PIGU	DOPEY1	WAC	TMEM66	MYO5B		MYOCD	ZSCAN22	ZNF487	FZD6	NRSN2	BCAS3	DOPEY1	FAM103A1	GJB2	LAPTM4A	BTG2	BHLHE41
C10orf128		TM7SF3	TMEM57	MEGF8	MEGF8	ELAC1	HSD3B1	TMEM261	PHACTR1	HSPBAP1		ZBBX	BSND	PRR23B	YDJC	TMED5	MSH5	HSD3B1	AIFM2	ALG12	BPGM	PHC3	TIAM1
HOXA5		C1orf50	SCG5	NECAP2	NECAP2	CPEB1	SPINK13	UBTD1	THAP1	RIC3		ZNF286A	KIAA0556	FXN	C2orf88	ANKRD29	BCL2L14	SPINK13	SUDS3	ZNF181	WBP4	GPC4	MTMR9
HOXD1		FAM86A	RPS6KA1	ARFIP2	ARFIP2	NT5E	GPC5	DNMT3B	ETV5	TENM4		ITIH1	ZNF507	ART4	ADAL	ACOT13	FAM71F1	GPC5	TMEM257	DPH3	ZNF469	ZNF814	BCAS1
CCDC91		KCNJ14	WIPF1	SOCS6	SOCS6	ERLIN2	C7orf65	GAN	CDK8	MS4A8		BCO2	MPZL1	GPC5	KIAA1549	FOXK1	KCNK17	C7orf65	INTS8	STX17	GRAMD4	ANKRD49	CXCL12
43534		DTNB	PAPPA	C1D	C1D	URB2	HOXB3	ARHGAP32	RBMS1	DBNDD1		LMBR1L	UBA52	ARHGEF6	SYNJ2BP	SYNJ1	SIK1	HOXB3	MCU	PLAT	FAM69B	GPD1L	INTS8
PBRM1		PLEKHH2	NUP98	TRUB2	TRUB2	KIAA0895L	ZKSCAN8	DRD1	RYK	TMEM110		RP11-571M6.6	SCRN2	HOXB3	PSPC1	RNF144B	HAP1	ZKSCAN8	RP11-152F13.5	C8orf31	NKX2-2	PDCD10	TOMM70A
KIF4A		SIRT5	UMODL1	XPA	XPA	ZNF507	SLC7A5	FAM21A	GRIA2	ELN		PORCN	U2AF2	ZKSCAN8	KRT15	HTN1	MEF2BNB	SLC7A5	CHRM3	SLC35A3	CENPH	ZDHHC2	MCU
GAPT		SLC37A2	BAAT	TBC1D16	TBC1D16	AKAP1	GXYLT1	PLA2G4F	RGPD8	43719		ELF3	PTGR1	ZBTB6	UNC45A	CCDC24	PSMA1	GXYLT1	URI1	TFRC	ZNF843	THSD7A	CHRM3
GSG1L		CDK1	ANKIB1	EMC7	EMC7	PEX5	FAM65B	PLEKHF2	C1orf64	PNMA3		P2RX5	ZNHIT6	NDP	NRBP2	CD40	PATE4	FAM65B	ELMO2	LMO3	KHDRBS2	FBXO28	ATP1B1
HNRNPC		PJA1	PPTC7	EXOC4	EXOC4	C7orf60	EOMES	GPATCH2	CSGALNACT2	PAFAH1B1		PTPN4	TMED5	VEPH1	LTB4R	BYSL	TMEM167A	EOMES	DHX37	C3orf70	DCDC2	RAD52	SRGAP2C
LPL		GPR158	DAO	LRIG2	LRIG2	DBF4	DEFA1B	CES4A	ANKRD40	ACSF3		DUSP6	ANKRD29	GXYLT1	NME6	GOLGA2	SLC33A1	DEFA1B	UBE2NL	PCNXL2	PTK2	ZNHIT3	TM7SF3
NR4A3		RFK	UBL3	ZNF540	ZNF540	SULF1	HRG	VPS29	SLFN11	IDS		MARK4	ACOT13	CISD1	FAM21A	ZNF320	HSPA4	HRG	VWC2L	FGB	ST3GAL5	LYZL2	ARID4A
RAPGEF6		ALS2CR12	PLD1	ADAMTS12	ADAMTS12	LSMEM2	CNTNAP2	MEST	TRANK1	DIO2		HIST1H2BC	FOXN1	PES1	ZWINT	TRAF4	JAM3	CNTNAP2	LDB3	RGS5	TTC8	FANCM	FAM106A
ZNF626		KRTAP2-2	CASD1	CRISP2	CRISP2	ZNHIT6	ATP6V1G1	CRIPAK	PAH	CRHR1		CYP46A1	UQCC2	CDK6	PLA2G4F	NUDT5	EIF4A3	ATP6V1G1	STRIP2	UNC80	TTC28	MARS2	RNF217
CD68		MSL2	CAND1	B3GALNT1	B3GALNT1	HIST2H4B	RHEB	CSNK2B-LY6G5B--991	WDR93	RPS15A		CCL28	SERTM1	FAM65B	NLRP8	MED13	DBNDD2	RHEB	SETDB2	RNF34	PTPN13	FAM208B	CCDC117
SLC25A10		SLC26A6	DDX59	C10orf11	C10orf11	ACOT13	HOMER2	DDX42	C3orf62	OAF		PROK2	ZNF320	ALDH3B2	PBX1	ZFP69B	CBWD6	HOMER2	CCDC117	ICOS	IDI1	TOP2A	UFM1
MYO9A		SNRPE	PXYLP1	CPPED1	CPPED1	FOXK1	KALRN	ARID1B	PTPRC	PIGK		AASS	ZNF516	NISCH	B4GALT6	UGT1A7	HOXA4	KALRN	CDH19	AC002472.13	TRUB1	IMPAD1	CCDC77
DCDC1		CD164	RAVER2	ZNF543	ZNF543	RNF144B	C17orf112	SMEK2	PAPD5	LGR5		MAN2B2	GPD1	VPS37B	SEMA3C	BIRC5	C1QTNF8	C17orf112	CFHR5	IFI16	TAMM41	GRPEL2	SF3A1
MATN2		ZCWPW2	INTS4	NUAK1	NUAK1	CABP7	CSRP3	HSPA5	ASAP1	LANCL1		POMT2	AP4E1	SLC25A29	IRX4	FAM72B	SRXN1	CSRP3	WEE1	PIM1	TAGLN2	PFN2	IGFL1
VEZT		NEMF	EFHC1	CCDC68	CCDC68	NDST2	STAT5B	IMMP1L	GOSR2	KIF6		TGS1	C6orf123	KRTAP4-5	KIAA1671	KIAA0430	USP6NL	STAT5B	EFNA3	TPSG1	TIMM10	PPARA	CCSER2
SLCO4C1		OSBPL3	IBTK	ZXDC	ZXDC	BYSL	MCCC1	SERPINB9	FAM217B	RNF166		TMEM37	PRR26	DDX3X	GAL3ST4	NHLRC1	SERPING1	MCCC1	GPR158	CLEC5A	PYURF	ST6GAL1	KLHL22
LRRD1		PIK3C2B	DIRC2	PARP8	PARP8	MYH9	RSRP1	GPSM1	JPH3	TTC38		AZGP1	TSPAN9	SUGCT	TMEM41A	INHBA	HMGA2	RSRP1	TMBIM1	ATRX	EIF2S3	C10orf12	RAB21
GPS2		DAB1	MBTPS2	LIMS1	LIMS1	DSTYK	KIAA1217	MGA	RP1-177G6.2	ARHGAP24		TMEM98	CECR6	INO80C	TAP1	NADK2	CPSF7	KIAA1217	ZNF736	RP11-105C20.2	MSTN	ZNF705D	FAM83H
INSIG2		TIFA	FAM203A	HECW1	HECW1	STYX	ECI2	TMPRSS3	RCAN3	RPRM		VWDE	XPOT	IGF2BP1	SMLR1	SNTB2	CENPM	ECI2	CEP85	C10orf85	C9orf47	AP3B1	LETM2
TADA2A		TNFSF10	ITPKB	AC023632.1	AC023632.1	RP11-108K14.8	WDR62	DCAF5	PCDH18	TESC		BBS1	FADS6	MCCC1	SMEK2	WIPF1	C5orf45	WDR62	AGFG1	FOPNL	NRK	CDCA3	PPAPDC1A
C12orf29		KARS	CHST9	LPAR4	LPAR4	NUDT5	C1QTNF7	CDCA4	DNAJC11	BMPR1B		AC005943.2	RPS6KA1	RNASE11	PAIP1	ATP11B	TMEM101	C1QTNF7	SLC37A4	OR2D3	CADM1	ZNF678	SETD5
FCRL3		DSE	CNPY4	DCTN4	DCTN4	RPS17L	TNFSF11	PALD1	SDPR	KLF2		CDK2	WIPF1	SLC35A4	FAM153A	RALBP1	SPATA33	TNFSF11	CNST	ME1	CBLB	DCAF4L2	SFT2D2
AC008394.1		ARRDC5	OLFM4	ASH1L	ASH1L	TPBG	RPIA	COL22A1	PPP3CA	SOWAHC		METTL1	TP63	GOLGA6L4	MED11	PTPN1	MAT1A	RPIA	MAFF	ZNF558	FAM192A	IRF2BPL	DGUOK
HOXA3		KCNAB1	PHF2	KIAA1751	KIAA1751	ZNF620	IFT81	UNC45B	ABCD3	PVR		NFKBID	DOHH	HMGN1	RAF1	PPTC7	ZNF780B	IFT81	ZBTB26	EGFL6	MLX	RAB27B	PTPN7
TMBIM4		SRPK2	IRF2BP2	TOP2B	TOP2B	GPD1	MTX2	FRK	MLLT4	PLEKHF1		HNF4G	NUP98	TGFB1	PYCRL	DAO	GNGT2	MTX2	EPN2	ZNF614	RP5-1021I20.4	SSFA2	ACTR10
NT5C1B-RDH14		CSTB	DPY19L1	IMPA1	IMPA1	INHBA	HACL1	BPTF	SLC26A5	HMHA1		PTPRR	AC079341.1	NDFIP1	MGA	CHID1	CDK15	HACL1	CD164	TNFSF14	JOSD1	RASGRP1	ZNF736
PTP4A2		INSC	SUCNR1	LSAMP	LSAMP	ACE	VDAC2	FBXO45	MBL2	CPNE5		NAB2	FAM83F	CCDC89	FNBP1L	HIPK3	PIK3CB	VDAC2	TIFA	SLC46A2	POU6F1	RP11-287D1.3	NUP160
POC1B		C11orf72	SYT2	HS3ST3B1	HS3ST3B1	PTPN21	CHD4	B3GALT1	C19orf70	ARL2BP		CELSR2	ETNK2	FBXL16	ZNF831	ZNF135	TCP11	CHD4	JAM2	LRRN4CL	PET117	RBM17	ST3GAL1
ORMDL2		ANKRD1	ATP6AP1L	DNAH5	DNAH5	TSPAN9	FZD3	PERM1	CLDN16	RP11-108O10.8		PSMD2	FPGT-TNNI3K	CASP2	PNMAL2	P2RY2	CDC25B	FZD3	KARS	HMOX1	TTC9B	MAOA	BLMH
CX3CR1		TMEM41B	CEACAM1	CLIP3	CLIP3	SMIM5	RRAS2	BACH2	MMAA	SGPL1		ADAT1	C22orf23	PPP1R1A	CDCA4	RPL38	ATP6V0E2	RRAS2	MRPS11	NDUFV3	KLHL42	PRRG1	PPP2R2B
C14orf64		TPX2	NDUFA5	USP45	USP45	RPS6KA1	ZBTB41	ATP7A	GABRB3	IL2RB		SECISBP2	RPL38	EYA3	NDUFAF1	DCBLD2	GRASP	ZBTB41	AFG3L2	WASF2	HUS1	SKP2	TNFSF13B
CDCA7L		SLC30A4	HELQ	HIF1AN	HIF1AN	PAPPA	GCC1	RGS11	ZNF721	TP53I13		DKK2	PLD1	IFT81	SNRNP48	IL23R	UTP14C	GCC1	TLE1	GDE1	ANKRD36	TSPAN2	RP11-162A12.2
ATXN1		GEN1	MIB1	F2RL2	F2RL2	ERG	CLEC2A	EXOSC10	TTLL7	DTX4		FBXL12	CASD1	SLC16A9	CHMP4C	KCNK2	TRIM47	CLEC2A	OR4D6	DNAJC16	TAF1	SOX9	C15orf38
STRAP		MSANTD4	WDR20	CARD14	CARD14	DAO	IL7R	ZNF764	HCFC2	SZRD1		RNF14	AMN	MBD1	LONP2	ATP6V1D	HDAC7	IL7R	ARL17B	C8A	HNRNPUL2	LILRB4	OR10W1
CCDC82		RAB23	SLC7A11	HGD	HGD	FAM83F	GYPB	DUOX1	DCDC2	YTHDF1		MRM1	STOML2	GCSAML	APPL2	DYM	PRCD	GYPB	NME2	COMMD8	PRPS2	ABCC9	TIFA
SLC25A21		PTGR2	ZNF302	CTB-104H12.6	CTB-104H12.6	HIPK3	PRR23A	KCNMA1	SLC2A3	TBC1D22A		PCK2	MCM5	FNBP1	GINS3	DET1	KCNK12	PRR23A	INSC	ACAD11	SHBG	NEK1	ACBD5
PRDX1		TRPC4	GYPE	ACTG2	ACTG2	P2RY2	NAA15	VPS36	SLC25A30	ZNF286A		RGS19	EFHC1	KRT74	CCDC93	ATP6V1E1	PCDH20	NAA15	RPL13	MNAT1	USP51	NFATC2IP	BEAN1
F8		DNAJC7	BCAS1	GABPB1	GABPB1	DCBLD2	ACAD9	ARPP21	KLHL13	NEDD4L		ALDH1A3	NT5DC3	SYNDIG1L	NEUROD6	RAVER2	DENND6B	ACAD9	GNAI3	SLC38A2	ZNF697	ESD	DCTPP1
CENPO		VAMP1	TNKS2	ARIH1	ARIH1	IL23R	SRSF7	ZNF536	PZP	PORCN		ZNF223	TIMM8A	OXSM	ZNF546	AGO2	NPHP3-ACAD11	SRSF7	CASS4	BAZ1A	C11orf73	MSL1	DSE
MTPN		AGR2	EFCAB1	RINL	RINL	DLG5	ALS2CL	MAP4K4	C11orf63	L3MBTL1		TRMU	KLK7	FAM110A	RPL7L1	TMTC1	KLC4	ALS2CL	FOXQ1	MAGEA8	SPICE1	ADPGK	MAMDC4
SLC26A9		KRTAP3-1	SMCO1	LSP1	LSP1	CCDC14	ZNF337	C20orf62	PTPN13	RAP1A		ZNF445	POFUT2	SFT2D3	PAXIP1OS	ADAM28	AC011294.3	ZNF337	CCDC138	HEPHL1	ZFYVE16	MRPL30	KIAA0391
SOCS5		CARS	MCU	TMEM170B	TMEM170B	GRK4	TMEM256-PLSCR3	ATPAF1	ATM	PTPN4		FTSJ3	CHST9	PACS2	SLC24A2	INTS4	RP11-826N14.2	TMEM256-PLSCR3	FAM64A	NME7	SYPL2	HSDL2	MRPL27
MCTP1		DSG4	BRCA2	C4orf32	C4orf32	SH2D1B	43531	FBRS	TMEM242	MARK4		C2orf80	AL078585.1	WDR26	FAM110B	PCDHGA11	FAIM2	43531	SMIM4	SAV1	SNX31	TRAK1	HEPH
CERKL		SBSPON	URI1	ZNF207	ZNF207	CAND1	TAOK1	BCL11A	PRRT3	COA3		EEA1	CSDE1	FAM162A	DUOX1	WNT4	SALL2	TAOK1	ZNF226	NSA2	ZSCAN5C	RBMS3	KCNAB1
SLC25A23		TAF4	GPATCH2L	ITSN2	ITSN2	FZR1	HIST1H2BD	RARB	HECTD2	TIMM8B		RP11-93B14.6	TMEM180	ZNF107	SMARCAD1	KIAA2018	PRIMPOL	HIST1H2BD	SPCS3	SIM1	ATG4C	SERP2	HIST4H4
TMEM38A		ARHGAP26	DEPDC1B	IFNAR1	IFNAR1	MROH7	MYO6	CIDEC	MYO1F	CYP46A1		TOMM20	GCOM1	ATOX1	PIGM	FAM25BP	SAC3D1	MYO6	MAD2L1BP	RNMT	RUNDC3B	PM20D2	HERC3
DLG3		WDFY2	ELMO2	COX19	COX19	DDX20	ERGIC2	FBLIM1	SETDB1	CPS1		SLC17A8	KBTBD12	ZNF770	VWCE	DIRC2	P4HA2	ERGIC2	FDXACB1	RBM26	BPIFC	CFHR1	PATE2
XKR7		PRPS1	TMPRSS11E	BCAT1	BCAT1	TRPV4	FADS1	ERLIN2	GPRASP1	UFSP1		SCN3B	PRDM11	IL7R	CCKBR	NTNG1	KIAA1522	FADS1	ZNF225	BTN2A1	PHTF2	E2F3	AGO4
SPAG9		CTSC	RXFP3	SUGP1	SUGP1	IL21R	CAPZA1	ZSCAN22	TMEM67	POMT2		FBXL4	GTPBP1	CDK2AP1	C18orf32	FAM203A	GPR108	CAPZA1	GLS	STAU2	B3GAT2	ARFRP1	IER5L
ASAH2		RASGEF1B	PCDHB14	RIMS4	RIMS4	RIPPLY1	TVP23C	BSND	NRK	AZGP1		EFCAB13	SLC7A11	HIST1H2BN	RARB	DOLPP1	ETV3	TVP23C	SFMBT1	PDE6C	HIST1H2BF	MCTP2	ZFHX3
CEACAM8		FGF20	RNF217	ST6GALNAC2	ST6GALNAC2	INTS4	AP001652.1	KIAA0895L	WSB2	TMEM98		MERTK	TMEM257	ATG4A	FBLIM1	DPY19L1	C9orf62	AP001652.1	CXCR5	IL33	MB21D1	C5orf64	GNAI3
ZRANB3		CD180	ZNF292	DYRK2	DYRK2	PROK1	TMEM65	FOXO4	POLR2D	VWDE		FHOD3	TIAM1	CNKSR2	PTDSS1	PRUNE2	TMPRSS6	TMEM65	KLF11	C1orf213	SYNGR2	PLN	WWC1
CLEC5A		ZNF75D	ARHGAP15	ABCA6	ABCA6	PADI3	NPY1R	GFOD1	CYP4V2	BBS1		MIEF2	SP3	GOLGA8IP	CHL1	USP13	FPR1	NPY1R	DNAH6	TUBE1	CT47A1	GINS1	SLC30A4
MBD2		RHOU	CCSER2	DDX43	DDX43	ATPIF1	ZBTB45	PEX5	TMEM254	METTL1		ZZZ3	EFCAB1	LYSMD1	ZSCAN22	MCFD2	HMGA1	ZBTB45	ARHGEF10	CYB5R4	ACTC1	RTP1	STMN4
THEMIS		PPP2R2D	CFHR5	TMEM66	TMEM66	DIRC2	CANX	C7orf60	LARGE	NFKBID		SNX30	MIPOL1	C9orf153	BSND	MYO1C	ELFN1	CANX	MINPP1	MAPT	FCGR1A	YEATS4	TMOD3
MAGEC2		RDH14	FBLN5	SEC63	SEC63	FOXI2	TRMT2A	DAGLB	THEM4	NTM		INPP5E	CNTFR	DECR1	HTR1F	PIGH	ZNF512	TRMT2A	RHOU	GAD2	DDIT4	CCDC96	PTGR2
AVPR1A		KCNJ1	RAB21	PRPF3	PRPF3	NTNG1	KBTBD6	TNFRSF11A	HSPA12A	TNFAIP6		SRFBP1	SERINC3	IQCH	PIFO	ZNF302	CAPN6	KBTBD6	NHLRC2	PAFAH1B3	KCTD1	RQCD1	TRAPPC4
ZNF558		ACTR8	HS3ST1	SZT2	SZT2	MRPS16	NKX6-1	C4orf26	FAF2	DUSP15		HNRNPF	GPATCH2L	MAT2B	MRTO4	RHOBTB1	EIF3D	NKX6-1	PPP2R5C	ITPR1	SENP2	CASR	NBPF14
IRF3		OR5P2	WEE1	CSGALNACT2	CSGALNACT2	C1orf86	TIPARP	ARSB	EHBP1	SCLY		TRIM35	CDCA5	GALC	AKAP1	MEF2D	DRP2	TIPARP	GIMAP6	ESCO1	TFAP4	ACSM5	RPUSD1
SET		PRAMEF15	MTCP1	CCNT1	CCNT1	PHF2	SDR16C5	NNMT	RASA1	NAB2		ECHDC2	VWC2L	SLC9A6	C7orf60	TIAM1	KANSL2	SDR16C5	TPRG1	CDYL	PPP1R12A	C8orf37	ZNF226
SLC46A2		TIMP2	ZSCAN30	PSMA2	PSMA2	IRF2BP2	PDS5A	WNT2B	LARP1	FBXL12		GMFB	CTSD	43531	CAT	SP3	CCDC42B	PDS5A	ITM2B	CYP3A4	APOLD1	DNAJB9	CLTC
ENPP2		XBP1	CYP26B1	ARL4C	ARL4C	DPY19L1	PFDN4	RGPD5	KLHL42	BAX		FAM198B	LDB3	ADAM19	NDUFA6	INTS8	COG4	PFDN4	HSBP1	NIT1	SLC41A3	RIT1	PLCZ1
HOXB9		ACER1	INPP4B	FAM122B	FAM122B	SLC5A9	SPIN4	RHPN2	RSRC1	ZNF639		MTPAP	STRIP2	SIK2	AFAP1	GRIA1	DBX2	SPIN4	PARG	HOOK1	C3orf33	CCR5	CHPT1
DNAJC16		ANKRD20A4	ZNF41	TMEM223	TMEM223	ITIH4	ABI3BP	RNF175	SF3B6	COL27A1		NABP1	ZNF527	SLC17A4	APPBP2	SMCO1	TTLL12	ABI3BP	POLR1D	NDUFA4	RIF1	CEP68	CARS
COMMD8		ZNF596	LAMP3	PRTG	PRTG	HIST2H3C	ACVR1	CEP120	NCMAP	ZDHHC8		MRRF	CNPY3	GPR17	PDXK	MOB1B	C5orf66	ACVR1	PRDM5	NIPAL1	SF3B3	RNF24	SLC25A28
MYCBP		ASPH	ANKS3	NUMA1	NUMA1	HELQ	RFX7	CD40	C11orf73	CA4		CARD8	KLHL21	TVP23C	UBA52	WNT3	NPLOC4	RFX7	HNRNPH3	AXDND1	RUNX1T1	RABIF	TLX1
GABRG1		FIZ1	AGFG1	RPS19	RPS19	KBTBD12	VPS13A	HBP1	LYPD6	PCK2		NKTR	DTNB	RGS13	SCRN2	ATP1B1	SLC25A31	VPS13A	RABGAP1L	CD300LD	CHN2	CDX4	MPP4
LRFN1		C9orf53	KRT1	PCDH12	PCDH12	MYO1C	C3orf14	DSTYK	SPICE1	TRMU		PELO	THRA	EXOC3	SLC1A1	MIPOL1	ADAP1	C3orf14	KLK15	LRRC8C	S1PR3	TNFRSF10A	ZNF800
SYNPO2L		PARG	RP11-176H8.1	MMP16	MMP16	KIF3C	FSD2	ZNF320	TRIM59	DOCK6		RGPD6	SPOCK2	ZBTB45	WNT2B	C19orf12	C2orf71	FSD2	CCDC144A	NT5C3L	IFT46	ADAM23	SRRM4
CEMIP		GPR12	MSL2	ACVR2B	ACVR2B	SLC7A11	LIMD1	FAM20A	TMEM182	RALGAPA2		CMAS	SIRT5	RHD	ACOT13	RNF217	LMX1A	LIMD1	PCDH10	SEMA3D	AP1S2	GRM1	GNB1
KIT		PRDM5	AKR1E2	FAM46A	FAM46A	LGALS4	TXNRD3	TRAF4	WDHD1	MOCOS		STIM2	FAM83H	CANX	FOXN1	FAM86A	ATMIN	TXNRD3	RTKN2	MOB4	EPSTI1	ZNF44	RASGEF1B
TEKT1		BCKDHB	ZCWPW2	RCAN3	RCAN3	SUDS3	ZCCHC4	TPBG	FUBP3	PXN		ETS1	NHS	SV2A	MAP2K3	TJP2	TMEM14A	ZCCHC4	RIPPLY3	COL4A4	GGA2	SRPK1	DNAH6
NEXN		FEM1C	OSBPL3	STK32C	STK32C	TMEM257	FAM96A	FIBP	POLR3A	RP11-93B14.6		KCNJ16	USF2	ACTBL2	MMRN2	SETDB2	RPSA	FAM96A	RPP30	CLDN10	PAN2	THOC7	AMOT
GBAS		GRAMD3	LSM14A	GABBR2	GABBR2	TIAM1	ZNF645	AP4E1	TRAK2	EID1		ZNF850	AIM1	OSGEPL1	UQCC2	ZNF292	C5orf49	ZNF645	RUNX2	FGF9	CACNA1B	UGT2B17	PBDC1
HSD17B2		LOH12CR1	RGPD1	MLLT4	MLLT4	FBXL20	NCL	C6orf123	UGT1A5	CALCR		SGCD	SETD5	CWC27	ENG	TLR8	ATAD2	NCL	KDM2A	PTPN11	BBIP1	HAX1	LOX
CREBZF		RTKN2	DAB1	UBA6	UBA6	BCAS1	NAPG	RP11-77K12.7	CNIH1	DBT		KCTD14	SFT2D2	TMEM38B	SLC45A3	SCUBE3	ANKRD6	NAPG	PGM3	TRAM1L1	RFXAP	PBRM1	ERCC6
MMD		FAM175B	CYP11B2	PCGF5	PCGF5	CENPV	ADH6	AADACL4	TRIM72	EFCAB13		CEP78	LRP12	ADIPOR2	SERTM1	SLC25A5	CCR9	ADH6	ANAPC1	HDAC2	CLIP1	NPPB	LUC7L3
SNRPF		PLEKHG7	TIFA	TTLL7	TTLL7	ALPPL2	NAB1	ZC3H8	THG1L	CFDP1		LMBRD2	COL20A1	HLA-DOB	GOLGA2	EFR3B	LYAR	NAB1	UBE2J1	ERAL1	AK5	SULT4A1	MINPP1
COL4A3		SH3GLB1	ZNF627	ZNF136	ZNF136	MIPOL1	PSMA8	SLC31A1	PMAIP1	MIEF2		DPP8	CEP85	LYPLAL1	DSTYK	PSMD3	HSD17B7	PSMA8	SF3A3	CLNK	ERMP1	RNF185	BMP6
PATZ1		VPS26A	JAM2	LCN10	LCN10	SRGAP2C	USP28	KDM5D	KBTBD4	SLC12A6		GIPC2	TMEM105	CNTRL	ZNF320	CCSER2	TMEM248	USP28	FAM91A1	UBE2N	RBM20	EPM2A	WWTR1
RNF20		RUNX2	DNAJC5	MYO1D	MYO1D	DEPDC1B	ZGLP1	CCNF	C9orf72	SPOCK1		PTPN14	NFYA	RFX7	TMEM99	GON4L	C9orf171	ZGLP1	DDX28	NTAN1	TMEFF1	RAB6C	RDH14
RMDN3		MED17	TLE1	SLAMF7	SLAMF7	TECPR2	PURG	NADK2	PDHA1	C9orf131		C10orf32	CNST	CCDC36	ZNF620	ZSCAN30	SH2D1A	PURG	APPL1	CNTN5	KRTAP6-3	COX20	MAP3K1
CACNG4		FAM91A1	KCNAB1	SLC25A30	SLC25A30	POTEG	ZNF680	SNTB2	FZD4	SEMA5A		PI15	TMEM109	RP11-351M8.1	MYRIP	INPP4B	SLC19A1	ZNF680	SLC25A42	ZNF781	TPH1	GAPT	CTD-2368P22.1
RNGTT		MORN4	DOC2B	PZP	PZP	TMEM68	CCDC30	TMTC3	FCGR1A	TUBB1		TMIE	IVD	IL13	MED13	CRB1	SIGLEC5	CCDC30	SPG20	RNFT1	ZKSCAN4	RAPGEF6	CHTF18
ITPR1		MAP6D1	PSME4	MRPS7	MRPS7	SETDB2	CRHBP	ATP11B	BRD7	IFNLR1		HS2ST1	PPP2R2B	STON1	IMMT	GPR158	SLC25A37	CRHBP	C18orf25	ZNF599	PNN	LGR6	ARFGEF2
CLEC9A		SLC25A14	TSHZ3	TAMM41	TAMM41	TNFSF15	AL359195.1	DDX6	FECH	RNF39		ARHGAP17	RP11-176H8.1	DCTN2	AADACL4	COL20A1	TPR	AL359195.1	TMEM164	SLC9A9	PDCD10	TMEM163	ETF1
TANGO6		FOXC1	CBLN1	ATM	ATM	CCDC117	FAM104A	NUP98	SMC4	LMBR1		SLITRK1	SH3D19	ABI2	KIAA0430	ZNF41	SPAG5	FAM104A	FAM13A	TEX38	JUN	HS3ST4	GIMAP6
ZMAT4		HECW2	AGO4	XPO7	XPO7	TLR8	CBFB	CEP83	FAM206A	EHD4		LPA	DNAJB7	EFCC1	CUL1	TBC1D2	PVRL2	CBFB	COPS2	NR5A2	HCN1	ABCG5	RNF138
GINS4		CCDC79	PPM1E	FURIN	FURIN	KLHL21	GCH1	SPACA4	PIKFYVE	MAB21L3		BMX	FGFBP3	C3orf14	NHLRC1	UVRAG	ARHGAP40	GCH1	HECW2	CXorf67	FAM105A	SACM1L	HSBP1
APBA2		PMS2	EVI5	RP11-51F16.8	RP11-51F16.8	LGI1	MFHAS1	LILRA4	CCSER1	INPP5E		NOD2	DAB1	EFNA3	ACE	NFXL1	FLRT3	MFHAS1	GAS2L3	RCHY1	RHBDL3	DCTN3	HLA-DOA
PON3		CCDC13	WWC1	ANKS1A	ANKS1A	SF3A1	CUL4A	SLC16A10	C3orf33	SRFBP1		TMEM120B	CYP11B2	DSG3	FADS6	AASDH	COX11	CUL4A	ZNF85	SLC12A2	SYBU	RP11-204N11.1	SPATS2L
C4orf17		EIF1AX	GIMAP5	ZNF134	ZNF134	ARHGAP15	DMRT2	PTPN1	RAB30	HIF3A		PAK7	PKD2L1	SCN4B	PHACTR4	RCOR1	CYTH2	DMRT2	EIF1AX	LYST	FBN2	ABCC2	BCKDHB
BRCC3		STT3B	GSTM3	EIF2S3	EIF2S3	KRTAP10-1	BAG4	DAO	TRERF1	STEAP4		PKM	BEAN1	HAUS3	PPTC7	PPP2R2B	MZF1	BAG4	HNRNPU	DNM1L	FANCL	RASSF6	WASF3
CSNK2A1		RASGEF1C	COX7A2L	IL15	IL15	CCSER2	TUBA1A	FAM83F	TBC1D4	GMFB		STK19	ZNF69	ANK2	HIPK3	RP11-176H8.1	TRPM8	TUBA1A	HIGD1A	OXTR	ATP6AP2	EDNRB	FEM1C
CCDC181		AC135178.1	TMOD3	CD48	CD48	PI4KB	COX7C	PER3	MAPK9	KRT14		GNG12	DOCK11	DUXA	CCR6	MSL2	TADA2B	COX7C	ALDH18A1	PDE6H	CLINT1	ASB6	TMEM199
RCBTB2		THAP6	LY75	PNPT1	PNPT1	ACAP2	KRT18	MTNR1B	HS3ST2	SLC35E4		BCR	SMTNL2	ZCCHC4	IL23R	AKR1E2	MTUS1	KRT18	ART4	FAM219A	ZNF530	MATN2	FUT1
SOS1		ALDH18A1	NACC1	G6PC	G6PC	FAM83H	MITF	RPL38	CD226	FAM198B		TCF12	P4HB	SLC41A1	KCNK2	LONRF1	MARVELD1	MITF	NPAS4	TNFRSF21	PTPRE	SRI	NKAIN1
DGCR14		ART4	SMIM4	STX7	STX7	LETM2	LEMD3	COL19A1	VGLL3	NIPAL4		F7	ARL17B	TMEM123	UBL3	LSM14A	GCK	LEMD3	HSDL1	SLC15A5	ZNF649	WSB1	MAP3K13
WDTC1		ZNF284	KPNA4	F13A1	F13A1	ZSCAN30	CCDC68	PPP6C	SLIT2	SMC6		FRS2	GRM3	YWHAQ	ATP6V1D	ASB13	TMEM184B	CCDC68	GPC5	SYNE1	SIGLEC8	GLRA2	MGLL
RBBP8		HSDL1	PLCZ1	SLC26A8	SLC26A8	SETD5	THAP10	CAND1	COPRS	GDF11		SNRK	RPP40	FBP1	GRK4	C15orf38	PITHD1	THAP10	DGKG	NRP2	TXLNA	TADA2A	SF1
DCUN1D5		GPC5	MRAS	TMEM67	TMEM67	POLR2L	PDE4D	SVEP1	PCNX	PDE3A		NPAS3	CDH23	PLEKHA8	GALNT11	TIFA	SLA2	PDE4D	VLDLR	ANKRD7	RBM4B	SERPINI1	MIEF1
MDGA2		MGARP	SERAC1	ZNF397	ZNF397	SFT2D2	CHST10	FAM86B1	SLFN12L	CARD8		RP11-366L20.2	ANKRD1	NAPG	ATP6V1E1	RWDD1	STAC	CHST10	ZKSCAN8	PIP5K1A	CCND1	ANKS1B	PLEKHG7
RBM24		TSPAN31	CHPT1	LRRC34	LRRC34	PCNXL3	FAM19A5	DCUN1D4	DLG4	ZNF148		BCL9L	KLF7	AL360004.1	DDX59	ZNF69	INPP5J	FAM19A5	UBE2I	H3F3C	ILF3	LZTFL1	ST6GAL2
ECT2L		GLI4	DDC	NCEH1	NCEH1	ISCA2	RICTOR	PXYLP1	AC117834.1	PRRT2		AC009892.10	RPL13	DDX31	PXYLP1	DCUN1D2	SSU72	RICTOR	EP400	C2orf61	JUNB	LIFR	GBP4
SLITRK3		SLC16A4	ZNF800	ITGAV	ITGAV	UVRAG	ACBD3	C20orf96	KRTAP1-3	RNF223		KLF12	GNAI3	SNX14	RAVER2	SSR2	C15orf56	ACBD3	KRAS	DNAJC25	MEAF6	OCIAD1	ANAPC1
ITGA10		GXYLT1	CYP11B1	TRIM22	TRIM22	PCBP3	LSAMP	KIFC2	ZIM3	PELO		TBC1D3F	LRRC3	PSMA8	TMX1	TLE1	LRRC8B	LSAMP	IFNGR1	KLHL1	C10orf12	ST3GAL6	BNC1
NXT2		RET	DSG4	FAP	FAP	CEP85	COL21A1	TRPV4	DCN	PITX2		CASQ1	SLC30A4	BNIPL	INTS4	ZNF480	CLRN1	COL21A1	WIZ	RNF180	SPEN	EPB42	NCAM1
IPMK		DCAF11	RP11-324D17.1	MCM2	MCM2	NUP160	PANK3	INTS4	AR	NPTXR		KCNK9	GIMAP5	KLF10	WNT4	ODC1	ADAMTS14	PANK3	DDX60L	OTUD4	PRSS35	PTP4A2	UBC
PHLPP1		EOMES	TAF4	NAA20	NAA20	AGFG1	TMEM239	AFF4	CCDC142	GAB3		MRPS12	RAB39A	MPP5	NT5DC3	ANKRD1	USP37	TMEM239	IGDCC3	ZNF823	GFI1	FAM133A	CDC40
RGS1		IFT22	FUNDC1	ZNF385A	ZNF385A	MAFF	EDEM1	KIAA2018	AK5	CDX2		EML4	ADRB3	CSRNP2	FBXO6	SCGB1C1	GTF3C3	EDEM1	ALDH3B2	FPR3	SCN2A	POC1B	APPL1
BRSK2		HRG	CTSC	SH3BP4	SH3BP4	PPP2R2B	SURF6	SH3RF3	DNAH2	FAM127A		KIF2A	NACC1	TRPC6	HMOX2	GADD45A	AC140481.2	SURF6	NISCH	FAM208A	IRF2BPL	CCL22	SNAP91
NMT2		CNTNAP2	EFNA2	NAA50	NAA50	RP11-176H8.1	KLHL11	AL591684.1	HPCAL4	LILRA6		TPCN2	AGR2	PPP2R5A	DIRC2	PPM1E	GOLGA7B	KLHL11	DCAF10	KNDC1	CCNE2	CLIP4	CH25H
C14orf39		LPHN3	RASGEF1B	KLHL42	KLHL42	IGF1R	FADD	STAG2	CASP3	STIM2		HDAC10	MRAS	FAM86B2	MBTPS2	EVI5	TMCC2	FADD	PTN	LRRC28	E2F5	ITGAM	TMEM164
PPP2R3C		PTN	DNAH6	STK17B	STK17B	FGFBP3	USP45	ADH1B	POLR2M	ABLIM2		WBP2NL	SERAC1	DFFA	NTNG1	RPL13	CELSR1	USP45	T	CNTN3	MB21D2	CCDC85A	RAB1A
FIGNL1		HEY2	CYP7A1	ANKRD36	ANKRD36	WRB	DACT1	EPG5	RPAP2	KCNJ16		LOXL2	CHPT1	CNP	AGAP1	SLC30A4	CGNL1	DACT1	IPO7	KIAA0226	METTL17	GOLGA4	SLC30A7
MBLAC2		GPR77	ERCC6	CIB1	CIB1	LSM14A	CXCL3	ITPKB	CCDC57	ALB		BOK	FDXACB1	TMEM140	ITPKB	STMN4	GPR115	CXCL3	DDX3X	C1orf56	PUS7L	KLF3	PDCD6
DNALI1		MMP13	LUC7L3	NCAM2	NCAM2	PNPLA5	OMD	C8orf49	PIK3CD	CEP78		FAM131B	DAZAP1	B3GALNT1	KLK7	COX7A2L	BCL2L13	OMD	PACRG	SEC61B	PIGL	UTS2B	SETD4
HSD17B13		PDIA6	NOP56	TARS	TARS	DAB1	SPATA6L	STT3A	TMEM237	BRIP1		CC2D2A	GLS	TNFRSF10D	STT3A	PCDHGB2	PPP1R3F	SPATA6L	LPAR6	MAP7	LIMS2	MTRF1	ENDOV
SMYD1		PACRG	MAP3K4	PTCHD1	PTCHD1	CYP11B2	ZXDB	DOLPP1	PDCD10	SH3BP2		ZNF566	CYP11B1	HS3ST5	MRPS16	FAM64A	RP11-934B9.3	ZXDB	FLAD1	BCL7C	MAOA	ESM1	HOXC11
PCCB		IGF2BP1	PARP14	FMO2	FMO2	CCDC84	SLC8A3	INSRR	RRP1	PTPN14		TMEM175	ID4	PDE4D	P4HA3	KCNC3	IGFLR1	SLC8A3	SETD2	THAP2	C1orf131	CASKIN1	IRF8
RIMKLB		SFTPB	PLEKHG4B	SCN3A	SCN3A	PKD2L1	ACTG2	SYT2	MFN1	RNF31		TMEM252	SBSPON	DDX21	RRP7A	SQSTM1	TBC1D10B	ACTG2	PARS2	CCDC152	GYPA	PCBP1	QSER1
OXTR		PARS2	MTFP1	DNAH9	DNAH9	RFNG	ADAM17	CEACAM1	HCN1	CCL4L1		ATXN7L1	KLF11	CHST10	PLA2G6	ZNF519	CAPNS2	ADAM17	KIF13B	IPO5	SOX9	NR0B1	TAB2
SEC31A		ANKRD20A1	DPAGT1	NPC2	NPC2	JAM2	ABCD2	RECQL4	PPP1R15B	POLM		NAGLU	VAPA	PHF6	SLC5A9	AGR2	CGA	ABCD2	KIAA1217	CLEC2B	FAR1	GPRASP2	FXN
ZC3H14		SNRPD1	CXCL5	PHTF2	PHTF2	DCTPP1	CCDC150	PPP1R13B	PDLIM2	TMEM63A		LCOR	PIH1D2	KCTD9	FBXL2	MRAS	RBMXL1	CCDC150	RP11-507M3.1	SFRP2	TMEM19	CTBS	HIGD1A
PRPF38A		ECI2	CCBL2	SYNGR2	SYNGR2	DHFR	SRA1	GCOM1	ATP6AP2	MXRA8		DRAM1	ERCC6	C14orf119	PHYHIPL	SERAC1	FGFR4	SRA1	GOLGA6L4	C11orf92	ASB5	KLB	TMOD1
TTC30B		TMEM229A	CTD-2368P22.1	YIPF4	YIPF4	JMJD8	DPF2	HELQ	RAD52	GRAP		HPS4	CNIH4	LPAR4	HIST2H3C	CARS	CPEB4	DPF2	INIP	EBAG9	ACOT11	PLAC8	SIGLEC6
INSR		SNAPC2	MFNG	TTLL6	TTLL6	MRPS11	PTPN20A	KBTBD12	CATSPERB	PAK7		RALA	BMP6	ASH1L	KBTBD12	TSPAN12	TMCO6	PTPN20A	EFCAB2	CITED2	PPP5D1	MTPN	CYLD
EIF3J		HEPACAM2	HAS2	SDS	SDS	GMPPA	TRIP12	MIB1	RBM46	KCNAB3		MCM4	NHLRC2	LRRC75A	MAP3K6	ZNF225	CALB2	TRIP12	ATP6V1H	C2CD4A	NEK4	DPP10	AP005482.1
SPAG6		DNAJC9	PPP2R5C	PDHA1	PDHA1	ACE	BCAT1	AIFM2	FZD10	ZNF839		GLRX3	F2RL3	RS1	QSOX1	ZNF800	SP140L	BCAT1	CORO1C	NPIPB4	RUNX3	SOCS5	COQ9
PLAUR		GVQW1	GIMAP6	BRD7	BRD7	DNAJC4	C1orf123	RHOBTB1	TIMM17A	F7		C19orf25	GIMAP6	LSAMP	RHOBTB1	LRRC74	NFAM1	C1orf123	ARPC1B	TIA1	UFL1	MCTP1	CLEC7A
ZCCHC16		NID1	TPRG1	ZFX	ZFX	MTHFS	NFYB	TIAM1	FAM19A2	RELB		PTGES3L-AARSD1	ZNF502	CEP19	BHLHE41	PCDHGA2	HIPK4	NFYB	MID1	TREML2	WBP1L	LMO3	ENGASE
XYLB		CCHCR1	ARSF	CUL5	CUL5	P4HB	ZNF155	MTMR9	AC110619.2	CD274		SLC26A11	OTUD6A	EDEM1	HAUS1	DSG4	TMEM53	ZNF155	NLRP7	RP11-817J15.3	B3GAT1	CCL20	ABCC8
LRIT3		ANKRD32	HSBP1	EFNB3	EFNB3	ODC1	TMEM18	CHRND	TLL2	GNL3L		NTN1	FIZ1	SRSF1	TMEM257	TAF4	HDAC1	TMEM18	KRT74	OR11A1	CRABP2	VIM	PNPLA8
NOLC1		IFT81	FKRP	SLC35F3	SLC35F3	CCDC149	GYG1	CLN8	PEX2	BCL9L		GREM2	SPATS2L	CMYA5	TPRN	PTPRF	EXTL3	GYG1	ZNF304	ELAVL1	ESD	UNC80	PCDHA11
MAEL		COX16	POLR1D	MBTD1	MBTD1	PCSK4	C10orf25	CXCL12	SMAD4	CASQ1		HRK	ATAD5	MFSD4	BCAS1	CTSC	ADAR	C10orf25	GCC1	DNAJC12	RP11-187E13.2	NKIRAS1	B3GALT5
SLC36A3		TM2D2	NAPRT1	SCAPER	SCAPER	LRRC3	SS18	EFCAB1	ST6GAL1	GP6		DYNLL1	PCDH10	SLC27A5	TNKS2	KLF11	SUGP2	SS18	ZCCHC2	FBXO47	FAM155A	TMED10	ZKSCAN8
PIPOX		GPR89A	PRDM5	CD28	CD28	C12orf43	FAM76B	SMCO1	C11orf44	DMBT1		C7orf50	TMEM199	LCP1	SMCO1	CCNH	GALT	FAM76B	BARX1	PSMD12	ADM	ATAD2B	RSL1D1
POTEH		PKNOX2	ZNF768	RAB30	RAB30	SULF2	CSGALNACT2	MOB1B	CNTN6	LNX1		FAM69A	GRAMD3	ZNF433	B3GNT3	CLCN1	SLC14A2	CSGALNACT2	TPM3	BTC	HSDL2	CEACAM7	CNOT8
TBC1D29		ZBTB41	RABGAP1L	TYMS	TYMS	LTBP3	PRSS46	MCU	CLIC6	HDAC10		STK11	FUT1	GCM2	MRPL48	ZNF625	SPTLC2	PRSS46	WDR26	ADNP	ABCE1	SETD8	EZH2
BCORL1		BUB3	PCDH10	RUNX1T1	RUNX1T1	FOXQ1	FAM122B	ATP1B1	HMBS	WBP2NL		SLC11A1	MAP3K13	NYAP2	MCU	CNIH4	ARVCF	FAM122B	DEK	MAD2L1	OR2L13	ASAH2	CDK6
LDHB		ITGB5	TMEM199	ATF5	ATF5	RAB39A	WDR93	MFAP2	ACTR3	LOXL2		FZD6	SF1	SENP6	CHRM3	GM2A	REG4	WDR93	API5	LCLAT1	RASSF5	CEACAM8	PGAP2
CLNS1A		AP000295.9	NPHS2	AGO1	AGO1	ZNF580	PRTG	MIPOL1	THOC3	GTF3C1		ZNF24	MIEF1	C5orf52	GOLT1B	SPAG17	COPS7B	PRTG	ATG4A	HMGN5	ZNF277	FCHO2	EOMES
FAM122A		THPO	MAP3K13	TRERF1	TRERF1	CARS	GOSR2	SERINC3	RTDR1	BOK		ARHGAP6	PPP1R12B	ZFP82	FAT2	ARFGEF2	PWWP2B	GOSR2	QTRTD1	TOPBP1	POGZ	CLEC5A	IGDCC3
RHOQ		WDR26	CACUL1	AP1S2	AP1S2	PTMS	KLHDC7A	SRGAP2C	SCN2A	FAM131B		ARHGAP4	CAV3	PRDM1	DEPDC1B	PCDHGC5	CDSN	KLHDC7A	TANK	TXLNB	HLA-DPB1	CSF2RA	DCAF10
STX12		ZNF107	SH3GLB1	CRYBG3	CRYBG3	DAZAP1	GALNT6	DEPDC1B	VTI1B	ACSBG1		CPA6	ABCA13	SLC35F5	ELMO2	XBP1	DCAKD	GALNT6	NAA15	CACNG2	RP1L1	ANKRD44	BRF1
ANKRD34A		CDK2AP1	RPP30	MAATS1	MAATS1	GLS	AC005754.1	ELMO2	DCAF4L2	KRT40		IFT122	GBP4	DCBLD1	SEMA5B	F2RL3	ZC3H12A	AC005754.1	CNKSR2	FZD1	TSPAN15	PRPSAP1	HOMER2
HSPA4L		SREBF1	ABCA13	WDR31	WDR31	CYP11B1	LAPTM4A	CDCA5	OCEL1	C1orf95		SYNJ2BP	CDK5R1	ACTG2	TRMT61A	PPP2R5C	PLAGL2	LAPTM4A	SLC26A7	RP11-111M22.2	SNAPIN	TTC40	ZDHHC19
TMED4		HHIPL1	ZNF765	CLVS2	CLVS2	SBSPON	ACVR2B	MACROD2	CRLS1	LTBP2		HINFP	MED17	IL10RA	LDB3	TPRG1	NOS1AP	ACVR2B	RABEP1	SEC14L4	SACS	KCNT2	DLGAP2
AKAP2		QTRTD1	PGM3	ROBO4	ROBO4	TAF4	OAS1	DAP	WDR76	ERCC3		FAM101B	STK10	OSR2	TMEM68	RNF138	TUBA1B	OAS1	DHX57	SGCA	HJURP	SNTB1	FYN
SPOCK3		ACAD9	ANAPC1	MAP3K7CL	MAP3K7CL	ARHGAP26	MKX	SEMA5B	ZNF236	DIP2B		WAC	FAM91A1	GREM1	STRIP2	PSME2	CDKL1	MKX	LBR	SP100	MSRA	FKBP5	FAM65C
FRYL		HPS3	MED17	SLFN12L	SLFN12L	USP47	PPP3CA	CTSD	TRIM65	FICD		RWDD4	ZNF510	DPEP2	AC025278.1	ZNF596	TMED3	PPP3CA	SIK2	RRM1	SPSB4	DLGAP1	TMEM104
C2CD4A		RSPH3	PMP22	KCNS3	KCNS3	WDFY2	CD81	RNF217	GGPS1	PMFBP1		TMEM167B	APPL1	TMEM170B	SETDB2	IKZF3	NANOS2	CD81	FAM84A	HINT3	ALK	KCNJ10	STAT5B
ZNF518B		KLF5	NCAM1	PKP4	PKP4	TLE2	RAB5A	SETDB2	TRIM63	FSBP		SULT1B1	RASL10B	ITSN2	TNFSF15	BCKDHB	OMA1	RAB5A	ERGIC2	ZFP1	IFNW1	PARD3B	CR2
MRGBP		CHMP4B	CDC40	CHCHD5	CHCHD5	RASGEF1B	SCAMP1	PINX1	SHROOM4	COL7A1		TRIP11	CCDC7	RFC1	LGI1	CACUL1	DIDO1	SCAMP1	NPY1R	LRRIQ3	C8orf4	LRAT	43715
DSTN		SLC26A7	FAM21B	BBIP1	BBIP1	ARHGEF10	CHURC1	CCDC117	MB21D2	RALA		ARHGAP32	SPG20	AZIN1	EFR3B	RTKN2	ZNF346	CHURC1	F3	KLHL26	SLC35F2	DUT	PACRG
OR11A1		DECR1	SPG20	TRIP10	TRIP10	CD180	KHDRBS2	TNFAIP3	BAG1	C19orf25		ASXL1	ZEB1	JAKMIP2	IPPK	TRAF5	UGT2B7	KHDRBS2	KBTBD6	HFM1	KPNA5	SET	PARS2
PYGO2		MAT2B	COL6A6	ERMP1	ERMP1	RHOU	KRIT1	SCUBE3	SLC8B1	RBM23		MTHFD1L	LCN6	ZNF343	AC012123.1	ALPK2	CARTPT	KRIT1	TIPARP	CLDN1	ANGPTL1	AC011897.1	KIF13B
IP6K3		SLC9A6	C18orf25	DNAH2	DNAH2	CNIH4	CCR10	ELP5	TSEN15	DNAJC10		WNK1	C17orf78	H2AFV	CCSER2	ST6GAL2	MAST3	CCR10	PPM1M	SMCO3	UBE3A	FAM20B	OXSR1
SNAPC3		XPNPEP1	TMC8	LRP5L	LRP5L	PPP2R2D	MME	EFR3B	KCTD2	SLC25A25		SLC25A35	OR6M1	ALKBH1	ACAP2	FDFT1	SLC2A2	MME	SIKE1	ALX1	NDN	TBC1D31	RIOK1
NR1H4		TAOK1	ZNF280C	SLC7A14	SLC7A14	PLEKHG4B	MAN1A2	ARHGAP15	MYLIP	GREM2		ZWINT	ZNF280C	TEX2	NOD1	RUNX2	ZNF33B	MAN1A2	GIF	MAGEB6	ATL2	COMMD8	DNAJC9
KCNK1		FAM84A	CAV2	RPAP2	RPAP2	CTD-2368P22.1	KIF16B	PLEKHH2	ESYT3	VWA8		PCSK1	ITGA1	SBF1	LETM2	GBP4	CTD-2105E13.6	KIF16B	SPARCL1	DZIP1L	ZNF101	COQ10B	MORN5
NKX2-1		KCNE2	RAB1A	DNAL1	DNAL1	ACTR8	SLC2A3	THRA	CCR4	HRK		FTSJ1	ERBB3	PCDHGB7	CIB4	C1QBP	ACVR1B	SLC2A3	FAM60A	C19orf10	C8orf37	GABRG1	IFT81
USP8		TFPI	HEBP1	TPH1	TPH1	NDRG1	ARID2	CCSER2	CDV3	ACLY		GPATCH2	CCDC79	ETV5	G0S2	CDC40	TSSK6	ARID2	CAPRIN1	C5orf47	MKRN1	ZNF100	ZNF189
ACTRT3		TDG	COPS2	SLC16A14	SLC16A14	ASPH	SLC25A30	CTSE	FDCSP	ZC3H6		PMF1	EIF1AX	TDRD3	CTXN2	ZEB1	HCG27	SLC25A30	C19orf43	AKIRIN1	CDX4	RAB11A	MID1
LSM11		ERGIC2	ZNF487	KCNA1	KCNA1	IKZF3	CLCN4	FAM83H	FAM92A1	C15orf62		PBX1	ACTR3C	FBRSL1	ISCA2	PPIP5K1	TSC22D1	CLCN4	RFX7	SLC22A7	DLC1	MIA3	FKBP1A
PRSS55		UCHL5	TCF19	RRP1	RRP1	DUSP13	SLC9A3R1	HS3ST1	43528	ZNF24		EXD2	MMEL1	NMNAT2	LRP12	HEBP1	43800	SLC9A3R1	FAM81B	HRH4	MARCKS	ANO5	MBD1
CACNG2		KCNMB1	ALDH18A1	ARHGEF40	ARHGEF40	SPATS2L	MRPS7	AIM1	CIAPIN1	SOAT1		B4GALT6	ZNF487	DLX3	COL20A1	ITGA1	CNDP1	MRPS7	RP11-351M8.1	DAPP1	KCTD10	TDRD6	TMEM106A
KDSR		KIAA2026	ZNF284	ZDHHC2	ZDHHC2	POLR1D	PTPN13	ZSCAN30	GYPA	ACAN		DMRTC1B	ART4	PDE6B	PHF3	TBC1D32	AAED1	PTPN13	NCOA3	PCSK2	MLF1	C8orf33	SIRPA
C7		EXOC3	KCNK3	SNRPG	SNRPG	ANKRD23	CTAGE4	SFT2D2	TSPAN2	INPP5F		RPL37	TMOD1	SEC63	PCBP3	PDP1	DDX56	CTAGE4	DGAT2	EPC2	LRRTM4	FAM154A	ZNF707
ACRC		TMEM65	HSPH1	KIAA1143	KIAA1143	SEC61A1	TRUB1	PTPN7	LIPG	PSPC1		CRISP1	ZDHHC9	POGLUT1	RFK	MTMR2	RTN4RL1	TRUB1	DSG3	PSMA3	SUPT16H	SAV1	SCEL
CBWD5		KIAA0101	B3GALT5	DMRTA1	DMRTA1	NCF2	FOXP1	ACTR10	ASB5	STARD8		IL7	PPP1R18	ZMYM6	JOSD2	TAB2	UTP6	FOXP1	HAUS3	TERF2IP	MTRNR2L1	CSRNP3	OR2C3
EIF2S1		HES1	VLDLR	ATRNL1	ATRNL1	HN1L	ATM	NUP160	ACOT11	FAM101B		CSNK2B-LY6G5B--991	AP005482.1	MED4	ANKS3	ZNF487	TRIM46	ATM	SLC41A1	GFM1	FAM120AOS	BOLL	SNIP1
SP100		PLAGL1	ZBTB6	DCP2	DCP2	LOH12CR1	KIAA1210	ADAMTS13	LILRB4	DNMT3B		RCSD1	CLEC7A	GCDH	NFYA	GRK1	AC079612.1	KIAA1210	GIGYF1	ILF2	PPP6R3	LANCL3	ITGB5
AP000783.1		FAM160A1	UBE2I	PTPRE	PTPRE	SMIM14	XPO7	RCOR1	FAM179B	DRD1		XCR1	TSPAN31	CTD-2162K18.4	SHCBP1	CXorf21	PID1	XPO7	LSM5	SERPINA10	MFSD10	ZNF737	SRSF2
UROC1		XAF1	ASUN	LRCH2	LRCH2	ENSA	MAGED4	ST3GAL1	TUBB2B	NME6		DACH1	C7orf65	FAM76B	MLLT6	TCF19	TRIM16L	MAGED4	SUPT3H	PEX13	ASXL3	GLUL	TPM3
TENM2		SDR16C5	DDX60L	SYAP1	SYAP1	MIEF1	DUSP10	BLMH	MRPS21	FAM21A		SEMA4F	HOXB3	PSMA2	MAFF	RPS6	NOMO1	DUSP10	PCDH17	FAM124A	PBRM1	TIMP3	ETV4
ZFP1		NSUN3	ZNF705B	SIGLEC8	SIGLEC8	TAF6	SCAP	PLXNA1	RAPGEF2	SBDS		CA12	VLDLR	SSUH2	ZBTB26	CYLD	AP2B1	SCAP	STK32A	NDUFB2	GXYLT2	GBAS	DEK
THRB		OLIG3	CDK6	MUL1	MUL1	TRAF5	DYX1C1	TRIOBP	ABCC9	GALNS		NPR3	RPL24	ZMYND12	RP11-176H8.1	APOO	GNAZ	DYX1C1	CCDC69	DNAJC18	JKAMP	FOSL2	ATOX1
USPL1		CWC27	COQ4	HAS3	HAS3	ANXA2	HECTD2	SLC26A6	DUSP18	PCSK1		TAP1	ZBTB6	PAH	EIF4EBP1	CLEC7A	SLC5A10	HECTD2	POC1A	PAXBP1	VOPP1	GNG2	CCDC132
SERINC4		PDS5A	LPHN3	GOLGA8A	GOLGA8A	CHD7	ALKBH2	DNAJB7	ESD	TRIM67		ORC4	UBE2I	WDR93	PLXNA1	TSPAN31	PQLC1	ALKBH2	PNMA2	ZFP28	RAB6C	ATP11A	CDK2AP1
STOML3		TNFSF12	DCAF10	AQPEP	AQPEP	PPP1R12B	ZNF134	OSBPL3	EEF1E1-BLOC1S5	CES4A		ZNF630	WIZ	ARL8B	TRIOBP	COX5A	SERPIND1	ZNF134	CHEK1	CNTLN	CD46	RBM15B	HHIPL1
HKDC1		FAM81B	TMCO1	TSSC1	TSSC1	SH3GLB1	MSTN	IL24	FARS2	CDC5L		SMLR1	PES1	PRTG	TPGS2	ARHGEF6	RP11-5A19.5	MSTN	BNIPL	RBFA	NOS3	CPT2	ADD3
RBPJ		NCOA3	COL3A1	URM1	URM1	ART3	HSD3B2	MINK1	HSDL2	MEST		SPATA13	ZNF705B	PAPD5	DNAJB7	VLDLR	VAC14	HSD3B2	ILKAP	VMA21	MLYCD	CYB5R4	HIST1H2BN
C11orf54		NFX1	KALRN	FMNL3	FMNL3	GBP4	PEG10	DAB1	FAM8A1	TECTA		RP11-520P18.5	CCDC8	TCTE1	LSM14A	EP400	NEURL1B	PEG10	SLC16A3	SUMO3	SACM1L	C14orf37	ATG4A
LARS		NUDT15	SLC25A40	C11orf44	C11orf44	KLK4	SGIP1	RAB12	ABCE1	ANO1		MRPS33	CDK6	JPH3	LLPH	VEPH1	NME3	SGIP1	KLF10	GABRQ	BTNL8	SNRPF	SOWAHB
PHF21B		FSD2	DLGAP2	FNDC3B	FNDC3B	CDC40	C12orf61	RWDD1	C6orf118	CRTC1		FRAT1	GPR97	EDEM3	C15orf38	KRAS	WDFY4	C12orf61	POLR2K	MTRR	PARP16	GALNT14	CCDC71L
ADAMDEC1		CHM	FOXN2	COL8A2	COL8A2	ZNF510	SRRD	RFNG	PALM3	BEST2		C9orf66	HEG1	SDPR	DAB1	ERVMER34-1	NRDE2	SRRD	SERPINB10	BROX	NDC80	DAG1	NAA15
BCL6		AGPAT5	TMEM104	CNTN6	CNTN6	WNT5B	LCORL	MAMDC4	SYDE2	XCR1		AC022532.1	IFT22	GABBR2	CYP11B2	ZNF705B	CSNK1G3	LCORL	ACP1	MOXD1	RNPEP	RP11-385D13.1	CREG2
CSNK1G1		DUS2	T	TMC4	TMC4	COL6A6	GPR125	DHRS2	ESRP2	SEMA4F		GPSM1	IL1RAPL1	PKDCC	MFN2	FAM65B	ZNF214	GPR125	PURG	PPWD1	TBX19	AADAT	SRSF7
RBPMS		DUXA	IPO7	ZNF678	ZNF678	PRDM9	BRCA1	SSR2	MCC	APBA1		SLC25A16	MAP3K9	IGLON5	ZC3H15	C10orf2	USP20	BRCA1	TMEM117	QRFPR	DUOX2	NCOA2	ALS2CL
CDC23		ACSM2B	43715	LPAR1	LPAR1	ZNF280C	DIP2C	SMTNL2	WDR17	PREPL		ZNF831	CRTAC1	TRIM14	RFNG	EOMES	COL4A5	DIP2C	SLC38A9	RNF165	GBP2	INTS9	RSPH3
RIBC1		KRTAP2-3	DDX3X	MAPKAPK5	MAPKAPK5	NARS	RP5-1021I20.4	ZNF480	SNAPIN	CD40LG		DCAF5	C1QL4	UBA6	JAM2	KIF23	HSH2D	RP5-1021I20.4	XAGE1E	GAB1	RPTOR	CFL2	CHMP4B
GCSAM		CBWD1	MMP13	LRRC75B	LRRC75B	RP11-579D7.1	STPG2	PSME4	C5orf64	SPATA13		CDCA4	RNF135	PCGF5	ZNF69	GALNT13	TIMMDC1	STPG2	NECAP2	DCUN1D1	C12orf29	RBBP4	APP
YBX1		TMEM123	IGF2BP1	WDR44	WDR44	DOPEY1	EHBP1	SRCRB4D	RTP1	TPST1		SNRNP48	C19orf52	RBM8A	MAMDC4	AC139100.2	DBNDD1	EHBP1	ZNF354B	BCCIP	MLH3	KCNMB2	EPAS1
ARRDC3		KERA	USP54	DCAF4L2	DCAF4L2	ATG16L1	ABHD10	CX3CL1	KPNA5	C9orf66		UNC45B	PAK3	FBXO40	EGFR	RNF135	43719	ABHD10	GCH1	AHR	FXYD6	PIK3R1	MAT2B
BBS10		RCN2	TP53BP2	MSH6	MSH6	QSER1	ZNF844	CSTB	AKAP8	PAIP1		TRAPPC3L	DLGAP2	KIF16B	MRPS11	TFAP2A	MBOAT7	ZNF844	C1D	SH2D4A	DIAPH1	C6orf222	NAP1L5
RP11-758M4.1		RP11-113D6.6	METRN	CTNNA1	CTNNA1	LCA5L	CROT	PCSK4	ATL2	MARK2		FRK	RPGRIP1	PTK2	SMTNL2	ACAA2	PNMA3	CROT	TP53	RSBN1L	C21orf91	ARMCX3	SIK2
GFM1		GPR116	FSTL1	RAB27B	RAB27B	PRR23B	TMEM26	ZFHX3	ZNF101	ALDH8A1		CCDC28A	2007-09-01	ARID2	ZNF480	SLC3A1	CD37	TMEM26	BAG4	FBXW2	TMEM9B	PNRC2	TBC1D30
AGBL3		MAGEA2B	C1QTNF7	USP26	USP26	ZDHHC9	OTP	RPL13	CYP27C1	ITGA5		AC021218.2	GPR77	TTC28	ACE	TMCO1	OGFR	OTP	SPTY2D1	C18orf54	FAM133A	SATB1	ADRA2A
NMT1		POC1A	CNNM2	INPP4A	INPP4A	NPAS4	CTAGE8	TPX2	ENDOU	SERPINB9		RP11-169F17.1	HACE1	NOVA1	SLC2A11	HOMER2	CACNG7	CTAGE8	TMEM140	SP140	ZDHHC4	CHIC1	TDG
LAMC1		NAPG	SERPINI2	KCNE4	KCNE4	SPRED2	ALPK1	GSTM3	RQCD1	TMPRSS3		RPUSD4	INO80C	AL162407.1	DNAJC4	DZANK1	C2CD2L	ALPK1	MOCS3	CAST	BLOC1S5-TXNDC5	BRCC3	ERGIC2
FOXF1		QSOX2	NID1	PHLDB2	PHLDB2	RAB31	MAL2	RP11-190A12.7	PRELID2	ADO		NET1	IGF2BP1	DKC1	HIST4H4	KALRN	SFTA3	MAL2	MITF	YIPF5	CDCA7L	SKI	UCHL5
RAB40C		FAM222B	MVB12B	RASGRP1	RASGRP1	DDX4	C4orf29	SOHLH1	DMC1	FNBP1L		BACH2	BCAS4	TIMM22	NR2E1	FOXN2	CRHR1	C4orf29	TNFRSF10D	RP11-315D16.2	ESM1	APOBEC3D	DLEC1
HYDIN		RP11-849F2.7	BDNF	STRBP	STRBP	B3GALT5	PTCHD1	COX7A2L	DNAJB9	ZNF831		MST1R	USP54	TIMM10	PRAF2	FAM65C	OAF	PTCHD1	ZNF543	FSIP1	NMD3	MOB4	AMMECR1L
C17orf105		CHEK1	ATP6V1H	CNGB3	CNGB3	HOXB3	FMO2	TMOD3	LINGO4	PNMAL2		PSMC2	RER1	ACP6	PATE2	RPGRIP1	GPANK1	FMO2	ADAMTSL3	MIS18A	AGPS	PPM1L	KIAA0101
LMAN1		SNX14	ZC3H3	BAG1	BAG1	ZKSCAN8	SCN3A	CMTM5	CCR5	CDCA4		S1PR5	C1QTNF7	TPK1	C11orf72	HEY2	IFITM10	SCN3A	NUAK1	COX10	GJB2	DAZ2	RHD
CXCR2		ZDHHC3	HIP1R	TECPR1	TECPR1	NDP	DMD	CCDC138	UQCR10	ITIH3		TMEM138	NMUR1	ZNF134	CCDC149	THOC1	PITPNA	DMD	HS3ST5	SHE	SNTN	ETV1	CANX
LRRC8E		SPON2	SLC16A9	MIB2	MIB2	WIZ	CSE1L	KCNC3	CA13	UNC45B		TPRG1L	CASP2	TICRR	PCSK4	DDX3X	CNTD2	CSE1L	PHF6	ZNF514	ZNF181	GGCX	F3
CYP20A1		NA	PRKCE	XPNPEP3	XPNPEP3	CKS1B	BPIFC	SERPINH1	SCIN	TRAPPC3L		CMSS1	PRR34	STK38L	AGO4	MMP13	SIAE	BPIFC	HSD17B11	H3F3B	UBAP1	CDKN2AIP	KBTBD6
PROSER1		KLF10	USP15	TUSC3	TUSC3	RSL1D1	SUPT20H	KPNA4	GATA1	LONP2		GINS3	PPP1R1A	STX7	KLF7	INO80C	ALDH3A2	SUPT20H	HHLA1	PTPRZ1	SLC16A1	LRRC57	C16orf80
POLR3G		TTC12	PREP	C1orf106	C1orf106	ZNF705B	DDX18	SLC23A3	ACTR2	C19orf60		EXOSC10	BLOC1S3	TMEM67	ZFHX3	SFTPB	RAB40B	DDX18	VIL1	SEC24B	EIF4A2	SLC13A3	ADIPOQ
DESI1		PSMD13	TMEM106A	IFFO2	IFFO2	CDK6	SP4	PLCZ1	SNAPC5	AC021218.2		GATA5	BDNF	NRK	RPL13	SETD2	TTC38	SP4	C14orf119	ANGPT1	CPM	ARL4D	NSUN3
SUN1		ROBO3	FZD3	PRRG1	PRRG1	EOMES	RAB11FIP2	PALM	PPP6R3	PSMC2		BPIFB6	EFCAB2	MOCS2	CD96	MCCC1	RPRM	RAB11FIP2	PPP4R1L	C22orf34	METTL13	CD97	RP11-383H13.1
SLC10A7		ZNF680	SCEL	KLHL32	KLHL32	KIF23	TTLL6	AGR2	QKI	ATP7A		ADCY10	CLSTN2	PCDHGA3	C12orf43	BCAS4	SLTM	TTLL6	KIAA1751	TMA16	DLG3	USO1	CAPRIN1
TMEFF2		IGSF9B	ZMYM5	C2orf44	C2orf44	SORBS1	FZD4	SAPCD2	AP4M1	ITGA3		DQX1	PRKCE	LARGE	SULF2	RNASE11	PAX7	FZD4	MND1	NXPH1	TMEM241	CNKSR3	MRPS17
GAB1		CCDC30	ITGB5	ASB5	ASB5	IL1RAPL1	PITPNM2	SLC9A5	HOXA5	PLCL2		PDE6G	ANXA8	TPM4	STMN4	RP11-1220K2.2	KDM4B	PITPNM2	IMPA1	DFNB59	CYP4F31P	UBR2	FEZF1
AHSA2		GPR75	SRSF2	RAD51L3-RFFL	RAD51L3-RFFL	IGDCC3	OSBPL11	C1QTNF9	TMC5	RGS11		DIO3	DENND1A	EML5	SSBP1	FSTL1	CD6	OSBPL11	COL21A1	UBE2D1	CNRIP1	POM121C	MAGEB18
ST8SIA1		ANHX	RPS20	SAMD4A	SAMD4A	CRTAC1	SLC30A8	DSG4	DEDD	OPRK1		HOXD11	PREP	DIP2C	CCDC138	KIAA1468	PVR	SLC30A8	NAT9	FBXO27	CXCL11	TMEM246	C6orf25
CHSY1		USP12	HRH1	ABCC9	ABCC9	TSFM	RBM39	SBSPON	CCDC91	CHUK		DHX58	CPD	LARP4B	SMIM4	CNNM2	PIK3R2	RBM39	HS3ST3B1	PAPD4	ATAD2B	RSRC2	TYSND1
TAX1BP1		ATXN10	PRR23A	RPL18A	RPL18A	PAK3	SLC35F3	TFEC	ZDHHC6	GATA5		SLC22A25	FNBP1	FAP	ZNF226	CCDC89	HMHA1	SLC35F3	RBBP6	IDE	GUCY2C	TBX2	MYSM1
RABL2B		CLDN22	LYSMD1	NEK1	NEK1	TMCO1	RCL1	KLF11	PBRM1	CCDC93		P2RY11	ZBTB41	ZNF844	KPNA4	MRPL20	HTT	RCL1	RERE	P2RY8	ZRANB3	COPS4	NCOA3
BCL2L1		ZNF354B	SLCO3A1	B3GAT1	B3GAT1	VPS37B	ERMN	AMOT	PAQR8	TRIM29		PIWIL2	FASLG	GIMAP4	SQSTM1	EYA3	DCXR	ERMN	SH3PXD2B	FAM149B1	BMP10	AKAP7	HDAC9
RASEF		ARMS2	VHL	BLOC1S6	BLOC1S6	C1orf21	CSNK1D	PBDC1	TATDN2	NHLRC3		WDR78	FOXRED2	PSD3	ZNF519	CORO1C	CPNE5	CSNK1D	HUS1B	MFF	FCHO2	SEZ6L	RNF128
SLCO1A2		CLEC10A	SLC26A7	ESD	ESD	C11orf49	ZNF845	ARHGEF10	KLK11	ZNF764		PROSER2	SFT2D3	NAA50	KRTAP3-1	MCM7	ARL2BP	ZNF845	LRPPRC	NPAP1	APOBEC3C	GLCCI1	REXO4
SPATA6		GRM6	DECR1	SLC19A2	SLC19A2	T	RIF1	LOX	RAB6C	KCNJ13		MAP4K3	PACS2	KLHL42	SLC25A10	FBL	LGI3	RIF1	MRPL35	C1orf220	TLR3	ACVR2A	LPP
SLC16A2		MFHAS1	RABEP1	MRPL30	MRPL30	LBX2	MAK	ERCC6	HMCN1	NBN		KCNMA1	PML	ARHGEF11	SAPCD2	SLC35A5	CHKB-CPT1B	MAK	AMMECR1	JAKMIP3	TTC40	NXT2	ACSM2B
OSGEP		ZG16	SLC9A6	FAM155A	FAM155A	IL18RAP	SLN	LUC7L3	RMDN1	RANBP10		SLC4A4	CCM2L	RSRC1	ZNF225	FKBP1A	KRTAP5-4	SLN	SREBF2	PGM5	VCP	NAA30	ZXDA
KCNK13		TBC1D16	DHX57	C1orf180	C1orf180	WBP2	HS3ST2	WWTR1	CD46	PDE6G		SMARCAD1	WDR26	NCMAP	ZNF800	CTSO	RP11-108O10.8	HS3ST2	NYAP2	LACTB2	SNTA1	ZNF708	CBWD1
JDP2		EXOC4	LBR	COX14	COX14	GPR77	GP1BA	EMC3	AHCTF1	DIO3		ZNF536	RHPN1	PLCB1	ID4	MBD1	C15orf52	GP1BA	HDHD1	TUSC1	NPEPL1	ZNF592	GIGYF1
MEDAG		C10orf11	ALG10	COL4A2	COL4A2	DDX3X	C1orf122	GM2A	DOCK5	HOXD11		ARFGAP3	IL7R	SPICE1	AHRR	KRT74	PIK3R5	C1orf122	MLPH	CSMD3	KCTD3	RGS1	ATP2B1
C18orf54		DHRSX	FAM84A	HSDL2	HSDL2	INO80C	CRYBG3	NHLRC2	ZNF701	SLC24A2		MAPK8IP1	GPR64	TBX1	SFMBT1	PPIA	IL2RB	CRYBG3	PXDNL	SH3BGR	FNDC1	C4orf33	CRAT
43723		ZNF543	UCHL5	ZPBP2	ZPBP2	IGF2BP1	YIF1B	IKZF4	RPP38	DUOX1		PSD	CCDC71L	TMX4	DHX40	MTMR12	FAM189A2	YIF1B	IL22RA1	SLMO1	DUSP28	ZNF280D	FBP1
DYNLT3		LEMD3	ALG9	GOLGA6L1	GOLGA6L1	MCCC1	WDR31	HAS2	SACM1L	KCNMA1		ATG4D	NAA15	FUBP3	USP47	ZNF304	ALG1	WDR31	FAM53C	COCH	DBR1	BHMT2	NSD1
PACSIN1		THAP10	CAPZA1	RBMS3	RBMS3	BCAS4	PCNX	ARFGEF2	GALNT1	TRIM62		UCN2	RAD51D	GABRA3	CTSC	FOXRED2	FAM110D	PCNX	RECK	EIF3M	RAET1E	RNFT1	PITPNM1
CAST		PDE4D	RBAK	CNNM3	CNNM3	SLC35A4	SLC7A14	KCTD5	PIGP	MAPK8IP1		NUDCD3	SPECC1	PTCHD1	ARHGEF10	PACS2	DNAJB2	SLC7A14	SGMS1	TPST2	AC004381.6	SMIM10	RCN2
SDHA		PPP1R11	KIAA0101	PRNT	PRNT	RIOK1	TMEM161B	CSPP1	KCNK10	ATG4D		GBP5	ALKBH5	CD300LB	SSX7	HTN3	MYOCD	TMEM161B	THAP5	CHIT1	HOXB9	ADAM22	KIF12
HOXC10		FAM178A	F3	HELZ	HELZ	HMGN1	ZNF37A	GIMAP6	HSPA14	MEI1		MEI1	EPAS1	SVOPL	ZNF625	FAM162A	IL16	ZNF37A	DCBLD1	FAM193B	PRNP	KLHL15	NAPG
USP14		MAP2K6	SV2A	HFE	HFE	TP53BP2	ZNF395	ZNF444	ZSCAN1	SF3B1		CACTIN	RABEP1	KCNS2	KCNJ1	ZNF107	TRAF7	ZNF395	PROX1	DDA1	MYCBP	PRIM1	DDX31
HERC4		HHLA1	TIPARP	MCC	MCC	TOMM20L	NMB	CRISPLD1	WSB1	RBFOX1		PTBP1	2007-03-01	SCN3A	NHLRC2	KLF16	TBC1D22A	NMB	SDHAF2	ATP6V1C1	COQ10B	MBLAC2	QSOX2
ANKRD30BL		RP11-47I22.3	PODNL1	TESPA1	TESPA1	SERINC1	TPH1	RNF138	GLRA2	ZNF501		FBLIM1	LBR	PRKG2	NCKAP5	IL7R	ITIH1	TPH1	ADAM17	CYP1B1	ADAMTSL1	DCUN1D3	PNMA2
STARD13		GHR	EPHA7	E2F3	E2F3	FSTL1	FBN1	PSME2	WDR36	ADRA2B		PTDSS1	SIK2	DMD	ACTR8	API5	LMBR1L	FBN1	ABCD2	PDIK1L	DDX46	METTL21A	PDE1B
TREM1		SEC61A2	SIKE1	RGMB	RGMB	CASP2	TMTC4	ARSF	PAQR9	SEC16B		CHL1	NREP	CNIH1	HAS2	TRPA1	FAM46C	TMTC4	CCDC184	KLHL9	MIA3	LRRC31	ALCAM
POTEF		ANXA5	CWC27	NRIP3	NRIP3	NID1	NSUN7	HLA-DOA	NCKAP1L	MRTO4		ELAC1	FAM84A	B3GAT2	TIMP2	SOWAHB	HYI	NSUN7	MED1	UBE2D2	KCNH5	MID1IP1	PURG
POU4F2		ACBD3	ADIPOR2	KCNB1	KCNB1	BLOC1S3	COMMD4	DUSP13	FXYD6	GFOD1		SLC2A10	TFPI	SP4	F2RL3	ZNF322	C12orf42	COMMD4	GSR	LRGUK	NIPA2	DNM1L	RP11-362K2.2
DDI1		ADAMTS2	CAPRIN1	DPYSL2	DPYSL2	MVB12B	GPC4	PARG	UBA5	LIN9		NT5E	ERGIC2	ACTC1	ACER1	HPS3	PORCN	GPC4	ZNF207	MYO3A	ULK4	PSMG1	CSRNP2
TOPORS		GRIK5	DDX10	PLN	PLN	EYA3	STX16	POLR1D	SVOP	BCL2		FCRL6	C4orf46	GPR37	ZNF596	PDS5B	VPRBP	STX16	TMEM132B	CEP162	C17orf58	RNASE4	TERF1
ATXN7		MND1	AC064874.1	TMEM97	TMEM97	ZNF189	ST6GALNAC3	TMEM199	THOC5	PDXK		ERLIN2	DLEC1	LHPP	OTUD6A	DBF4B	ELF3	ST6GALNAC3	BEND2	AQP11	SCNM1	AGBL4	GRM6
DCHS2		METTL23	ACVR1	GINS1	GINS1	NOL9	HOMEZ	SEC61A1	ADAP2	CD151		ZSCAN22	FKBP9	C9orf72	ASPH	RSPH3	SNX20	HOMEZ	BCAT1	RCBTB1	PCK1	ZNF74	SOCS6
GAP43		PATE1	RFX7	GDAP2	GDAP2	AP1M1	ZDHHC2	ZKSCAN7	ORMDL2	ARSB		KIAA0895L	RHD	FECH	ARSF	CHMP4B	ME3	ZDHHC2	AZIN1	CNTN4	PDE12	FAM3C	CBFB
CNTNAP3		PTER	MYSM1	GTF2IRD1	GTF2IRD1	PKNOX2	KIAA1143	NKAIN1	APOL3	SLCO2A1		PIFO	BMP8B	HDGF	NSMF	SLC26A7	PTPN4	KIAA1143	RALGPS2	ZNF547	MID2	S100A10	PRADC1
AC108938.5		HS3ST3B1	NFX1	EFCAB11	EFCAB11	TMEM106A	ZNF607	MGLL	C4orf3	UQCC2		LRRC66	STK32B	DDIT4	HLA-DOA	DECR1	CYB5D2	ZNF607	AMD1	ASB18	TAS2R14	MRPL9	GCH1
CNN3		PKDREJ	WDR5	KRT13	KRT13	CPD	DCP2	HN1L	UBXN10	CABP7		AKAP1	VDR	SENP2	HNRNPH3	NAP1L5	MARK4	DCP2	NPR1	ZNF462	DIS3L2	MAPRE1	ARFGAP1
TMEM150C		MTMR7	BPIFB4	CYP27C1	CYP27C1	FNBP1	LRCH2	CACUL1	PANK2	NAP1L4		LIN9	TRMT2A	NOX1	EXT2	ADAM19	ELFN2	LRCH2	ACYP2	OPRL1	UBE2Q1	C2orf61	TP53
PLA2G7		RP11-247C2.2	AMPH	CDK9	CDK9	KRT74	RNF4	RTKN2	EPS15	MYH9		BCL2	KBTBD6	PIKFYVE	PCDH10	NREP	CCL28	RNF4	DYRK2	RETSAT	DARS	MYH11	BAG4
THUMPD2		CTNS	CBWD1	JMJD7-PLA2G4B	JMJD7-PLA2G4B	ZMYM5	HNF1A-AS1	PLEKHG7	STK35	PIANP		DAGLB	ACTBL2	AEBP2	FEM1C	MYO6	AASS	HNF1A-AS1	ZNF317	THOC2	HSF2	KLHL1	LRRC15
GPIHBP1		PURB	YWHAQ	CCR5	CCR5	FOXRED2	C19orf54	TRAF5	TBCEL	FAM20A		UBA52	ALDH6A1	TET3	CYBA	ADRA2A	SGSH	C19orf54	TEX2	NAPB	MYRFL	RNF180	TNRC6B
PAPD4		TAF12	NSD1	TRIP13	TRIP13	SFT2D3	FAM208B	ANXA2	MSH2	STYX		AHNAK2	CAPRIN1	MMP2	FUT1	ERGIC2	LRRC20	FAM208B	RELT	PLCH2	KNG1	DUSP8	FYTTD1
TRAPPC6B		C14orf142	PCDH17	NWD2	NWD2	FARSA	AQPEP	ALPK2	RP11-1102P16.1	ZNF516		ZNF333	CD72	ERMN	MAP3K13	SLC17A4	POMT2	AQPEP	ZNF253	PLEKHA1	STAM2	ATP1B4	ADAMTS12
FAM149B1		SENP6	TMEM184C	CYP4F3	CYP4F3	PACS2	NRM	NDRG2	CCDC90B	CHRNB3		LRP11	KLHL29	SOST	MGLL	MLH1	TMEM37	NRM	CREB1	SCAF1	CMTM4	CHCHD4	B3GALNT1
PRKAG2		HPSE	CCDC69	SPTLC3	SPTLC3	PML	PFN2	SH3GLB1	DPH3	RFX1		SCRN2	MRPS17	APOLD1	ZNF526	UCHL5	GRM5	PFN2	ZNF436	VEZF1	SNRPF	FPR3	DHRSX
LMOD3		SLC35F5	C8orf59	STS	STS	CCM2L	PEX2	RPP30	GPRASP2	ZNF620		C4orf26	ABI3	CSNK1D	RTKN2	C4orf46	MAPK14	PEX2	CRYBB2	RP11-347C12.1	SFPQ	IFRD1	ADAMTSL3
PLCH1		THAP5	NAPG	RALGPS1	RALGPS1	HRH1	PPARA	APITD1-CORT	KRTAP13-1	MYRIP		ZNHIT6	MICB	FOXL2	NPHS1	KCNMB1	CDK2	PPARA	NMNAT2	ZNF660	DAG1	MSL3	LITAF
GRIA4		SMARCE1	NAB1	KIDINS220	KIDINS220	GNAT1	FAM117B	ZNF765	PLAC8	RSPH10B2		WNT2B	DDX10	PLEKHG3	RPP30	RBAK	NFKBID	FAM117B	XAGE3	BZW1	ZNF331	IL9	THAP10
PDGFD		SRA1	DDX31	ACTR2	ACTR2	HTN3	WDR82	PGM3	SLC35A3	AP4E1		TMED5	CAMKK2	ATP5G3	ZNF330	AP001652.1	DUSP15	WDR82	UTY	RP1-27O5.3	HIST1H4H	CNTN3	PDE4D
ZNF326		PTPN20A	FAM222B	SCN1A	SCN1A	DEK	FSCN3	CERS1	RRAGA	SLC31A1		RGPD5	SLC25A43	CD28	CWH43	PLAGL1	TMEM135	FSCN3	ZMYM6	TRIM5	ZNF263	FHDC1	CHST10
ZNF684		ITSN2	PNMA2	FAM120AOS	FAM120AOS	ATOX1	LRP2	PMP22	E2F6	SNX9		CSTA	C16orf89	RIF1	SFTPA2	XAF1	GNA13	LRP2	GRIA2	TRIM21	MRPL17	MRPS10	PRRC2C
IGSF10		RFC1	ALCAM	AP4M1	AP4M1	PAX8	FNDC3B	STK10	MCTP1	ACE		MAP2K3	TYSND1	RAB30	SLC25A42	ISY1-RAB43	PTPRR	FNDC3B	FGF11	FAM154B	ARL6IP6	UBE2K	SLC39A2
FAM153B		BCAT1	SCN10A	LMTK2	LMTK2	ADD3	SEPHS1	WNT5B	LMO3	TSPAN9		RHPN2	MYSM1	MAATS1	C17orf78	SDR16C5	NAB2	SEPHS1	ARL4C	PXT1	GAD2	IPO5	GHR
RP11-352D3.2		HORMAD1	TMEM117	IFI44L	IFI44L	NAA15	C10orf12	SNAP91	UNC80	CECR6		RNF175	AAMDC	RP11-664D7.4	CCM2	EPHA7	CELSR2	C10orf12	ANKRD40	KIAA1324L	UGT2B4	SESN1	ZBTB49
STX11		C19orf82	CCR2	PLA2G16	PLA2G16	HPS3	PNMAL1	COL6A6	TMEM241	FOXD2		PHB	ABI2	WDR31	IFT20	UBE2QL1	PSMD2	PNMAL1	SLFN11	FUT10	PABPC1	CLNS1A	DCAF13
PLXNA4		ACYP2	MPP5	UNC5C	UNC5C	PDS5B	CLIC6	EED	KRT10	NADK2		BYSL	HDAC9	TMPRSS11B	PPIP5K1	TSPY2	TNIP1	CLIC6	TRANK1	CMC2	CDYL	NPL	ASH1L
NCBP2		TECTB	TC2N	PCDH1	PCDH1	DBF4B	EFR3A	ZSWIM7	ATAD2B	XPOT		SERTM1	FSD2	CLVS2	ITGA1	ARAF	SECISBP2	EFR3A	FAM122B	IFNG	MCMBP	SH3RF1	COL21A1
LRRN3		TXNDC16	MRFAP1	PARVA	PARVA	SRSF7	IL22RA2	MUC22	SETD8	SNTB2		STYX	WDR5	RFXAP	ERBB3	FAM81B	SLC19A3	IL22RA2	C7orf73	SLBP	RPRD1B	ANKRD46	MYNN
RBX1		NFYB	TRPC6	RAB6C	RAB6C	MED12L	PPP3CB	CAV2	FAN1	TMTC3		RP11-108K14.8	CHM	IFT140	C14orf80	ABI2	TYK2	PPP3CB	WDR93	WDFY1	FAM9B	PGAM1	SLC27A5
AP1AR		SH2D7	NECAP2	LRRC10B	LRRC10B	BOLA1	PTPRO	MAP6D1	ZNF525	PAPPA		ZC3H7A	ANK2	NOTCH1	TBC1D32	HDAC9	BAX	PTPRO	PRTG	TACR3	NIT1	ROR1	LRPPRC
ZBTB33		PPFIA4	FAM156B	NR4A3	NR4A3	TAOK1	RTDR1	SLC25A14	ACSM4	EME1		VAMP5	DUS2	EXOSC1	CYP2W1	NFX1	CAPNS1	RTDR1	HDDC2	TRHDE	THAP11	RAP1GDS1	USP45
CPVL		CLEC1A	USP12	CSTF1	CSTF1	TBC1D30	SCN2A	C14orf80	HAUS6	SLITRK4		ZNF620	AC011484.1	ERMP1	DOPEY1	DSG3	ZDHHC8	SCN2A	POTEE	TIGIT	CDCA7	FGF18	DACT1
RPL22L1		ZNF253	CLDN22	ZNF860	ZNF860	DDX25	PPT1	MTMR2	CSF2RA	ANKIB1		MYRIP	VNN1	RAB3IP	QSER1	DUS2	GDNF	PPT1	RRS1	NDST3	APBA2	LUM	TAF12
DEFB114		GYG1	DFFA	FBXO3	FBXO3	KCNE2	RAE1	GAS2L3	BRAP	PTPN1		GPD1	IFNAR2	C10orf105	STT3B	ZXDA	LSMEM1	RAE1	TRMT13	TARSL2	ZNF362	DAZ4	SENP6
PDE7B		RBMS1	SOCS6	ABCG5	ABCG5	SH3BGRL3	MSH6	RP1-37E16.12	COL1A1	PPTC7		AP4E1	DOK6	CASP3	HNRNPU	IFNAR2	PCK2	MSH6	FAM217B	AGTR2	ARMCX3	ELMOD1	TMEM78
LAPTM4B		POGLUT1	MFHAS1	PSAT1	PSAT1	SLC17A4	PVRL4	DOPEY1	WT1	FAM83F		AADACL4	SKP1	IGFBP7	AC135178.1	SKP1	CD74	PVRL4	PDE1A	SENP7	SCYL2	TAGAP	PRDM1
ACSL4		GCDH	TRUB2	B3GNT6	B3GNT6	GGT5	CRLS1	ATG16L1	EIF2S3L	HSF1		ZC3H8	NSD1	ZNF37A	LCA5L	RASSF2	FOXM1	CRLS1	LAPTM4A	PKN2	IFIT5	TNFRSF10B	SLC35F5
43529		YME1L1	BAG4	RASSF6	RASSF6	C4orf46	WDR76	CLEC7A	THEMIS	ETNK2		PTPN21	TMEM184C	ARFGAP2	MMEL1	STK32A	FOXH1	WDR76	ZNF469	MATR3	TMEM185B	TSNAX	DCBLD1
EFCAB5		TM6SF1	TBC1D16	ASB6	ASB6	KIAA2026	DSCC1	ABCC8	KCNT2	FPGT-TNNI3K		RP11-171N4.2	PREB	COMMD4	FXN	NCL	TRMU	DSCC1	SDPR	LRIF1	CLDN10	ZNF595	LUZP2
CSTF2		RIOK2	SIX1	PLEKHO2	PLEKHO2	SUMF1	INPP4A	RAB31	FOPNL	ZNF135		ADNP2	CCDC69	ARL15	THAP6	PIP4K2A	DISP2	INPP4A	GRAMD4	CRIPT	WDTC1	ZCCHC3	ARIH1
NUP54		FAM76B	LRIG2	VCAN	VCAN	AMMECR1L	PABPC3	HSPH1	MAGEC2	P2RY2		TMTC3	GAGE1	STX16	SLC22A18AS	LOR	ADSS	PABPC3	ELF4	DDIT4L	JAK3	DZIP1	SDHAF2
CYB5B		FRG1	FYTTD1	RPGRIP1L	RPGRIP1L	EFNA5	INTU	C7orf65	DRICH1	CCR6		PAPPA	AL360004.1	ZNF814	RPS6	ADH6	RALGAPA2	INTU	IL36G	MFAP5	PRPF38B	XKR4	CCDC184
GUF1		TRIM41	C10orf11	DUOX2	DUOX2	KIAA0101	PRORY	PCDHA11	CSGALNACT1	COL19A1		LYNX1	PLP1	GPD1L	NPAS4	NAB1	MOCOS	PRORY	GSTA1	TMEM30A	KCNA2	LYRM1	SMARCE1
ZNF782		PSMA2	COX7C	SRSF6	SRSF6	ADIPOQ	SSFA2	SLC7A5	BTK	DLG5		PHACTR4	FAM222B	C3orf56	TSPAN31	RFC2	B9D2	SSFA2	UBQLN2	MYF5	ARPC1A	FAM127C	ZNF432
ZNF547		SLCO5A1	RTCB	PTGER2	PTGER2	EPHA7	CDY1	GPX7	FNDC1	SH2D1B		UMODL1	PNMA2	PNN	RAB31	THSD4	HRH3	CDY1	ARNTL	C12orf36	C6ORF174	TXLNG	GFRA2
DLG2		FAM122B	WDR49	LZTFL1	LZTFL1	NSUN3	PHLDB2	WDR6	SLC25A17	BOD1L1		SLC16A10	ILKAP	ST6GALNAC3	C7orf65	CHEK1	MARS	PHLDB2	CHURC1	RP9	ZMPSTE24	ZBTB21	RNF149
BCDIN3D		C3orf62	ADAMTSL3	LIFR	LIFR	TNFSF12	RASGRP1	GID8	PRY	MROH7		PTPN1	TTC12	TMEM198	RCAN2	SNX14	C21orf67	RASGRP1	KRIT1	ATP8B2	RPRML	CALD1	TMEM170B
NAPB		HDDC2	LEMD3	TMBIM4	TMBIM4	TMEM38B	STRBP	RSL1D1	IRF3	MDFIC		FAM83F	SNPH	NOL6	PCDHA11	PSMA8	RAB6A	STRBP	LCN10	GTPBP10	TBCA	ADNP	C4orf32
KMT2A		SPANXD	NUAK1	DIAPH1	DIAPH1	ADIPOR2	PUS7L	CNOT8	MAGEC1	TMTC1		HIPK3	SCN10A	RRP1	B3GALT5	BNIPL	ZNF341	PUS7L	SLC6A16	GPR123	PSAPL1	LCLAT1	SLC25A38
MFSD6L		ASAP1	DDX21	KIAA1875	KIAA1875	FAM60A	MPHOSPH6	EZH2	SLC46A2	MCM5		ETNK2	SLC25A1	JUN	HOXB3	ASAH2B	GJB1	MPHOSPH6	SERP1	ITM2A	PRKX	FIGN	TMEM132B
COLCA2		RPS19	ZXDC	RBM19	RBM19	VSTM2A	RPL17-C18orf32	CDK6	HMOX1	LIN28B		P2RY2	SFXN2	ZDHHC2	VLDLR	ALCAM	PNPLA6	RPL17-C18orf32	ST3GAL5	NUGGC	ZNF592	JPH1	IFNAR1
PPP1R21		FAM217B	PHF6	CLIP4	CLIP4	MTRF1L	CLTCL1	FAM65B	APOL1	ZSCAN29		SLC9C1	IGSF9B	FAM105A	ZKSCAN8	SFXN2	ADAD2	CLTCL1	TRUB1	UGT2B11	PHLPP1	LYRM7	BCAT1
RP1-27O5.3		BPGM	MAP2K6	COL5A1	ZFP36L1	HLA-DOB	DDX11	PGAP2	SMNDC1	WNT4		CCR6	LMO7DN	GPR19	EP400	PURG	SCN3B	DDX11	TAMM41	DOCK9	ZNF280D	STRN	TNFSF18
EIF1AY		MMP16	PARP8	C4orf3	COL5A1	GALNT4	XPNPEP3	EOMES	MYO5A	PROK1		COL19A1	CCDC30	CRTAP	GXYLT1	ZNF680	FBXL4	XPNPEP3	KIAA1210	TNRC6A	NMT2	IPP	PLA2G2D
MFSD2B		MTR	EXOSC3	AC106873.4	C4orf3	PPFIBP2	TUSC3	C1QL4	GABRG1	SH3RF3		DLG5	RHOV	PDLIM2	WIZ	CCDC30	SLC2A13	TUSC3	ITGB3BP	GFI1B	TMPO	FAM45A	AMD1
KIAA1324L		LYZL1	CEP104	LRRC32	AC106873.4	C6orf25	INPP5K	TSFM	RNF19A	PADI3		KCNK2	NHP2L1	FBXO28	ERVMER34-1	TRPC6	NUP210	INPP5K	AL162407.1	MBNL1	SLC9A9	C7	H2AFV
RLF		MMAA	DCAF13	ESM1	LRRC32	CAMKK2	FAM92A1	TMEM40	ZNF286B	SFTPC		CCDC14	C15orf39	FBN2	RET	ATXN10	MIEF2	FAM92A1	DYX1C1	NANP	RAD18	MED28	NFYB
XPO4		GABRB3	ACBD3	GTF2H2C	ESM1	OXLD1	C2orf44	SPTAN1	HEPHL1	C1orf233		PLD1	TRPC6	PGGT1B	RSL1D1	DFFA	SLC25A32	C2orf44	MRPS24	OXR1	TEX261	ZNF329	PPFIA4
PMM1		ICE1	PPP4R1L	PPP2R1A	GTF2H2C	NFX1	OPHN1	COL3A1	DIAPH3	FOXRED1		AKNAD1	USP12	LRCH2	ICAM2	RHOXF2B	C9orf131	OPHN1	LIPA	GPM6A	MBLAC2	EIF2S1	TMEM66
METTL14		SSMEM1	TOP2B	MLXIPL	PPP2R1A	PKNOX1	GYPA	SLC25A29	RAB11A	DNAAF1		SH2D1B	DFFA	CATSPERB	C10orf2	RALGAPB	NUTM2E	GYPA	TES	PRG2	ATF7IP2	SP100	CDK8
DERL1		TTLL7	PANK3	FAM126A	MLXIPL	HAUS3	PPP5D1	KALRN	RBBP5	CREB3L4		SVEP1	VPS9D1	RBM4B	HEG1	CERCAM	SEMA5A	PPP5D1	PLXDC1	UBR3	RCHY1	SERPINA5	ZNF436
FBXO22		PLA2G3	TMEM239	BEND4	FAM126A	MBIP	AQP3	DLGAP2	GPR171	C1orf86		AMN	SLC26A10	TOP2A	IFT22	PRADC1	EHD4	AQP3	PYURF	CNGB1	EEF1A1	KLF8	TRPV1
STARD7		AGPAT4	NNAT	MSH2	BEND4	SKP1	FMO6P	C1orf21	CEP44	GRHL2		DNAJB6	GRM6	PCDHGB6	GALNT13	GCH1	MAB21L3	FMO6P	MYO1F	ABCA12	KDM8	DDX55	RBMS1
ARHGEF9		ARID2	PTER	DYNLT1	MSH2	CREM	SAMD4A	FOXN2	DGCR6	LRRC38		MCM5	CBFB	IMPAD1	SORBS1	MFHAS1	MTMR4	SAMD4A	ANKS1A	ZNF610	MDH1B	C2orf15	TEX19
AMACR		FBXO34	SRSF1	PRDM7	DYNLT1	LRRFIP2	POGK	FYN	ZC3H13	INSRR		TMX1	CNP	PBXIP1	AC139100.2	BAG4	NUDT8	POGK	HADHA	GFPT2	EIF5B	CLIC2	ZMYM6
METTL21C		PZP	DNAH5	KLB	PRDM7	TMEM184C	RUNX3	FAM65C	PPP4R1	LPAR2		PKLR	ZNF571	ASTE1	SWSAP1	LRRC15	KRT75	RUNX3	STX7	SYTL4	CERS5	ZFP1	VPS51
DPP4		C11orf63	SH3PXD2B	CPM	KLB	PLEKHA8	TP73	RPGRIP1	FAM154A	TMEM180		INTS4	FAM27E2	PFN2	SLC3A1	FAM27E2	ACOX3	TP73	F13A1	RRM2	RIMKLB	LRRIQ3	DPYD
TACR3		C8orf58	PURB	DPP10	CPM	CCR7	PRMT6	HEY2	OIT3	FBXL2		PCDHGA11	TNRC6B	LRP2	SLC25A40	RHOT1	STEAP4	PRMT6	LRCH3	FOXA2	BACE2	TFDP1	GRIA2
TARSL2		LCMT1	USP45	ZNF460	DPP10	PIP4K2A	SEC23B	LIMS3	C17orf58	PHYHIPL		WNT4	TBC1D16	USP32	GRTP1	DHODH	PERP	SEC23B	MOCS2	RPS14	CXCL17	THRB	CAMK2A
MATR3		ZSWIM1	OMD	E2F6	ZNF460	CCDC69	TMEM87A	DDX3X	KIT	PPP1R13B		IBTK	SIX1	FMNL3	C1orf21	TSPY8	U2SURP	TMEM87A	RP11-276H1.3	RASGRP3	TNFRSF21	FRMD3	PADI1
SLC31A2		DKC1	NYAP2	TFRC	E2F6	NAPG	TPD52L2	PAQR6	HDDC3	SLC38A7		ANKRD17	SPTY2D1	C11orf44	C11orf49	UBASH3A	ALG2	TPD52L2	CADM1	RCOR3	XRN1	VSNL1	PSMA2
KLHL41		CCDC183	POTEJ	TMEM38A	TFRC	DDX31	C1orf180	HACE1	RBL1	43533		HMOX2	NLE1	MEAF6	NXNL1	TMEM140	MYOF	C1orf180	GPR125	KLHL12	SLC35E2	CLDN1	ARL4C
ROBO1		CEBPB	SPATA6L	ADAM12	TMEM38A	QSOX2	LRRC58	NAA40	SIM1	HELQ		STAG2	AC009365.3	KIF26B	FYN	FYTTD1	NIPAL4	LRRC58	ITGAV	RP11-82I10.1	DEPDC5	JAG1	ANKRD40
UFD1L		EIF2S3	C14orf142	DLG3	ADAM12	THSD4	TRAK1	INO80C	C3orf67	MYO1C		UBE4A	GPR4	ABHD11	RPGRIP1	ALDH5A1	ANPEP	TRAK1	HSPA12A	ACTR3B	IRS1	RBPJ	SLFN11
EIF4G3		STK38L	SENP6	TTYH2	DLG3	RP11-849F2.7	ZPBP2	HMGN1	PCK1	KIF3C		ADH1B	AGFG2	EIF4E	HEY2	RP11-650K20.3	CARD8	ZPBP2	ARL1	GTPBP4	CD8B	C3orf58	TRANK1
TMEM30A		IDH3A	ZXDB	DYRK3	TTYH2	CMTR2	TCEAL4	FSTL1	CHTOP	ALDH1L2		TIMM8A	LRTOMT	C10orf12	IPO7	RTCB	GPR26	TCEAL4	RBM5	ZNF473	RAC1	SMCO3	ATP6V0B
RBM12B		SEPSECS	SLC8A3	TMED10	DYRK3	SNX14	HIF1A	MARK3	GBAS	BCAS1		FOXI2	PRR27	XIRP1	CUBN	WDR49	C1QTNF5	HIF1A	SYNC	DCK	CT47A10	SLC2A4RG	FAM122B
PCDHB7		RAB15	THAP5	ATAD2B	TMED10	ADAM11	PM20D2	NID1	BEST4	CXCL12		FAM203A	TNFRSF10D	EFR3A	NAA40	TNFRSF10D	CDHR4	PM20D2	FBN3	PFKFB2	NRP2	ALX1	PRR14L
CATSPER2		P2RY13	ACTG2	KPNA1	ATAD2B	USP28	AADACL3	BLOC1S3	ZNF763	TNKS2		CRNKL1	BCL6B	CDCA3	MMP13	NUAK1	RGPD6	AADACL3	ANK3	ZNF559	ANKRD7	OGFRL1	PAH
C3orf38		CUEDC1	ABCD2	ICOS	KPNA1	NA	GIT2	CORO1C	TBCC	LIM2		KLK7	HECW1	ZNF678	PARP9	C1orf168	HSFX2	GIT2	GIMAP4	TFE3	LALBA	HTR4	ATG14
GTPBP10		IFIT2	RNF149	P2RX4	ICOS	MURC	E2F3	HIP1R	SLC25A45	MRPL48		CHST9	CEP104	ALG14	FLAD1	PRRC2C	FAM127A	E2F3	CROT	CYP4A11	NIF3L1	C1orf143	ZNF608
CLSPN		WSB2	TRPV3	CCDC47	P2RX4	ALCAM	SMARCA5	WFDC3	MYRFL	MCU		P4HA3	RPL23	PPP3CB	SETD2	HECW1	CMAS	SMARCA5	SH3GL2	ATXN3	ANKRD13C	ACVR1C	GOSR2
MFSD8		MOCS2	ZNF207	PIM1	CCDC47	CCDC121	HLA-DPB1	TWIST2	STAM2	CENPV		LRRC38	HDAC4	TBC1D24	RNASE11	CADM3	LILRA6	HLA-DPB1	KLHL42	CCDC122	DNER	KRT80	KLHDC7A
C1orf109		POLR2D	STK39	CLEC5A	PIM1	FAM221A	RP1L1	CTSO	IL1RN	RP11-152F13.5		CEACAM1	C9orf69	PTPRO	ELAC2	RP11-47I22.3	ETS1	RP1L1	HUS1	PARD3	OTUD4	BTF3L4	ZBTB46
PLSCR1		TFDP2	RFC1	POMGNT1	CLEC5A	IGSF9B	PAIP2	PRKCE	PTGS2	ZNF384		FBXL2	DCTN4	MAPKAPK5	SHC3	AC023632.1	SGCD	PAIP2	LDLRAP1	GORASP2	GPR135	FAM168B	FAM217B
ZFP69		APOBEC3F	PDE8B	KIAA1462	POMGNT1	SSTR3	RGMB	C11orf57	CPT2	GOLT1B		PPP1R13B	ADAMTS2	SLC10A1	ZNF789	MTURN	ALB	RGMB	ECHDC3	ANTXR2	ATF1	C5orf47	PDE1A
ACKR2		CBLB	HNRNPK	LRRC19	KIAA1462	KRTAP10-12	F8A1	GPR89A	SFPQ	MFAP2		43533	LRRC75A	VTI1B	C1QTNF7	HPGDS	LMBRD2	F8A1	PRPS2	BNIP3L	DEFB132	GBP1	KIAA1524
PSMB3		ZNF217	AZIN1	IGJ	LRRC19	NECAP2	ZNF443	PKNOX2	RNF20	MIPOL1		HELQ	RS1	CBX1	DNAJC9	GHR	DPP8	ZNF443	KIAA1147	CLLU1	RPL26	STYK1	AC005754.1
OGFOD1		AGBL5	ATP9A	ATRX	IGJ	FAM104A	C8orf4	RRAS2	RMDN3	PROX2		USP13	LSAMP	DCAF4L2	KIAA1468	RPL23	PTPN14	C8orf4	RNASEH1	KCNC2	LYRM9	FAM177B	PPP3CA
CUX2		THEM4	RALGPS2	CCL14	ATRX	VPS9D1	FUT2	ZBTB41	HIST1H4H	SRGAP2C		KBTBD12	TMEM239	DVL1	NDFIP1	HDAC4	TMIE	FUT2	CCAR1	SGSM2	MESDC2	SPRY1	UGT3A1
KIAA1919		CLEC4G	ST6GALNAC2	ZNF773	CCL14	CLEC10A	SLIT1	PPIA	NPVF	ELMO2		MYO1C	PCSK7	CPAMD8	HTR2B	RICTOR	HS2ST1	SLIT1	TMX4	AIFM1	SHOC2	AKIRIN1	MLLT4
CCDC80		TBC1D3G	H2AFV	DLGAP1	ZNF773	RALGAPB	HIST1H2AG	OXSM	HYPK	DHX37		AIFM2	PATE1	TUBA1C	PRR34	ADAMTS2	ARHGAP17	HIST1H2AG	CTRC	OPA1	KMT2D	NPTN	PCGF5
KIF21A		TRIM22	TEX2	ZMYM1	DLGAP1	GRM6	KPNA5	ERP44	HOOK1	ADH4		PRDM11	IMPA2	MSH6	BLOC1S3	CWF19L2	POLM	KPNA5	DERL2	FAM63B	VPS26B	CCBE1	GABRB3
PTPMT1		PET117	CLEC1A	TLR10	ZMYM1	SOCS6	MPEG1	ZCCHC2	SEC24A	DAP		SLC7A11	EDEM1	GPD2	CCHCR1	GRIK5	SLITRK1	MPEG1	FETUB	PVRL3	GORAB	FDX1	SCAMP1
ZWILCH		NUP214	THAP1	GRHL3	TLR10	FAM27E2	ANGPTL1	SNIP1	MCPH1	SEMA5B		TM9SF4	SRSF1	CRLS1	MRPL20	PANK3	ZFC3H1	ANGPTL1	CD300LB	STAT1	GPALPP1	VGLL2	ARNTL
SNX6		ANK3	ETV5	KCNJ10	GRHL3	DNAJC17	TRAF6	MORF4L2	PIK3R1	SPTB		SHC2	SLC27A5	C1QTNF2	CORO1C	PATE1	CPSF2	TRAF6	SVOPL	RIMS3	MRPS10	GDF5	HCFC2
SLC16A12		GIMAP4	PKP2	SRRM3	KCNJ10	TBC1D16	UBE3A	WDR26	AP1S3	POTEG		CLN8	EVL	USP26	MTX2	PTER	TMEM63A	UBE3A	SHFM1	FAM47E	TBXAS1	TSPYL4	PLA2G3
XKR6		ORC3	FAM122C	CALN1	SRRM3	SAMD1	CYP27C1	HRH1	LRRC8C	VWC2L		SLC25A20	CXCL3	BICD1	MAP3K11	DNAH5	MXRA8	CYP27C1	43535	YES1	RP11-451M19.3	C8orf17	ARHGAP35
LSM12		STK17B	TEX19	SLC1A7	CALN1	FYTTD1	GTPBP8	TRAM2	RHBDL2	C1orf50		ATP1B1	HIVEP2	ATP1B3	MID1	PURB	PAX5	GTPBP8	VSIG10L	SASH1	AC018755.11	C11orf70	PTK2
SIPA1L2		ANKRD36	YME1L1	C6orf106	SLC1A7	TNFRSF10D	MRPS18C	EPC1	BCAP29	FAM106A		CNTFR	ENKD1	NR3C1	C1orf112	LRPPRC	PKM	MRPS18C	ATG4C	PRSS37	CT47A11	HOXA10-HOXA9	SLC25A30
COPA		ATP6V0A4	BOD1L2	ANKLE2	C6orf106	PDE4D	NKD1	ETV4	NEK9	FAM86A		PROX2	TAF12	TMEM132D	DLX6	LCP1	MROH8	NKD1	RUNDC3B	RGL1	SIAH1	FYB	KLHL13
POU3F1		C11orf73	RIOK2	RBP7	ANKLE2	BCL6B	RNASE7	SREBF1	SREK1	ZNF292		C19orf12	TMEM78	RASGRP1	SIRPA	HIF1AN	BCR	RNASE7	DNAH9	OLA1	ZFP64	AGBL3	FBXO34
TXNL4B		NRF1	GRIA2	ZBED6CL	RBP7	FAM178A	ADAM2	HHIPL1	NADK	ANO8		DHX37	MTRNR2L4	SLC6A2	KRT74	C14orf142	IL17REL	ADAM2	NPC2	ACTR6	SFRP2	LUZP4	CLCN4
NUDT16		TMEM182	RGPD8	ZMYM2	ZBED6CL	MAP2K6	NWD2	MTMR10	NT5M	DTNB		MACROD2	HPSE	MRPS25	TNFRSF1B	MLPH	NTRK3	NWD2	PKIB	CASP12	CD109	PRKAB2	NOS1
PRDX6		NUP35	TRIM41	FLT1	ZMYM2	VIL1	TRMT1L	LYSMD1	FAM118A	FAM83H		VWC2L	LMOD1	PRRG1	PML	TAS2R30	RAB28	TRMT1L	CTU1	ZNF488	CISD3	PRICKLE2	LAMC3
RPRD1A		C4orf29	SLCO5A1	HOXB9	FLT1	CXorf36	RNF24	PDS5B	COL4A4	SERPINB8		PPP2R5D	SLC35F5	SPSB2	SNIP1	OSBPL9	MAP4	RNF24	RNF145	ZNF717	RAP1GDS1	TRAPPC2	SHKBP1
ECM2		POLR3A	SSUH2	GDE1	HOXB9	FAM19A5	RALGPS1	NUDCD1	SLC13A3	WEE1		YWHAB	LEPRE1	NPEPPS	SLC35C2	PRDM1	PAOX	RALGPS1	CDH1	UBE2W	AUNIP	NDUFB2	XPO7
CCDC102B		TRAK2	CXCL6	GMPS	GDE1	LPAR4	DESI2	FMO1	RBBP8	SLC37A2		LDB3	ADAM17	CIAPIN1	PIP5K1B	RECK	TRPM1	DESI2	RAB11FIP2	POMP	ABCG1	DNAJC18	TIMM22
VMO1		FPR2	ARL8B	PRNP	GMPS	HDAC4	AP5B1	TMEM256-PLSCR3	NAMPT	GJB4		STRIP2	IL10RA	N4BP3	RPS20	PNKD	KIAA0907	AP5B1	PDHA1	ABCA1	ELMOD1	CLHC1	CCZ1B
CES5A		CCER1	POTEE	RPLP0	PRNP	DCAF13	MARCKS	MED12L	PRPF38B	ZSCAN30		SPHAR	GFRA2	TSPAN2	WDR26	SGMS1	TRIM7	MARCKS	FZD4	HGF	CITED2	SLC22A15	RP11-51F16.8
CCDC186		SCN3A	ASAP1	GABRG1	RPLP0	RICTOR	POLD3	IQCH	RNF212	SFT2D2		RNF217	DPF2	AQP1	FAM162A	GABPB1	MYL3	POLD3	OSBPL11	C1GALT1	COMMD2	GSTM2	CEBPB
MORC3		VSIG10L	KLHDC7A	NCOR1	GABRG1	TYW3	GPR98	RABEP1	DOCK4	DNAJC14		KLHL21	TMEM170B	AXL	EPC1	SMARCE1	PCTP	GPR98	MAU2	MAP3K19	RDH10	DGKB	TICRR
OR1I1		UGT1A5	MRPS5	PRDM10	NCOR1	ZSWIM6	SNAPC5	43531	RBM24	CYP26B1		EFR3B	TRPV3	NUFIP2	CCL5	RIMS1	NPAS3	SNAPC5	ZNF185	DCLRE1B	CYSLTR1	NEK11	STK38L
KANSL1L		MADCAM1	CRAMP1L	SYNPO2L	PRDM10	LRRC75A	TEX30	XPNPEP1	HYKK	COL20A1		ANO8	C4orf32	GCC2	ATOX1	MED1	EXOC6B	TEX30	S100B	DDO	GCSH	BARX2	ZBTB37
ZNF615		RUNDC3B	KIAA1524	VASH1	SYNPO2L	NAT9	TMEM209	DHX57	CDKL3	TBC1D2		THRA	ZNF207	NEK1	CCDC132	TRPV3	ITCH	TMEM209	NOX1	GRIK2	CISD2	FAM160B1	BSPRY
GAREM		FKBP7	MAPK1IP1L	CSRNP3	VASH1	EDEM1	LIMK2	TUBG1	RSRC2	ACTR10		CTSE	AC006455.1	EEF1E1-BLOC1S5	SSX4B	C4orf32	BCL9L	LIMK2	ISLR	TGFBI	PAWR	PROSER1	CD48
CCNI		MICALCL	FAM46A	C3orf67	CSRNP3	SPECC1L	ASXL3	ADAM19	ZMPSTE24	ZNF736		CFHR5	SLC25A38	DPYSL5	NCOA5	TMEM132B	DPYSL4	ASXL3	NFAT5	SATL1	FCAR	NR2C1	MSTN
APBB1IP		DNAH9	CHP1	CHTOP	C3orf67	MFSD4	PBRM1	TDG	YKT6	RFK		SERPINB8	TMEM132B	SLC4A7	ADD3	PDE8B	RPS19BP1	PBRM1	FAM206A	PPP1R1B	AP000679.2	SCUBE2	PNPT1
BTBD7		PHTF2	GABBR2	HSD17B2	CHTOP	GADD45B	JKAMP	SLC17A4	RGS18	JOSD2		LETM2	HNRNPK	TRAK1	C10orf91	GLDN	KCNK9	JKAMP	CTD-2215E18.1	KIAA1467	LYRM1	DDAH1	C9orf47
OPA1		PKIB	PPP3CA	C19orf47	HSD17B2	C10orf35	CTC-534A2.2	FADS1	ITGA10	MLLT6		NHS	PLA2G2D	RBMS3	SOWAHB	BCAT1	HOXD4	CTC-534A2.2	PIKFYVE	COL17A1	OR11A1	SLC10A7	CUEDC1
DDIAS		USP2	MTR	NCAPG	C19orf47	SURF6	AJAP1	RBAK	TBCA	SPCS2		LILRB2	ONECUT3	DYNC1LI2	ACAD9	CDC42BPG	HDAC10	AJAP1	CARS2	NUPL2	ST7L	GAB1	LCORL
RUFY2		MB21D1	MMAA	TRIM33	NCAPG	PURB	VOPP1	AMMECR1L	HDAC2	CNST		AIM1	AGMAT	RYR2	CNKSR2	JAKMIP2	TBC1D10C	VOPP1	ERMN	SLCO1B3	ST7	PGRMC2	PCDHA2
CACNB2		TSKU	UBA6	HIATL1	TRIM33	ACSS2	UNC5C	TMEM65	NXT2	MAFF		SETD5	JAKMIP2	GK	LYSMD1	POSTN	EML3	UNC5C	ME2	INMT	PDCL	ZNF35	AMPD2
RASSF8		CERS2	UBQLN2	PIP4K2B	HIATL1	VPS13B	CENPF	AP4S1	ZNF491	ZBTB26		DNAJC14	DDN	NDUFS1	SLCO3A1	ACYP2	ANKRD18A	CENPF	ZNF845	RNF6	LRRC10	RP1-32I10.10	TRPC7
KRTAP24-1		ACTC1	ICE1	GOLGA6A	PIP4K2B	AMMECR1	IKZF5	EFNA5	CNTN5	ZNF48		CYP26B1	DCAF7	KIF9	RAD51D	DDN	FAM131B	IKZF5	ATP5G3	ATG10	NFRKB	MYT1L	TFDP2
EHD2		ATP6V0D2	FBXO40	GOLGA6L6	GOLGA6A	DACT1	HMCN1	CANX	ERN1	EPN2		WBSCR22	SBF1	FAM114A2	SPECC1	TXNDC16	PTPRD	HMCN1	CD28	SLC28A3	ELAVL1	KCNMB4	CBLB
KCNB2		PPP1R3A	ARNTL	PPOX	GOLGA6L6	WASH4P	COX20	SMG8	FAM81A	ST3GAL1		PCNXL3	CREB1	VPS37A	DBF4B	TEX2	ZNF566	COX20	RIF1	RSPO3	DNAJC12	THTPA	GDA
PRKD1		CENPA	CHURC1	RHOH	PPOX	HIVEP2	GAPT	XAF1	ZNF184	RP11-176H8.1		CRB1	YME1L1	PLN	VHL	ZNF253	TMEM175	GAPT	RUNX1T1	EVA1A	PSMD12	MPRIP	FAM192A
GLRX5		FECH	MAN1A2	HECA	RHOH	SREBF2	HNRNPC	NEUROG3	RAP2C	EIF4EBP1		PCBP3	CTD-2162K18.4	GINS1	FBXL7	RAB43	TMSB4Y	HNRNPC	TEX10	DENND2C	MAD2L1	CASP8	GPR125
PLEKHH1		DBP	EIF5	AKR1C1	HECA	NYAP2	NR4A3	SIKE1	RAD18	SCN4A		ANKS3	SZT2	SLIT1	FMO1	PCDHGB7	TBC1D17	NR4A3	KCTD21	CDKN2AIPNL	LCLAT1	ARFIP1	ZNF217
IFT80		OSBPL11	CKAP2L	CDC42BPA	AKR1C1	ZDHHC12	AHCTF1	ADIPOR2	TEX261	IGF1R		IL3RA	LRRTM1	GDAP2	ALKBH5	C10orf25	LTBP2	AHCTF1	MAK	SALL1	NKX2-1	GNAQ	MLX
CAAP1		SLC30A8	FBXO41	RP11-385D13.1	CDC42BPA	TAF12	ZNF626	VSTM2A	PRIM1	IFT57		CNST	BTN2A2	MAPK8	GIP	ZNF436	ERCC3	ZNF626	FOXL1	SRD5A3	LYRM7	RPUSD3	LARP4B
TRIM39		TAF1D	TTC8	GAD2	RP11-385D13.1	HIF1AN	FAM83D	MTRF1L	DCUN1D3	TPGS2		ZBTB26	PSMA2	AKAP8	ADAM19	SS18	EVA1C	FAM83D	HS3ST2	TWIST1	CCNY	PLAG1	TRIM22
C1GALT1		PDIA4	PTPN13	RPRD1B	GAD2	ZXDB	TXNRD1	MICB	TFPI2	LONRF1		EPN2	ISYNA1	SPATA9	TAOK1	PKP2	FSBP	TXNRD1	EPSTI1	SLC27A2	TXLNB	CCDC157	STPG2
PSRC1		PSMG3	TRUB1	RP11-625H11.1	RPRD1B	IL22RA1	FCGR2B	DDX10	UGT1A6	OSBPL3		ST3GAL1	PNO1	PCDHGA6	SIK2	DLX3	TMEM51	FCGR2B	GGA2	MLANA	VSX1	ATXN7L3B	ZNF844
ZIC5		RBM39	SHKBP1	GINS4	RP11-625H11.1	NFATC4	LRRC70	GALNT4	H3F3A	MINK1		RP11-176H8.1	APAF1	TBC1D7	DDX25	TYW1	NAGLU	LRRC70	VGLL3	SPIN1	MALSU1	NFIB	SALL3
TRIQK		MBTD1	SCAP	NIPAL1	GINS4	ZMIZ2	STEAP2	SPIN4	DDX5	LLPH		MSL2	ZNF608	UBE3A	FAM84A	ANO4	CDCA8	STEAP2	CHRNA4	PABPC5	ZNF534	TRMT10B	SYNC
MTOR		MTG1	MINOS1	MRPL10	NIPAL1	GDPD3	RAB36	CAMKK2	TRAT1	MFN2		SCN4A	PAPD5	ATL2	IKZF1	ZNF490	MYEOV	RAB36	NAV2	RNF125	ACRC	ADTRP	OR5T2
GRIK2		EDC4	HECTD2	MCPH1	MRPL10	TM6SF2	IQCD	RFX7	LARP4	ACBD5		PLXNA1	GALNT6	ENDOU	AC024940.1	RGSL1	RGS6	IQCD	SLIT2	ASB11	CYP2S1	SNX29	KLHL42
ZFP36L2		ME2	PLXDC1	APIP	MCPH1	LMOD1	RASSF6	CCDC64	PSMG1	FMR1		SLC26A6	GALNT8	CASR	GPR17	CCSAP	RALA	RASSF6	PCNX	MUC15	DNAH10	MYCL	PRPS2
MSMP		SMIM9	MYO1F	C10orf71	APIP	DCBLD1	EDNRB	VPS13A	ZC3H14	PKD2L1		SH3D19	DNAJC11	KTN1	DST	ASPG	RBM23	EDNRB	C1orf52	AKAP6	AP000783.1	RIMBP2	NCAM2
ABCC5		C3orf33	ZNF134	RB1	C10orf71	ARIH1	ASB6	NCOA3	SYNE1	BEAN1		SNRPE	CHP1	CYP24A1	DNAJC24	FGF11	NTN1	ASB6	RBM7	PHEX	KLF8	FOXR2	HOXD3
PLXDC2		DPH1	TICRR	SPRY3	RB1	ABCD2	SRI	DSG3	RPA3	RFNG		OSBPL3	WDR74	RSL24D1	SUMF1	TRIM41	SLC25A25	SRI	SMG9	ATXN3L	RNASEH2C	MEDAG	SHBG
MAGT1		TEX10	EIF2S3	AP1S3	SPRY3	PTPN20A	VEZT	CORT	GABPA	JAM2		LSM14A	ZNF469	KRT77	FNDC7	NPAS2	LAMTOR3	VEZT	AR	CBR4	DSG2	DYNLT3	KIAA1147
FHL5		NECAP1	ZBTB37	BCAP29	AP1S3	RFC1	SFXN3	PKNOX1	SPRY4	KARS		ASB13	SDPR	DNAJC13	AP4S1	ANKRD40	GREM2	SFXN3	ERMP1	CACNA1D	FGF5	CAST	USP51
KLHL24		MICU3	PNPT1	CFLAR	BCAP29	SPIN2A	RP11-17M16.1	REXO4	SPAG6	DNAJC5		RGPD1	FAM57B	TRMT1L	ABHD2	SLCO5A1	HRK	RP11-17M16.1	TMEM161B	TGIF2-C20orf24	TENM2	NLRC5	ZNF697
AGTPBP1		AP1S2	MOB3B	PPM1L	CFLAR	GLDN	ELMSAN1	DBC1	C2orf61	BTBD3		PIK3C2B	ATP6V1B2	RNF24	EFNA5	SLFN11	GPX1	ELMSAN1	ZNF26	ARHGEF18	TTC23L	UBE2D3	CCAR1
SLC35B4		CD226	F13A1	RCBTB2	PPM1L	PIRT	EQTN	DUS2	PPAPDC1B	EGFR		TIFA	MMAA	NUDT4	KIAA0101	ARMC3	ACLY	EQTN	RTP4	CTNNA2	ZNF345	ZNF391	KIAA1211
TAF1B		GP1BA	FABP7	COL4A4	RCBTB2	AZIN1	C12orf29	TBCCD1	ASGR2	TLE1		MFN2	UBA6	DPY30	CENPL	KLF13	KIAA0319L	C12orf29	POLR2M	RBM44	SPSB1	COX15	TMX4
UBXN2B		GGA2	NRK	ADPRHL2	COL4A4	RIMS4	PTGER2	ATP2B1	ZNF823	SMTNL2		PKD2L1	SLC7A1	AP5B1	XAF1	DYNLRB2	STK11	PTGER2	ORMDL1	GPBP1	TFDP1	DTWD2	POLR3A
POTEB2		ATG101	ZNF143	PRPF31	ADPRHL2	AMD1	POLR1B	CTSF	ZNF429	ACE		DDX17	FBXO40	CXorf38	ZFR2	ATG14	REV1	POLR1B	ZNF395	C5orf27	PIGB	TOPORS	LCNL1
FRAS1		VGLL3	CBLB	ARSK	PRPF31	ZNF343	TMBIM4	RHCE	GPR135	MYLK2		RWDD1	FOXP4	RBM14-RBM4	DPP9	ASAP1	SLC11A1	TMBIM4	SLC16A14	MMP8	PLD2	SLC9A7	DOCK10
HEY1		RLN1	SSPN	C14orf105	ARSK	SLC28A2	DIAPH1	CREM	IFRD1	HEPH		PABPC4	DCDC2	PCDHGB1	ISY1-RAB43	TRMT13	FGF10	DIAPH1	GPC4	ZNF652	ZPR1	TSHZ1	FPR2
IRG1		ESR2	GDA	RP13-279N23.2	C14orf105	ST6GALNAC2	C21orf91	NSD1	LRRC28	PSME4		ZNF69	MME	ZNF44	SDR16C5	FAM72A	PAPOLG	C21orf91	ANKRD49	SYT14	JAG1	H1FOO	CCER1
ATP2B3		PAN2	NCEH1	FGF9	RP13-279N23.2	H2AFV	COG5	MFSD2A	MAF	CX3CL1		DCUN1D2	MAN1A2	GPR98	PODNL1	ZBTB46	ZNF24	COG5	CER1	MTF2	SYNPR	ARMC10	CPT1C
SLIT3		DRAM2	BRCA1	C6ORF174	FGF9	PPFIA4	PCDHB16	KIF12	GJC2	CDH23		DSE	PLA2G3	SCN1A	FAM204A	CRAMP1L	ARHGAP6	PCDHB16	OVCH1	EWSR1	SMCO3	BCL7A	ATG4C
OCIAD2		BBIP1	ITGAV	METTL16	C6ORF174	SBF1	CCL22	PCDH17	PMPCB	KLF7		AFG3L2	SERP1	RMND5B	EPHA7	PDE1A	PGPEP1	CCL22	COLEC11	FRRS1	SLC2A4RG	AKAP5	MICALCL
ELL3		DCC	DIP2C	YWHAZ	METTL16	ZNF436	ARPC2	TMEM184C	RP11-127H5.1	EVI5		ZNF480	SLAMF7	SRPK1	NSUN3	GALNT8	KIAA1549	ARPC2	PIK3R3	ISCA1	BLOC1S2	VPS41	CNIH1
TADA1		ERMP1	FAF2	ERICH1	YWHAZ	NMNAT2	CLIP4	MORN3	C1orf56	ZFHX3		SURF1	PZP	QKI	FOXK2	KIAA1524	ZNF117	CLIP4	HNRNPLL	LATS1	ADI1	GK5	KANSL1
G2E3		SLC7A14	HLA-DMB	HDAC2	ERICH1	RBMS1	ZNF583	PLEKHA8	HSPA9	LRRC3		ASPHD2	FAM27E1	PLA2G16	CAPRIN1	GREB1L	UBE2E2	ZNF583	KIAA1143	TM2D1	C5orf47	CTSB	DDX18
PDZD8		TMEM161B	ARL1	ACVR2A	HDAC2	SEC63	HSFY1	CETN3	LDLRAD3	WWC1		IDNK	ATM	SPNS3	MTRF1L	PCDH12	AC006116.20	HSFY1	CRTAP	RNF213	STYK1	H3F3B	PMAIP1
RNF125		ZNF26	ABHD10	MYF6	ACVR2A	ANO4	BLOC1S5-TXNDC5	ADH6	KDM6A	LTBP3		MRPL27	LAMC3	IL17F	KLHL29	ZNF233	WAC	BLOC1S5-TXNDC5	DMRTA1	ANGPTL3	USP35	CHRNB1	KBTBD4
TMEM207		C10orf105	ZNF844	KIAA0284	MYF6	NGB	CORIN	PLP1	MAP7	TMOD3		KCNAB1	AL162407.1	ASXL3	C14orf23	EDEM3	MIEN1	CORIN	PGGT1B	CAB39	CDC73	SERPINB5	YIPF4
SCIMP		CASP3	SYNC	RNPC3	KIAA0284	CYTH3	MAMDC2	THSD4	NKAIN2	PRR5L		HIST4H4	DKC1	PBRM1	MICB	FAM46A	IQGAP1	MAMDC2	TDRKH	ATP13A3	FANCF	BRD1	SP4
AS3MT		DNAL1	COX7B	NTPCR	RNPC3	POLA2	STRAP	C7orf49	IPO4	KRTAP4-11		P4HB	C5orf20	PAQR8	DDX10	PCDH18	UBTD1	STRAP	SLC24A3	DYNC2H1	SLC24A5	CLEC19A	MICU1
MUC15		ORMDL1	NUP214	L2HGDH	NTPCR	POGLUT1	UTS2B	COL9A1	AIMP1	RPUSD1		HERC3	MAVS	AJAP1	MTFR1L	CHP1	NPIPB5	UTS2B	TXLNA	PIGN	TNRC18	UBE2D1	FZD4
AKAP6		TMC6	ZNF385A	PSMB2	L2HGDH	YME1L1	C6orf226	USP28	SAE1	FAM64A		CCDC149	PRRT3	NOX5	SPIN4	GRAMD4	NRBP2	C6orf226	CATSPERB	NIPBL	DAPP1	TAT	KIAA1432
LRRK2		COMMD4	PSD3	BHLHE22	PSMB2	BOD1L2	DEFA3	SPON2	MCUR1	APCDD1L		PCSK4	ZNF667	GAPT	C6orf25	RAB5A	GAN	DEFA3	TRIM55	DNTTIP2	FDX1	SEC22A	BRD7
TNN		SLC16A14	SH3GL2	ZC3HAV1	BHLHE22	ZNF34	DEGS1	C4BPB	CPLX2	KPNA4		RPL13	ALKBH2	HNRNPC	IER3	MTR	C17orf49	DEGS1	TOP2A	RCC2	BIN3	MSX1	FECH
PPARGC1B		KCNA1	ORC3	DHTKD1	ZC3HAV1	CORO7-PAM16	DENND5B	CSRNP2	HES6	SLC23A3		CD96	ANKS1A	NR4A3	RFX7	UGT3A1	ASXL1	DENND5B	AQPEP	LACC1	TLE3	KCNT1	SENP2
RELA		TCP11L1	C11orf85	SS18L1	DHTKD1	ANKRD40	NMD3	TMEM181	BCL2L2	RPH3A		C12orf43	ZNF134	TMEM163	ZBTB20	ZBED1	SLC25A35	NMD3	TIMM17A	DCLK1	MYH15	PCDH19	PDIA4
CALB1		EVI2B	ATP6V0A4	RPAP1	SS18L1	SLFN11	GTF2H2C	TERF1	FAM122A	C2		SLC30A4	ZFYVE27	KIAA0753	OXLD1	ABCD3	MNT	GTF2H2C	CCND1	C11orf74	EPC2	FAM149B1	CUL5
ZFPM2		STX16	NCAM2	PDSS2	RPAP1	ATP6V0B	TMEM86B	TRPC6	RHOQ	SERAC1		LTBP3	ZBTB37	ODAM	CCDC64	SCAMP1	ZWINT	TMEM86B	GRPEL2	PARL	MBNL2	LYRM4	CCDC110
DNAJA2		ANKRD49	ITFG2	KLHL15	PDSS2	EZH1	GJB2	INSIG1	DCLK2	TSPAN12		SCN2B	RAB15	HS3ST4	C16orf89	RBM8A	CCDC120	GJB2	RUFY4	L3MBTL3	LUZP4	TNS3	NAV1
CLCN2		JUN	STARD5	FXR1	KLHL15	PAH	LDOC1	RPS6KA5	SLC24A4	SLC9A5		RAB39A	EIF2AK2	SMIM15	FAT4	ICE1	TBC1D12	LDOC1	GP2	TMPPE	RRP1B	SUZ12	CCSER1
GPR133		ZNF711	RBKS	TTLL3	FXR1	ARL8B	KRT25	SIDT2	CD109	CHPF		RP11-190A12.7	G6PC	TMEM133	TYSND1	FBXO40	HOXB5	KRT25	SMAD4	WRNIP1	CXCR2	PLCE1	ERMN
ZNF674		PIK3R3	ZFYVE16	GDF6	TTLL3	C17orf74	EGR2	DNAJC17	C11orf92	TPPP2		GEN1	MOB3B	PLEKHS1	IL13	ARNTL	DNAJB5	EGR2	SLC35D1	GUCA1C	KAT2B	ABCA5	NDUFAF4
FNDC9		HNRNPLL	PGM2L1	SLC30A9	GDF6	HDDC2	TULP3	RP11-10A14.4	TOR1B	GLS		GLB1L3	MLEC	PSAT1	AAMDC	ZNF136	CES4A	TULP3	C2CD5	LYN	TGFBR3	PDGFD	ME2
FAM227A		CYSLTR2	ALPK1	SLC26A2	SLC30A9	PNO1	TBC1D14	RHOT1	FAM76A	LRRC74		MSANTD4	ARHGAP18	ARHGEF38	HK2	PTK2	CCDC42	TBC1D14	MEAF6	USP18	ZFP28	NMNAT1	RUNX1T1
GTF2A1		C7orf63	MAL2	PHC1	SLC26A2	APAF1	GAS2	SPTY2D1	LUM	PSKH1		PCDHGB2	PISD	MATN2	ABI2	TTC8	SEMA3C	GAS2	EFR3A	CHRNA6	TGFB2	IGFBP3	S1PR3
PSIP1		FANCL	CSRP1	IRF5	PHC1	PAPD5	SLC16A1	ADAMTS12	SCO1	CDH16		RAB23	ZNF232	RP11-17M16.1	HDAC9	NOVA1	NBR1	SLC16A1	CDCA3	SART3	BARX2	ELOVL7	TBC1D4
EPHA4		RAD52	TARS	LYST	IRF5	TCTE1	SOCS5	C10orf11	CCPG1	ARHGAP26		CCDC138	IFIT2	KRT76	EFCC1	LMLN	DMRTC1B	SOCS5	NFKBIE	NPIPA7	ARHGAP20	UGT2B15	CCL17
MASP1		GPR132	PTCHD1	PLGLB1	LYST	GALNT6	E2F6	COX7C	AUNIP	MAG		RPUSD1	WSB2	TMCC3	DSG3	FAM27E1	RPL37	E2F6	IL22RA2	CYBRD1	GABRQ	TRPM6	C1orf122
CDH20		PTPRE	TRAK2	PCCB	PLGLB1	ADORA1	BIRC6	AGFG2	KIF11	WDFY2		SMIM4	METAP1D	WRAP73	PTGER3	SPRR2F	PAPLN	BIRC6	SOWAHA	ZIC1	TTLL11	BAHD1	P2RX6
APBB2		C20orf197	KCNS2	ENTPD1	PCCB	GALNT8	CERKL	LRTOMT	ELMOD1	PRPS1		DNAJC7	CADM1	ITFG3	SCN4B	ITGB3BP	RCSD1	CERKL	ACTR3	PPM1D	POLR3G	PFKM	FKBP1C
SUPT7L		XPO6	CPT1C	LARP4	ENTPD1	MAPK1IP1L	LMO3	TIGD5	TMEM185A	KLF11		SQSTM1	GART	BCL7B	HAUS3	PIGS	OPA3	LMO3	LPAR1	TMPRSS11F	NR2C1	LONRF2	RP11-664D7.4
SCARB1		ZNF649	MADCAM1	RIMKLB	LARP4	ACVR2B	UNC80	NUAK1	KDELR1	PGA5		RPH3A	GDA	SUB1	ANK2	XPO7	CTAGE1	UNC80	SPEN	UGT8	CSNK1E	PJA2	CLVS2
DTX3L		KRTAP4-9	ZNF676	WSCD2	RIMKLB	OAS1	BMP2K	BCL6B	MRVI1	PA2G4		C2	CCDC127	SVOP	LPP	LIX1	CA12	BMP2K	MAPKAPK5	TIMM10B	BROX	AP1AR	ESR2
SNX4		FBXO17	MICALCL	FAM219A	WSCD2	STK32C	TMEM241	DDX21	C2CD4A	SNN		ZNF519	TPM4	PTP4A2	DUS2	DYX1C1	SMLR1	TMEM241	PRSS35	DLL4	CD200R1	KRT222	TLDC2
PALLD		TXLNA	KANSL1	SLC22A13	FAM219A	ZBED1	JRKL	CHST10	ROPN1B	RASL12		MRAS	BRCA1	COG5	VNN1	MON1A	SPATA13	JRKL	DCAF4L2	RAB10	QRFPR	PLXNC1	PCNX
SNCAIP		TRIM55	PHTF2	AGBL4	SLC22A13	SLC26A5	NKIRAS1	PRRC2C	C16orf72	RHOU		CARS	SCN5A	GLI3	ZXDA	TES	RP11-520P18.5	NKIRAS1	BET1	FCRL4	ANKMY1	ABAT	C17orf89
SGK3		HAS3	THG1L	RPA3	AGBL4	MBL2	FOXA1	ZNF197	TIGD3	PARP14		FDXACB1	HSPA12A	ZFP36L1	DOK6	HECTD2	IRGQ	FOXA1	RAE1	CASP14	TMEFF2	PPP1R3B	PKP4
EIF3G		KLHDC1	CCDC43	GLCE	RPA3	43525	TCF24	MAP2K6	WIPF3	CNIH4		MT2A	DCAF6	CDCA7L	TMEM123	ZNF667	MARK2	TCF24	VRK3	CHRNA7	MYT1L	PDIK1L	GRIK1
NOG		FAM181A	YIPF4	FAM3C	GLCE	CDA	WDR73	MPST	HAVCR2	PPP2R2D		ZNF800	GGA3	ATXN1	GIGYF1	RP11-51F16.8	SRCAP	WDR73	CRY2	PARD6B	PAAF1	GTF2I	CLIP1
ZNF771		DSCR3	PPP2R5B	TTC30B	FAM3C	RANBP3	WDR92	HHLA1	NLGN1	MAP3K1		PCDHGA2	ARL1	FAM49B	SP2	STK38L	ALDH8A1	WDR92	FBXO38	HMGB1	CASP8	KLHL9	AR
RPF2		NCAPD2	C9orf72	SNX2	TTC30B	DPY19L4	SETD8	LIMS1	STXBP1	MTCH2		SFMBT1	SMG6	UTS2B	SUPT3H	GTF3C2	TRPS1	SETD8	GLB1L2	C1GALT1C1	FAM21C	UBE2D2	OOSP2
TMEM55A		RBM4B	PDHA1	RNF180	SNX2	STAC2	NEUROD1	HECW1	KIAA1407	NHLRC2		CXCR5	STAG3	CLDND1	PCDH17	C9orf47	GPSM1	NEUROD1	SLAMF6	COL5A2	CNTNAP4	43529	LARP1B
TFAP2E		IMPAD1	FZD4	ATP1B4	RNF180	FBXO40	SLC25A24	PRY2	FAM149A	CRISPLD1		SBSPON	COX7B	NMD3	MORN3	G6PC	CDH11	SLC25A24	ATP1B3	ZNRF3	NANOS1	PLEKHG2	CHORDC1
HDHD2		NRM	NUDT16L1	AQR	ATP1B4	FOXP4	SRPR	MTURN	TTC14	TPRG1		TFEC	OPALIN	AGPS	PREB	PKIG	WNK2	SRPR	PLEKHB2	MGST2	TFB2M	CLEC12A	SLC7A14
UBA3		PBXIP1	SLC30A8	MAK16	AQR	CELA3A	CEP350	HDAC4	PYGO2	COA6		WDFY2	ANK3	GTF2H2C	CCDC69	MLEC	HINT1	CEP350	VNN3	NMRK1	IL12B	CCL1	POLR2A
PLK4		GRPEL2	TAF1D	UBXN2A	MAK16	MME	NPFFR2	CCDC17	ZBTB21	ANKRD20A4		SLC15A2	CROT	LLGL1	RFC2	ZNF862	PNMAL2	NPFFR2	TEX22	FAM9C	CHSY1	MYO3A	TMEFF1
XDH		FAM19A2	SLC12A4	CORO2B	UBXN2A	MYO1D	ZC3H12C	ANXA5	RP11-637O19.3	PSME2		MICALL2	PSD3	TBCEL	FAM222B	FAH	DCAF5	ZC3H12C	CCDC163P	SNTG2	FBXO7	MCMDC2	PHC3
ZNF385D		RBMX	SFXN1	ATF1	CORO2B	PTK2	TTC40	C9orf69	LCE1E	NDRG1		RASGEF1B	OBSCN	C18orf42	TMEM147	UBE2L6	CDCA4	TTC40	RFTN1	WDR5B	NCAPH	PRICKLE4	POLR2M
GRM8		SMAD4	MYH14	FGF2	ATF1	SLAMF7	LPIN2	ADAMTS2	MAB21L1	ARSF		AMOT	LIF	HSF5	THSD4	MOCS2	PALD1	LPIN2	RASGRP1	C14orf159	RASSF9	ASB18	ZNF37A
CTPS1		ERGIC3	ZNF185	SHOC2	FGF2	SLC25A30	SNTB1	COL21A1	SNAPC3	FKRP		VAPA	ARHGEF11	ZNF181	RP11-849F2.7	PCDHGA3	PRKRIR	SNTB1	LYRM2	PHACTR3	CDK17	KDM7A	FBN1
BAHCC1		SEPHS1	ISLR	DNMT3A	SHOC2	MRPS7	DLGAP1	NAT9	CRHR2	ANKRD23		LOX	RSRC1	GAS2	ATP5S	ZNF143	C19orf60	DLGAP1	SAP30BP	ABHD13	DCAF17	THOC2	CNTN2
BBS4		COL8A2	NFAT5	FHDC1	DNMT3A	C7orf26	FKBP6	HS3ST3B1	KIAA1614	BCKDHB		GNL1	CPT1A	CCDC90B	MURC	CBLB	AC021218.2	FKBP6	BAG1	MAPK4	PLAG1	PLEKHA1	COMMD4
UNC5D		C2CD5	RBM39	VPS26B	FHDC1	FAM27E1	ECT2	PKDREJ	JPH1	HNRNPH3		MINPP1	HUS1	DPH3	SNPH	SPRN	GNB1L	ECT2	ZADH2	KLF4	THUMPD1	ENPP1	B4GALT1
ZNF98		RSPH1	PPP1R12A	CHRM2	VPS26B	TAMM41	GRHL3	CMYA5	PARP3	EFCAB4A		MAP3K4	MAP1LC3C	MPLKIP	SFXN2	LARGE	RP11-169F17.1	GRHL3	GIGYF2	OR6B2	FOXI1	SGOL1	PDCD10
PCYOX1		ICMT	SLC35F3	MRPS10	CHRM2	ATM	TBPL2	RERE	USP8	ATAD5		BMP6	CNGA3	TMEM253	ZNF324	TPM4	RPUSD4	TBPL2	KCTD2	SLAIN1	SHISA9	ENPP4	MFN1
ABHD6		GLRA1	AEBP2	BBS9	MRPS10	PIGS	SMN1	SH3PXD2B	SERPINB1	CCDC144A		WWTR1	STARD5	EIF4A2	CCDC30	BRCA1	PERM1	SMN1	NCOA6	APOBEC2	SULT2A1	ZNF704	ATRNL1
PIGN		EFR3A	CCSER1	TBXAS1	BBS9	LIX1	ANKLE2	SURF6	IPP	FEM1C		KCNJ1	SPICE1	CLPX	CRHBP	ZNF217	MST1R	ANKLE2	MYLIP	GALNT5	TKTL1	GOLGB1	FBN2
AZI2		SOWAHA	LDHC	TUBGCP5	TBXAS1	MAVS	RGAG1	VPS13B	KRT38	SEC61A1		EMC3	KRTAP4-6	PLAC8	KIF21B	ITGAV	CEP63	RGAG1	PIGL	KLF17	PCNP	PHF16	ZNF530
NIPBL		TBC1D24	SOST	NMRAL1	TUBGCP5	TMEM242	SMURF1	MRPL35	PDCD2	GRAMD3		CCBL2	SYPL2	NANOGNB	CSRNP2	DIP2C	CHRD	SMURF1	MPHOSPH6	HABP2	43723	ALDH9A1	ZNHIT3
STX8		PTPRO	DDX54	NKAIN2	NMRAL1	ACP6	GIPC1	AMMECR1	EMR2	MAP3K13		RPP25	CTRC	GALNT3	ANHX	RP5-1021I20.4	MAP9	GIPC1	RBM17	TRMT10A	CAST	MALT1	LRCH2
GPR88		IL13RA1	SCAPER	TMEM106B	NKAIN2	PLXDC1	CD86	SNX8	ZNF329	MGLL		CTD-2368P22.1	LRRC59	CPM	FAM156B	GOLGA7	TPRG1L	CD86	LIMS2	PIGA	LY6G5B	XPO4	SYAP1
DDX26B		CBX1	SLC5A3	CCDC152	TMEM106B	MYO1F	TM2D3	ZNF548	DHFRL1	CACUL1		NDUFB8	GABRA3	SLC35A3	AL645728.1	JOSD1	GINS3	TM2D3	MAOA	SECISBP2L	ZNF281	FGD4	ZNF649
ZNF415		CPAMD8	EPN1	TMEM194B	CCDC152	ZNF134	EXOSC7	WASH4P	EIF2S1	LOH12CR1		TLR4	DERL2	DPP10	PPP2R5A	FMNL1	OPRK1	EXOSC7	PRRG1	MRPL57	UBE2D3	FAM136A	APBB3
FGF1		NEBL	ZNF845	DCX	TMEM194B	MGAT3	TSPAN6	IL22RA1	CACYBP	IL19		CHTF18	SNX32	ZNF460	ARFIP2	FAP	KCNQ3	TSPAN6	PROP1	RP11-212D19.4	ZNF319	C2orf91	RBM4B
LRRC37B		TUBA1C	C3orf33	ERAP2	DCX	ZFYVE27	ZFYVE9	GRM2	NDUFA10	ZNF526		ARFGEF2	SCN3A	SOCS5	PPP1R26	ZNF844	TMEM43	ZFYVE9	PBX3	LARP7	HNRNPH2	GATAD2B	SLC20A2
DCLK1		RRP8	SF3B3	FSHB	ERAP2	SEPSECS	MS4A5	NMI	PQLC3	MIEF1		TIMP2	NPC2	BIRC6	PAQR4	OPALIN	NINJ2	MS4A5	OPHN1	SGK1	GAP43	ABHD3	JAK2
EMB		RAB27B	CHN2	REEP2	FSHB	CTD-3074O7.11	LGMN	CLEC3A	RNASEH2C	ALPK2		PCDHGC5	B3GAT2	C3orf70	CBFB	NUP214	TRIM29	LGMN	SLC16A8	LHX9	CHAF1B	CTCF	GRPEL2
ENOPH1		WDR76	NECAP1	FBXO36	REEP2	STRIP1	MNAT1	COL16A1	STRADB	PPP1R12B		EIF3B	NDE1	CNRIP1	ZG16	ANK3	NHLRC3	MNAT1	FAR1	CLK4	CNTNAP3	RAB22A	WDR82
ZNF146		SLAMF6	TRERF1	UBE2D4	FBXO36	PEG10	RP11-697E2.6	OSBPL9	CLIC2	RIPPLY3		PSME2	TSKU	SPAG9	TAL1	BMS1	ATP8A1	RP11-697E2.6	WWC3	FAM9A	CCR1	DIMT1	ABCC12
GREB1		MAPRE2	CD226	EIF2B1	UBE2D4	MOB3B	C11orf58	PRDM1	GPR83	CAV3		DUSP13	PLXNA3	TMED10	SIDT2	CEP192	BPIFB6	C11orf58	POGK	UPK1B	PTPRZ1	MATR3	AP000350.4
RFC3		USP26	KLRG2	CDC7	EIF2B1	PKIG	COQ10B	FAM53C	SLC50A1	ST6GAL2		EXT2	CDH1	SETD8	RNASE4	KLHL42	TMEM64	COQ10B	WBP1L	CMPK1	RPL37A	AKAP12	SLC35D1
PSMA5		BICD1	MAATS1	SDE2	CDC7	ARHGAP18	GFRAL	IL34	SLC16A6	CDO1		ZNF768	ATP6V0D2	TSHR	P2RX3	TMEM26	KCNJ13	GFRAL	PRMT6	WNT9A	ARMC1	DDIT4L	C14orf180
GANC		TMEM56	CD82	CNPY1	SDE2	CUEDC1	MAGEA8	DNAH1	SPSB1	RPP30		RABGAP1L	LHPP	HOXB2	TNRC6B	MED24	TOR4A	MAGEA8	ABCC9	NGFR	ZNF564	RNF182	FMNL3
ADCY9		INPP4A	SLIT2	SLC24A4	CNPY1	C14orf79	FASTKD1	LEPRE1	FRMD3	RUNX2		TMEM199	ELAVL4	KLHL36	RNF187	ANKRD36	DQX1	FASTKD1	AACS	STEAP1B	CERS6	ZNF709	KIF26B
ULK2		SMARCC2	PCNX	RNMTL1	SLC24A4	SLC26A8	ZNF180	SMARCE1	JAG1	ABCA13		FUT1	RFX8	FCHO2	DHODH	NCMAP	DIO3	ZNF180	SEC23B	TRIM38	HCAR1	KCNA3	ICMT
ZIC1		SCGN	RBM7	EBAG9	RNMTL1	UBE2L6	MIA3	NLRX1	FAM98A	H6PD		EVC	PDHA1	CLEC5A	NLE1	PLCB1	RPL7L1	MIA3	OGN	DPY19L3	KIAA0391	PPIP5K2	EIF4E
HOXA10		RAET1G	FAM156A	SLC24A1	EBAG9	CNTNAP1	SVIP	ADAMTS10	INPP1	TJP1		ZNF526	SMC4	LRRC19	PLEKHA5	SHBG	CIT	SVIP	RAB1B	ITGA2B	UTP23	BCLAF1	VWC2
CCDC169-SOHLH2		TMEM132D	HAPLN1	VSTM4	SLC24A1	ZNF397	ZC3H13	BRMS1	FAM13B	LOXL3		GTF2B	POU2AF1	ARNTL2	TARS2	MAP1LC3C	C7orf43	ZC3H13	NEK1	ERBB4	IGSF22	CCDC34	NRXN3
AGT		LYRM2	AQP4	TMED4	VSTM4	IFIT2	TMEM87B	GSR	HSCB	C14orf57		MIEF1	VIPR2	ATRX	C10orf11	KIF3B	SLC4A4	TMEM87B	NFATC2IP	FAM110C	CPOX	PKD2	CTNNB1
MBP		MB21D2	HNRNPAB	ELMOD1	TMED4	WSB2	CSRNP3	C4orf32	MS4A7	ZNF765		TAF6	NFAT5	ZC3H12C	ALDH5A1	STARD5	TRIM62	CSRNP3	FAM155A	GNB5	CCDC103	GTPBP10	PRDM13
NUCB1		FARSB	DCN	TRIM10	ELMOD1	METAP1D	CTD-2228K2.5	ZNF207	CD93	CDK5R1		TRAF5	FAM206A	MRPL22	CPPED1	SDIM1	ARPP21	CTD-2228K2.5	SLC4A7	FBXO43	GPIHBP1	RBM41	EFR3A
SERBP1		SLC6A2	LARP1B	SPOCK3	TRIM10	CADM1	BOLL	WBSCR28	MAGOHB	ANAPC1		NDRG2	GTDC1	FAM107A	PRR27	LYPD6	MAPK8IP1	BOLL	HSDL2	KIAA1551	PAPD4	CD1A	IL22RA2
GPATCH11		CNGB3	SLC7A14	TSNAX	SPOCK3	POLR2D	LANCL3	DAGLA	SMIM13	CERS1		CAV3	KLHDC10	SNTB1	TNFRSF10D	RNASEH1	PIK3AP1	LANCL3	ZPBP2	KDM4C	CYTH1	EML6	POLDIP3
NPY5R		BAG1	ACTL8	MRVI1	TSNAX	CXorf22	HNRNPM	GLDN	GBP1	UBE2J1		FDFT1	NDUFAF4	ZNF773	ADAMTSL3	ARAP3	PSD	HNRNPM	FAM8A1	NNT	MSX1	HIAT1	KCNJ11
CPNE8		MRPS30	RPAP2	AICDA	MRVI1	SSPN	RBM26	ONECUT3	RBPMS	CTD-3203P2.2		VPS26A	SLC5A3	SH3GLB2	NUAK1	DMWD	MUS81	RBM26	VSX2	AP3M2	PRKAG2	NAA16	TOX3
CBX3		TIGD6	FBN1	FAM185A	AICDA	LARGE	SNX16	HORMAD1	KRTCAP3	SFTPA2		RUNX2	LFNG	ZNF558	PARP8	TBX4	ATPAF1	SNX16	FNDC5	LMO4	ZFR	SLC2A1	TBC1D24
CCDC176		FEZ2	COMMD4	KLHL31	FAM185A	NCEH1	GBAS	STC1	FANCF	SLC25A42		ANAPC1	PLEKHG3	LGALS3	VIL1	MCOLN3	ATG4D	GBAS	SYDE2	SOHLH2	ARCN1	KHDC1	PTPRO
RTN4IP1		RBM17	TCP11L1	CHD2	KLHL31	BRCA1	GALK2	DYRK2	NPTN	FAM21B		NCAM1	CD28	AARS	C14orf119	PRCP	FBRS	GALK2	HELZ	TDP2	TRAPPC10	FAM213A	ANXA7
SAMD11		XPNPEP3	NADSYN1	FAM210B	CHD2	EML5	FAM26D	TXNDC16	DAPP1	MAP6D1		SF3A3	SF3B3	MAGEC1	RPP14	TMX4	GBP5	FAM26D	AADACL3	SOBP	HNRNPH1	C1orf109	KRTAP2-4
FAM71D		TUSC3	ZNF648	ROPN1B	FAM210B	RP5-1021I20.4	STAU2	RELT	FDX1	GALK1		ASCL2	MAK	GPR56	AC023632.1	TARS	MAGI3	STAU2	SMARCA5	DAXX	ABCA5	POLR3B	B3GNT1
CRISPLD2		CBWD3	GPD1L	KCNJ6	ROPN1B	SCN5A	DUOXA1	CLEC1A	FAXDC2	ISCU		CH25H	NECAP1	FLT1	MTURN	POLR3A	RTN2	DUOXA1	POGZ	MYO1B	MS4A4A	GBP3	PTBP3
NMRK1		DOCK1	ST6GALNAC3	FLYWCH1	KCNJ6	HSPA12A	ABHD14A	DCAF7	DMP1	ERBB3		C18orf25	GP1BA	HOXB9	RPL23	SHFM1	NDUFAF3	ABHD14A	LMOD2	PIN4	NPAP1	RP2	PPT1
TFF3		SPSB2	HOMEZ	INTS6	FLYWCH1	FAP	ZNF138	ANGPTL4	TSPYL4	PSAP		ZSWIM7	KLRG2	43712	C9orf69	CCER1	VWCE	ZNF138	ACAD8	RPS6KB1	NDUFV2	MON2	VRK3
ENAH		CIAPIN1	PAQR7	RAD1	INTS6	LYPD8	C5orf51	ABCA6	MYH15	PDP1		TMEM164	GGA2	EGLN3	RICTOR	CRTC2	BCL11A	C5orf51	NRIP3	USP34	NMNAT1	ATP2B4	PVRL4
ING5		OPHN1	SLC13A1	FAM199X	RAD1	RYR1	SUOX	PHACTR1	TNKS1BP1	HIC2		MORN4	MAP3K7CL	GDE1	ASH1L	SUPT20H	RBFOX1	SUOX	SNAPIN	CD44	C2CD4C	LTBP1	GPD2
ARHGEF26		GYPA	HNRNPLL	TSC22D2	FAM199X	ARL1	DARS	TDRD3	SERF2	HECW2		SLC30A7	SYP	TBC1D31	TYW3	CNIH1	FBLIM1	DARS	CYP4B1	ZNF695	IGFBP3	ZRANB1	CRLS1
TOP1		TSPAN2	FAM105A	TMEM2	TSC22D2	ENTPD8	PIP4K2B	EPHB3	ECD	CCDC13		PSAP	C16orf54	GMPS	CEP19	MYD88	PTDSS1	PIP4K2B	C2CD2	MOSPD2	ELOVL7	PAN3	RRP8
ANKRD10		RFTN2	RHBDL3	TPPP	TMEM2	FBN3	AKR1C1	COL6A1	ARRDC3	WDR90		TBC1D32	TRAF3IP2	HES4	MYNN	PHTF2	CPEB1	AKR1C1	F8A1	EGLN1	SLC16A7	TCAIM	C1QTNF2
C14orf159		FAR1	KIAA1143	CCDC50	TPPP	POU6F1	RMDN3	FAM122C	IKZF2	LRRN4		LYPD5	BBIP1	DNAJC16	AMZ1	ANP32A	ADSSL1	RMDN3	SMCHD1	FLCN	RALGDS	UBR3	NEDD8
FABP6		PPP5D1	RBMS2	ARSG	CCDC50	RPAIN	RNGTT	FLII	AGBL3	AC103801.2		COPS2	DCN	SMNDC1	IQCB1	ACTC1	BSND	RNGTT	VPS37A	IFNA2	CYP8B1	BHLHB9	RAB27B
ZNF709		FAM179B	C7orf63	KCNK1	ARSG	ANK3	ZNF331	FRAT2	REPS2	RASGEF1C		RNF151	DNAH2	RP11-697E2.6	MFSD4	RFX8	ADRA2B	ZNF331	KRI1	HTR2A	CHDH	MAP3K8	WDR76
MLIP		NUFIP2	WDR33	CALD1	KCNK1	ITGA11	KCMF1	CCSAP	AC145676.2	KDM4D		WDR90	FMNL2	MYCBP	FADD	KIAA1432	FOXO4	KCMF1	DPYSL2	HHIPL2	RBX1	RASAL2	CCNE2
KCNRG		GCC2	FBXO28	C6orf120	CALD1	PSD3	SMKR1	RGPD8	MAGEB3	AMBRA1		ATG16L1	HPCAL4	EIF4B	USP45	BRD7	PLA2G4B	SMKR1	MSRA	PPP1R3D	KIAA0355	PDE6A	INPP4A
RNF139		GPR89B	CLINT1	PSEN1	C6orf120	RASA1	INTS9	CSGALNACT2	RAB42	TAB2		OSBPL7	C10orf105	PRDM10	POLE	UNC5A	GFOD1	INTS9	BTN3A2	LHX2	MYO10	SOX7	VNN3
RBM4		NCK2	PGGT1B	LYRM7	PSEN1	FAM213B	ARL6IP6	LRRTM1	KHDRBS3	ALDH18A1		CYP11A1	KCTD13	AHCYL1	EVL	KCTD1	CPSF6	ARL6IP6	ACER2	MRO	GPSM2	SNTG1	RFTN1
ZNF470		TIMM23B	RP11-886H22.1	CCNY	LYRM7	LIF	TTLL1	PSMA2	CDK19	ART4		ACTR3C	FBN1	HEPHL1	WASH4P	TRMT5	ARID3B	TTLL1	MAPK8	SLC30A1	LRRC25	ANKRD37	SSFA2
SPATA17		ESD	CYP2F1	FOLR3	CCNY	PTCD1	ITGA2	ARL4C	ATP5E	TMOD1		OR52A1	NCOR2	NME7	NYAP2	FAM206A	LDB1	ITGA2	MPEG1	BHMT	MPP7	REEP1	DLK1
KLF4		AC021860.1	GRPEL2	PRSS55	FOLR3	SYT8	MR1	SLCO5A1	CHFR	NPAS4		GRK1	CLCF1	EIF4G1	SPATA6L	CHMP2B	PDXK	MR1	ICE2	SHOX	ABI1	XKR6	MB21D2
GADL1		MSL1	FAM19A2	ERCC4	PRSS55	RP11-295D22.1	RPRD1B	PRR14L	SLC22A15	CLEC7A		PRR23B	KCNA1	RAB11A	RHOC	ZFYVE28	CD151	RPRD1B	SMAGP	AL353791.1	NTN4	LRR1	STRBP
PIAS1		ADPGK	LHFPL2	MYT1	ERCC4	LDLRAP1	CFL2	C7orf73	TAF1A	GPC5		ART4	CCDC57	MIA3	NFATC4	AEBP2	SULF1	CFL2	ANGPTL1	TCTEX1D2	LAPTM4B	SUV39H2	SLC6A2
WDR37		FAM8A1	RBMX	KIAA0100	MYT1	TAF1	ZFP62	ZBTB46	DGKB	KCNK3		TMOD1	B4GALT1	MPDU1	TMEM78	MBTD1	AHNAK2	ZFP62	SARM1	C2orf69	CD3G	METTL12	ZADH2
SETX		SERP2	MGP	IPP	KIAA0100	C11orf85	NLRP4	GALNT6	C2orf74	MGARP		ZNF284	PAQR7	SVIP	SIRT2	C10orf53	FAM133B	NLRP4	ZNF101	BNIP2	ACSL4	RASGRP3	PUS7L
SPOP		PTPLA	SMAD4	HCAR2	IPP	PLCB1	DHX8	ADORA1	PYCARD	HSPH1		COQ9	MFN1	RAB18	MTRNR2L4	TET3	LSMEM2	DHX8	PPAP2B	SLC5A7	BAK1	SESN3	NCOA6
CLEC12B		ART5	ABCC12	MED28	HCAR2	LYPD6	MCPH1	AC005754.1	SUMO3	PCDHA11		DEFB125	PIK3R3	FAM154A	CTB-104H12.6	SLC5A6	SCRN2	MCPH1	CDK9	IL17A	MYEF2	RCOR3	MYLIP
GOLPH3		PPP1R10	EPHB4	DNAH10	MED28	TRIM59	NEO1	GREB1L	EID2	ZKSCAN8		KCNK3	HCN1	TMEM87B	IFT74	ZNF655	PTGR1	NEO1	DNAJB9	ASAP2	CLEC12A	PDAP1	CCL19
RD3		GIT2	RBM3	SGCA	DNAH10	TMX4	AC005035.1	ATHL1	TLK1	RPL24		C7orf65	FAM3A	SAV1	SGMS1	RPL35A	ARSB	AC005035.1	CYP24A1	CCDC129	C14orf28	BMP3	RP11-287D1.3
LARP7		TESPA1	COL8A2	DHFRL1	SGCA	MAL2	SCYL2	MMP16	MYADM	SLC7A5		SLC7A5	PPP1R15B	C17orf58	IQCC	ADAM20	CEBPE	SCYL2	CREBRF	ZNF624	AC104472.1	RPRD1A	MAN1B1
ORC5		RASSF5	UCMA	EIF2S1	DHFRL1	LRRC59	AP1S3	ACVR2B	POLR3G	ZBTB6		NDP	CYSLTR2	KIT	LUZP2	SCAPER	WNT2B	AP1S3	NWD2	KDELR2	TRDN	PER2	LIMS2
PON2		PAIP2	CNTN6	C2orf15	EIF2S1	GABRA3	LRRC8C	RCAN3	EP300	GPX7		GXYLT1	ATRNL1	NLRP10	SDHAF2	MB	HIST2H4B	LRRC8C	CEP68	UTP11L	ASB18	ZNF483	ADAMTS16
CDKL2		RP13-512J5.1	ICMT	HIBADH	C2orf15	LCNL1	AEN	ZNF469	PGRMC2	KRAS		SPRYD7	ABHD17B	LANCL3	ADAM17	SF3B3	TMED5	AEN	C3orf36	ZNF799	ZNF462	ADARB1	CBWD3
STRADA		FAM114A2	EIF4E	ZFP1	HIBADH	PRKG2	C4orf17	TMEM176A	TMEM245	WIZ		RET	FBXO28	KDM3B	RINL	TEX10	KCNF1	C4orf17	KAZALD1	ZNF776	BCDIN3D	TRIM2	CDV3
PTGES3		C5orf64	ZNF705D	YY1	ZFP1	MLNR	SREK1	MTR	ZNF679	RSL1D1		ICAM2	ZNHIT3	PDK1	ICAM1	NECAP1	RGPD5	SREK1	KRT77	CPNE4	FUBP1	BCL11B	C2orf44
TTC6		HJURP	CNOT7	RARS	YY1	RFPL3S	SATB1	AKT2	FA2H	CNOT8		EZH2	SYAP1	TEKT1	TMEM170B	TBC1D4	SRGAP1	SATB1	RABIF	HSPE1-MOB4	OCRL	DZIP3	ARL3
RIMS2		RTP1	MMADHC	SERINC4	RARS	NDE1	CHIC1	43525	ERCC8	ZNF705B		CCDC8	HAS3	RAB11FIP5	HDAC5	NCLN	MAP2K3	CHIC1	RALGPS1	ZIM2	KIRREL3	DDX1	C1orf131
PTS		ZNF254	ZNF678	SCARF1	SERINC4	USP2	GTF2A2	DPY19L4	FAM73A	FAM65B		C10orf2	C19orf54	SMAD5	AC006455.1	CNBD2	RNF111	GTF2A2	LNPEP	PLCXD2	SV2C	LIMA1	PRPH2
NBEA		ATP5A1	ACTR3	FAM98A	SCARF1	PARP6	TGIF1	FAM57B	CDK17	PGAP2		GPR97	DSCR3	ZNF382	IFNAR1	EIF2A	RNF144B	TGIF1	AFF3	TRIM6-TRIM34	VWA5A	GAREM	RFTN2
ESF1		SLC35F2	TBC1D24	CD93	FAM98A	LHPP	SCHIP1	IL36G	CCDC157	GPR97		KIF23	HMGXB4	ZBED3	TNFSF18	CLVS2	HSD17B10	SCHIP1	POLD3	RP11-690P14.4	PXT1	CCNI	H2AFY
ZNF300		MPEG1	PTPRO	ALX1	CD93	ELAVL4	KCTD17	MMAA	RABL2B	EPDR1		SORBS1	RTKN	GALK2	SUGP1	KCNS3	RHPN2	KCTD17	SUPT16H	ITGB3	MTRNR2L3	BTBD7	AXL
MAP7D1		CCDC25	SNX27	OGFRL1	ALX1	FZD4	KDM5A	FBXO40	BCL2L1	HEG1		CNTNAP2	NCAPD2	STAU2	SOCS3	DRAM2	RNF175	KDM5A	LCTL	KLLN	MALT1	GID4	FAM179B
SLC46A3		PABPC4L	RP11-192H23.4	SSR3	OGFRL1	FCGR1A	PRPF38B	CHURC1	CELSR3	STMN3		IER3IP1	RSAD1	KIAA2013	SIPA1L1	SMG9	SLC2A8	PRPF38B	FAM217A	MUC16	HOXD10	FAM63B	NUFIP2
ICT1		BTLA	VTI1B	HTR4	SSR3	KIAA1432	MTSS1	TTLL7	ABTB1	AC139100.2		ALDH3B2	TNFAIP2	KRTAP5-8	AGMAT	LEMD2	UQCC2	MTSS1	C11orf88		ZHX2	PVRL3	RUNX3
RNF126		UBE3A	CBX1	SLC39A6	HTR4	POU2AF1	DCUN1D5	RUVBL2	PITPNB	NOTCH4		AIFM3	PPARA	ZNF763	GLTP	LARP1B	PHB	DCUN1D5	VN1R4		RLF	PPIG	PRMT6
CLEC17A		NDN	DCAF4L2	SYNJ2	SLC39A6	IL4R	PANX2	CA3	ALAD	MAP3K9		TSFM	USP32	ATP11A	RALGPS2	AK5	CABP7	PANX2	HOXA5		MECOM	HSD17B4	ABCC9
MAP10		PRELID2	SRGAP3	ONECUT2	SYNJ2	SLC30A8	IDH1	AGPAT4	ARHGAP42	AIFM3		C19orf52	SLC35D1	ELOVL5	C17orf100	RSU1	NAP1L4	IDH1	TMC5		IRF2	PCBP2	DUSP18
LPGAT1		DNAJB9	TUBA1C	RBPMS	ONECUT2	PDIA4	ZNF71	SLC2A3	ATF7IP	NISCH		PAK3	FMNL3	PLA2G2E	C19orf82	FMNL2	CCDC24	ZNF71	LMTK2		FAM173B	ANGPTL5	SLC19A2
FAM98B		JMJD7-PLA2G4B	GPD2	SLC24A5	RBPMS	RAP1GAP	TMEM246	NOVA1	GOLGA1	DCAF10		SLC25A29	FNDC3B	DENR	DYRK2	GANAB	ENG	TMEM246	PNLIPRP3		KRT28	RASSF8	IGFBP4
DPY19L3		CCR5	RAB27B	PTPLAD1	SLC24A5	CTD-2215E18.1	FARP2	LMLN	MEDAG	SLC3A1		PTN	MEAF6	COL4A3	NFYB	PLCG1	CD40	FARP2	OLFML3		WDFY1	TRPM7	TTLL5
VPS54		GCNT3	WDR76	TRPC4AP	PTPLAD1	LDHC	KIAA1328	FOXP1	ZNF577	BRF1		C1orf21	ZNF705D	ZNF677	TMEM18	RAB3IP	SLC45A3	KIAA1328	CLDN14		PBOV1	NRIP1	FAM8A1
EHMT1		CGGBP1	COL15A1	ENTPD3	TRPC4AP	ZNF655	B4GALT4	TAMM41	C18orf54	DZANK1		IL18RAP	CDCA3	RNGTT	LRRC55	ZNF250	HBP1	B4GALT4	IKZF5		PCDP1	SASH1	DYNC1LI2
SLC38A11		UQCR10	ASPA	MYH15	ENTPD3	KRT23	RGS18	SOGA1	PLEKHB1	GRTP1		43715	RP11-111H3.1	ZNF331	G6PC3	ARHGEF2	PIANP	RGS18	BMF		MS4A18	SMAD7	PAICS
HAT1		KRT77	MAPRE2	C11orf70	MYH15	MTG1	GLCCI1	KIAA1210	COL11A1	C11orf49		KAZN	MMADHC	NCOA2	SBF1	DNAL1	SLC18A2	GLCCI1	GAPT		TNC	ACTR6	AADACL2
SVIL		PPP2R2A	CCNE2	SEMA3A	C11orf70	SOST	NRP1	LAMC3	HOXC10	RPGRIP1		SHOX2	ALG14	DUSP27	AF196779.12	ZNF37A	DSTYK	NRP1	GSG1L		CRIPT	LEPREL1	CLN3
NAALADL2		RNF24	NR3C1	IKZF2	SEMA3A	SLC5A3	RFX3	PIGS	CDK12	GFER		PARP9	TBC1D24	POP5	RAB43	TMTC4	TRAF4	RFX3	HNRNPC		C21orf59	BVES	PM20D2
SIGLEC15		NEFH	TEX22	C21orf90	IKZF2	NCLN	ZSWIM3	CCDC183	ATG3	WBP2		PACRG	PTPRO	KCMF1	SNX3	USP6	VAMP5	ZSWIM3	TMEM178B		EIF4G3	AC099489.1	MCC
MED8		RP11-595B24.2	RASGRP1	TERF2IP	C21orf90	MAPK9	ZNF750	SCAP	USP14	DDX3X		INO80C	ANXA7	FAM169B	APOL4	TCP11L1	IFT172	ZNF750	NRSN1		RBM12B	C1orf147	POGZ
MAP3K5		RABIF	ZADH2	GFM1	TERF2IP	CD226	PHLPP1	TRAFD1	C1orf167	PARP9		MCCC1	SEC14L6	ITGA2	TDRD3	ARL15	MAP7D2	PHLPP1	RAPGEF6		PCDHB7	MEF2C	ARFRP1
EBF2		KLHL25	TSEN15	REPS2	GFM1	SGMS2	PSMB2	MAVS	OSGIN2	SFTPB		KIF13B	AC007952.5	TBC1D25	TSG101	PIK3CD	ZC3H8	PSMB2	SPATA18		MED20	UBE2W	C11orf45
DCLK3		MED26	PUS7L	CYP3A5	REPS2	EIF2A	CNR1	ACP6	TOPORS	FLAD1		KRTAP1-5	LRRC75B	MCMBP	SS18	ZNF648	SLC31A1	CNR1	MAS1		ZBTB14	RAN	ACAD8
JAG2		AFF3	DDX11	MRAP	CYP3A5	VGLL3	RP11-196G11.1	TPK1	ALKBH4	PARS2		RER1	SLC10A1	RPRD1B	FBRSL1	ZNF814	PPP2R4	RP11-196G11.1	ZNF701		F2RL1	HGF	SMCHD1
SMPX		STAU1	AL359878.1	C15orf57	MRAP	CHRNA4	CNTN5	RP11-51F16.8	PCDHA9	BCAS4		WDR62	CRY2	DHX8	NMNAT2	TMEM237	PRR26	CNTN5	SMIM15		WTAP	CENPP	C5orf64
TRMT12		CTC-554D6.1	EPHA3	SLC22A15	C15orf57	WDR31	ZC3HAV1	TICRR	TSPYL1	KIF13B		SHC3	CC2D1B	TCEANC	COL6A1	VIPR1	SNX9	ZC3HAV1	IGSF5		KIAA0232	MKNK2	GINS1
PDE4A		GOLGA8K	IFFO2	IGF1	SLC22A15	KLKB1	ZNF280D	STK38L	RIN2	RNASE11		ZNF789	CTNNA1	AC015987.2	TRPV1	MFN1	ACE	ZNF280D	BTNL8		GPR123	PSRC1	FUT2
ZNF695		ACTR2	PRRG1	LMAN1	IGF1	CEACAM16	CHAC1	SEPSECS	AMIGO2	ANKRD20A1		DNAJC9	GLB1L2	NOL11	FAM122C	SLC13A1	SMIM5	CHAC1	ALDOB		ZIC4	SETD6	ATP5A1
CTGF		POLD3	CBWD3	UBE2V2	LMAN1	C16orf54	LDOC1L	ZBTB37	POLQ	OXSR1		KIAA1468	ZNF236	TERT	ZNF589	HCN1	CECR6	LDOC1L	STEAP2		ITM2A	HERPUD2	GDAP2
SWI5		TRIM45	KLHL32	CNTLN	UBE2V2	CHCHD5	SS18L1	RAB15	BIVM	SNAPC2		NDFIP1	USP26	C6orf222	NGB	ZDHHC2	CCNF	SS18L1	NR3C2		SYT5	EFCAB10	HIST1H2AG
AC010642.1		SCN1A	CPSF4L	PRKAR1A	CNTLN	TRAF3IP2	ZNF599	MSTN	SEC24B	GOLGA6L4		TNFSF11	KDM4A	LRRC8C	CYTH3	GPR19	TMEM57	ZNF599	HSPA14		SDC4	ZNF367	NFATC2
DGKH		SNAPC5	N4BP3	RP3-468K18.5	PRKAR1A	HAPLN1	SLC9A9	PNPT1	ANGPT1	METRN		BLOC1S3	TMEM56	BAZ2A	RGSL1	THSD7A	FADS6	SLC9A9	RASSF6		LY9	PPIF	KPNA5
UBLCP1		MYC	C17orf107	TLK1	RP3-468K18.5	RFXAP	RAD18	SETDB1	NAP1L3	ZNF789		BDNF	ATP1B3	GTF2A2	TEX19	KIAA1143	SNTB2	RAD18	ANKRD12		FAM200B	WNT9B	OLFM3
HMGCS2		SRPK1	TSPAN2	MTRR	TLK1	GPR143	HOGA1	PEG10	SEC22A	CNNM2		EYA3	INPP4A	TGIF1	VPS51	ZNF607	RPS6KA1	HOGA1	VEZT		ARF6	TEKT3	GSC2
BHMT		THOC7	PRPH2	GNAL	MTRR	C6orf100	GEMIN5	G6PC	THUMPD2	CCDC89		MAP3K11	BRINP2	SCHIP1	CCSAP	C7orf63	WIPF1	GEMIN5	SLCO4C1		RSPRY1	ZNF461	ICE2
NLGN3		AP4M1	FAR1	SLC4A5	GNAL	ZNF250	ADAM22	ZNF862	GPIHBP1	NMUR1		TM2D2	TEX22	PPM1L	FAM43A	ATRNL1	PAPPA	ADAM22	LRRD1		ZNF2	ZDHHC17	CCDC25
LIG4		SEMA6C	ACOT11	MOXD1	SLC4A5	TMEM161B	FXR1	CUEDC1	PAPD4	FBXL16		HIP1R	TMEM132D	COL4A4	SZT2	CCT3	ATP11B	FXR1	DEPDC1		TBP	ZFP36L2	SMAGP
CLCA2		CYHR1	WBP1L	CD200R1	MOXD1	DNAJB1	CDK14	LCORL	FAM214B	TNFSF11		MID1	SAP30BP	CROCC	DAP3	FBXO28	NUP98	CDK14	SFXN3		SRSF11	ARHGEF7	BTLA
POLH		SMU1	RAPGEF2	ITGA7	CD200R1	PHC3	DCUN1D3	UBE2L6	SMC2	HAGH		SLC35A5	STRBP	JAK3	C1orf64	PGGT1B	TEX35	DCUN1D3	WSB1		OGFOD1	TGFBI	TMLHE
KCNG1		GPX3	ST8SIA4	HDLBP	ITGA7	RPAP2	VN1R1	CNTNAP1	CXCR6	CASP2		NOL9	BAG1	ARL4D	CAMK2A	ZNF418	BAAT	VN1R1	TP53INP1		OXR1	TMEM5	FAF1
C2orf83		HENMT1	RNPS1	KCNMB4	HDLBP	DNAL1	RAB6B	ZNF232	PRKAG2	NID1		FKBP1A	ZADH2	TMCC1	CSGALNACT2	PTPRE	LILRA4	RAB6B	AHSG		ZRANB1	NUPL2	TBC1D7
GRIA3		PAQR8	ADPGK	MGEA5	KCNMB4	ZNF37A	SENP1	PCDHA2	ERICH4	BLOC1S3		HACL1	NCOA6	MDGA2	TRIM41	LRCH2	MAP1LC3B	SENP1	INSIG2		TEAD2	GPR157	TLK2
ZNF624		AJAP1	MRPL30	PRIMA1	MGEA5	ARFGAP2	SLC12A2	TRPC7	SH3BGRL2	MVB12B		USP15	PIGL	ZNF71	NTHL1	C20orf197	SLC16A10	SLC12A2	ADAM18		KIAA1919	DLX2	ZNF101
KIAA1586		VOPP1	COL4A2	CASP8	PRIMA1	ZNF395	METTL9	CBLB	LPCAT2	MTHFD1		C11orf57	NONO	PGBD1	PSMA2	SYAP1	MAGEB2	METTL9	GLRA2		PRKD3	SRSF3	CYP27C1
SIX6		SON	SLC4A7	ICK	CASP8	FBN1	MID1IP1	SPRN	SERPINE3	SLC16A9		MBD1	B4GALNT4	C2orf49	PRSS46	DNPEP	PTPN1	MID1IP1	TMCC3		PDE6A	RNF6	GTPBP8
ABRACL		LPL	FAM8A1	NOTCH3	ICK	TMC6	CAPS2	TMEM254	TTC39A	AP1M1		FZD3	FAM166B	NPNT	SSUH2	SIGLEC8	PPTC7	CAPS2	EQTN		CHAMP1	MOAP1	ZNF493
CTCFL		KIAA0226L	DYNC1LI2	IL12B	NOTCH3	C1RL	FAM124B	LARGE	ARCN1	C1orf112		TYRO3	XPNPEP3	YLPM1	EZH1	HAS3	ERG	FAM124B	SNX1		ZBTB18	TRAPPC13	NIT2
ATP6V1G3		RAPGEF6	AADACL2	CRB3	IL12B	SH2D5	SUMO2	GPR125	NAE1	ANXA8		TNFRSF1B	IFFO2	YKT6	C7orf73	DSCR3	SH3GL1	SUMO2	LIFR		UPB1	SLC6A5	TAAR5
RP5-850E9.3		ZNF626	FAM129C	PPP2CB	CRB3	NCOR2	LARP4	BRCA1	CASQ2	CHD4		MYCBPAP	CPSF4L	GLCCI1	WDR93	BABAM1	DAO	LARP4	FCRL3		LRTM2	CHST4	CGGBP1
PALM2-AKAP2		PCDH8	PRNT	NKX3-1	PPP2CB	KCNA1	SEC31A	EML5	CCNE1	USP15		MTMR12	TMEM19	HDAC2	ARL8B	HMGXB4	HSF1	SEC31A	UBA5		INA	ZNF449	TRIP13
C10orf32-ASMT		FBXO3	HFE	IL11	NKX3-1	TCP11L1	DIS3L	DIP2C	CNTNAP5	MBD1		OXSM	AXL	ACVR2A	TMEM223	NCAPD2	PER3	DIS3L	MT1A		SYTL4	METTL3	AP000867.1
ZNF613		GPR37L1	GIT2	RABL2B	IL11	DGKZ	KITLG	GOLGA7	DOK4	TMEM106A		ERP44	WWC3	NRP1	C3orf62	BAG3	ETNK2	KITLG	FLRT1		FREM1	GLYATL1	LRRC17
ZNF160		MCIDAS	KIF9	ZNF780A	RABL2B	PIK3R3	COL11A2	LARP4B	TLL1	FNBP1		MSN	GCC2	MPP6	AGPAT2	AQPEP	KIF13A	COL11A2	SVOP		ATG16L2	ACAT1	PPP2R2A
GPR75-ASB3		DOCK5	LMOD2	ATXN7L3B	ZNF780A	HNRNPLL	AGBL4	JOSD1	FAM210A	TYRO3		SFT2D3	WBP1L	PRKAR2A	HDDC2	TIMM17A	P2RY2	AGBL4	C21orf91		ACTR3B	FCGBP	F2R
MTRNR2L13		PASK	CYB5D1	REV3L	ATXN7L3B	ZDHHC2	LZTS2	ENTPD8	ZNF440	TNFRSF1B		PML	RAPGEF2	PRKX	ZNF576	PCDHGB6	SLC9C1	LZTS2	NUDT10		POU3F1	APOB	WDR48
TSACC		FCGR2B	FAM114A2	LURAP1	REV3L	FAM105A	RAC1	OPALIN	NMNAT1	FASLG		ITGB5	IRF9	UBE2N	PAPD5	IMPAD1	APH1A	RAC1	TMEM9B		NAA25	HIST2H2BF	CXorf38
ASF1A		SACM1L	C4orf6	SH2D4A	LURAP1	THSD7A	GRIK1-AS2	ANK3	SH3BGR	SYNDIG1L		SRSF2	IGSF1	HARS2	ZDHHC16	GPC1	PPP6C	GRIK1-AS2	CCT8		ZNF473	IGDCC4	DLC1
ZFP91		PLK2	NRIP3	SHISA9	SH2D4A	TSNARE1	ZNF154	GIMAP4	S100Z	FOXRED2		SLC35C2	MRPL30	PEX5L	CRAMP1L	JAK2	CCDC14	ZNF154	SPRYD3		DCK	SPIN1	MARCKS
RP5-1052I5.2		PLEKHS1	CYP4B1	MDK	SHISA9	RBMS2	TTC30B	ITGA11	TRPM6	HIRIP3		TPM3	SLC27A1	STIM1	PDE1A	N4BP2	PLD1	TTC30B	ZNF174		TXNL4B	SEC31B	ACTR2
		NIPSNAP3A	AGA	SPATA6	MDK	WDR33	AC074091.13	BMS1	TRIM36	PACS2		MORF4L2	RBMS3	CNTN5	MAPK1IP1L	RUFY4	ATP6V1D	AC074091.13	ITPRIPL2		RPRD1A	PABPC5	POLD3
		PARP16	DPYSL2	KIF20B	SPATA6	HIST2H2AA3	SPRY4	OBSCN	ZNF81	PML		HRH1	DYNC1LI2	ERN1	ATHL1	AC110619.2	SH2D1B	SPRY4	ITGAM		PPM1H	G2E3	TNFRSF10A
		ARHGEF38	TBL2	PITPNB	KIF20B	CCT3	CHRAC1	LIF	BAHD1	BARHL1		FAM162A	PAICS	TAF4B	EDEM3	TSSC1	AAGAB	CHRAC1	RELN		SH2D2A	MOBP	LRRTM4
		ABCC2	ZNF254	CLN6	PITPNB	DCP2	EEPD1	KLHL42	HAUS4	SLC35C2		RHPN1	TEKT4	RAP2C	RP1-177G6.2	TLL2	CAND1	EEPD1	APOL3		CCDC102B	PDZD8	DNMT1
		DCDC1	GDAP2	ALAD	CLN6	FANCL	TCOF1	SYT8	GALNT2	TPM3		CCDC132	AADACL2	METTL10	DNAJC11	TCEB2	DET1	TCOF1	WDR19		CYP4A11	MRI1	FOXN3
		FOXG1	BTN3A2	RIMBP2	ALAD	UPP2	CEP89	TMEM26	CPVL	CEND1		C18orf8	FAM129C	NR5A2	ACAA1	PEX2	ATP6V1E1	CEP89	TRIM9		SPAST	EHD1	TRIM45
		ANKRD12	MAPK8	BRD3	RIMBP2	GPR132	CTC-435M10.3	NCMAP	RPL22L1	TRAM2		SLFNL1	PM20D2	EOGT	PPP3CA	MGP	NOC2L	CTC-435M10.3	C14orf64		C7orf13	AKAP6	PPP6R3
		PALB2	OLFM3	ARHGEF15	BRD3	TDRKH	KLHL1	LDLRAP1	ROPN1	KLF16		RAB17	GIT2	ATF7IP2	ELF4	C11orf44	FAM127B	KLHL1	C16orf45		ZCCHC8	SLC2A12	C10orf128
		RPGRIP1L	TMLHE	TMEM50B	ARHGEF15	ZNF649	OTUD4	ITFG2	ANXA2R	ETV4		SREBF1	RASSF5	METTL21A	TMEM176A	SEPHS1	MRPL37	OTUD4	ZNF552		POLA1	RSBN1	TMC5
		RGL4	TBC1D7	PCNP	TMEM50B	FBXO17	M1AP	KIF3B	MED23	GYPB		HHIPL1	E2F3	METTL6	ZBED1	GIPR	MROH7	M1AP	FAM49B		FIP1L1	LCP2	NDUFA3
		ACO1	UBE3A	PTP4A3	PCNP	SGSM1	SOX6	CAPN13	UBE2D2	RAB17		HIST1H2BN	SMARCA5	C12orf65	CES2	KIF26B	FAM86B1	SOX6	ESM1		RP11-113D6.10	TLR6	PNLIPRP3
		TP53INP1	ENDOU	USP14	PTP4A3	TRIM55	GPR135	ZNF697	CSTF2	NDUFC2		ATG4A	CYB5D1	PIGV	MBL2	ZFP37	DCUN1D4	GPR135	DEGS1		MALL	TSPO	RPS2
		GLRA2	ACSM5	CTNNA3	USP14	LRFN3	IFRD1	STARD5	OLAH	PRR23A		GZMK	MCTP2	CLIC5	C19orf70	GLRA1	PXYLP1	IFRD1	DENND5B		NCBP1	CBR4	PBRM1
		CMKLR1	PDE8A	PHF12	CTNNA3	AC079354.1	UBXN2A	ARAP3	LETMD1	C10orf91		ARMC12	SMCHD1	REXO1L1	TRIM14	VWC2	AMN	UBXN2A	STK35		DNM3	ZFPM2	GXYLT2
		CCL7	C8orf37	EPN3	PHF12	RBM46	ANKFY1	RBKS	TNFRSF1A	CASKIN2		SARNP	PLEKHN1	CXCL17	RANBP3	PIGZ	KIFC2	ANKFY1	MTM1		ZNF615	TXNL4A	KLK11
		MAGEL2	KLHL6	DDI1	EPN3	HMGXB4	FANCE	SYPL2	PCMTD1	CCDC71L		MTMR10	TMEM97	SLC15A5	ZNF584	PLA2G12A	MZB1	FANCE	SLC7A8		RAB33B	HNMT	MED7
		MLH3	CDK9	KCNK5	DDI1	NCAPD2	SDAD1	CENPK	PRICKLE4	GOLGA8IP		ACAD9	RTP1	ARAP1	SLC7A1	FATE1	TRPV4	SDAD1	RASGRP4		TMEM156	FAM188A	UNC5C
		ANKS1B	PAG1	CFH	KCNK5	SLC20A2	FGF2	CTRC	GUF1	AL161915.1		SLCO3A1	ZNF254	AGBL4	FBXO40	ZNF705D	OTUB1	FGF2	IGF2R		HOXC6	GTF2A1	RNF185
		WDR11	FOSB	ATXN7	CFH	CYP2F1	ATP6V1A	LRRC59	LILRB1	CREG2		ALKBH5	SLC26A1	WDFY3	ZNF843	IGFL2	MCM5	ATP6V1A	EGR2		WIF1	EPHA4	GAPT
		SNX21	CGGBP1	DCHS2	ATXN7	RUFY4	DNMT3A	C4orf29	BAMBI	SPECC1		SLC26A7	PRND	MRPL9	IL27RA	CDCA3	CORO7	DNMT3A	ANKRD42		DDIAS	RP11-293M10.1	IQGAP2
		POLR1B	UQCR10	TPRA1	DCHS2	TNFAIP2	ADAMTS1	CD300LB	TDP1	DBF4B		EPAS1	HIST1H2AG	KLHL23	KRIT1	NFKBIE	IL21R	ADAMTS1	CCDC90B		SLC25A27	TMEM170A	NRG3
		PGBD2	KRT77	AMIGO2	TPRA1	FAM215A	FHDC1	TRAK2	ACOT9	ALS2CL		MED12L	EFCAB11	ANKRD13C	HCFC2	IGLL1	RIPPLY1	FHDC1	UBL4B		CT47A6	SCRG1	CD46
		SRP9	NUDT4	POLQ	AMIGO2	PPP1R13L	GORAB	NID2	NSF	SLC26A7		MAT2B	SEC14L1	TAC3	ZNF136	ANXA7	INTS4	GORAB	EIF4A2		PVRL3	PHIP	CTDSPL
		TMBIM4	STS	H3F3B	POLQ	PEX2	GPA33	IQCJ	SGTB	TAOK1		LZTR1	KPNA5	DNER	HSD17B3	IZUMO2	EFHC1	GPA33	MTPN		FAM214A	CPEB3	RGL2
		TPRXL	FAM134C	CD5L	H3F3B	TRDMT1	ZCCHC5	USP2	PRKAB1	TBC1D30		43531	SARM1	OTUD4	EIF5	IL13RA1	PROK1	ZCCHC5	DPP10		ATP2A2	SYT15	ASB8
		EIF3A	C12orf74	CHRNB1	CD5L	ATP4A	TAPT1	URB1	VWA5A	NREP		TUBG1	NKX6-3	POF1B	PTK2	SCN2A	NT5DC3	TAPT1	E2F6		CBLN4	SYT14	PASK
		POC1B	MARCKS	MORN1	CHRNB1	B4GALNT3	MPZL2	OSTC	PACSIN2	FADS1		ADAM19	ZNF101	PRKAA1	SLAMF7	BET1	ANKRD17	MPZL2	IKBKAP		EDN1	APBB2	43532
		CCL22	MLF1	CLEC19A	MORN1	LRP2	KCNMB3	UCP3	MALT1	GPR17		ALG10	PLXNB3	FPR3	SLC2A3	SRGAP3	STAG2	KCNMB3	EIF4EBP3		HIPK1	ZNF20	TXNRD1
		FLRT2	SEL1L2	TMEM150C	CLEC19A	FMNL3	POTEH	SDK1	GMDS	KCNMB1		SIK2	RQCD1	AQR	FBXO41	DEPTOR	UBE4A	POTEH	C3orf70		VIMP	DUSP16	TMEM133
		CX3CR1	TRIM45	CTAGE5	TMEM150C	C11orf44	UBE2K	GPR37	EFTUD1	KIAA2026		DDX25	ZC3H7B	LRIT3	AEBP1	CTNNA1	POM121L12	UBE2K	PCNXL2		CNBP	TRAM1	PLEKHS1
		MAGEA3	GPR98	GAPVD1	CTAGE5	FNDC3B	MAGED4B	TTLL6	TMEM69	DNAJC24		SH3BGRL3	KBTBD13	UBXN2A	TTC8	CRLS1	EPG5	MAGED4B	VIM		OLA1	DTX3L	NIPSNAP3A
		SMAP1	CCDC18	KCNA4	GAPVD1	CNTN6	PEA15	ELAVL4	CTTNBP2NL	DLEC1		TFPI	C8orf37	MSL3	VPS4B	TAL2	C1orf233	PEA15	FGB		SMAD7	HPS5	ZDHHC15
		GOLGA4	FAM47A	DDX39B	KCNA4	RSPH1	TSPO2	C9orf72	APOL2	AP001652.1		TDG	CYP24A1	RASA3	C11orf63	MAPRE2	FOXI2	TSPO2	CYP4F31P		LEPR	SNX4	RPS24
		FAM49B	THOC7	TAT	DDX39B	KIF26B	IPO4	COL2A1	ACCSL	EXOC3		ERGIC2	NKD1	CNGA2	CLCN4	PMM2	NTNG1	IPO4	CXCL11		VMP1	SNCAIP	ASB6
		MTRF1	PLET1	SOD2	TAT	GLRA1	MCUR1	PDHA1	ZNRF2	NUTM2A		IKZF1	CSNK1A1	FAM208A	MRPS7	CCNE2	FAM203A	MCUR1	SPAG9		ZNF726	SGK3	SFXN5
		DEGS1	SELV	CCDC103	SOD2	PLA2G12A	SH3RF1	FZD4	IRF2	AP4S1		RBAK	TNFSF8	SDAD1	C7orf26	APC2	ITPKB	SH3RF1	MAPKAPK3		OCA2	NRL	PCDHAC2
		SLC25A21	ASXL3	MBD4	CCDC103	ZNF705D	CPLX2	KIAA1432	PCYOX1L	ZNF653		ABHD2	LRRC17	RP11-114H20.1	PRICKLE1	GABRA5	CRNKL1	CPLX2	STIL		RAN	TMEM55A	ACO1
		MTM1	PAQR8	PCDH19	MBD4	RP11-111H3.1	TXNDC15	ZC4H2	OIP5	BMP8B		EFNA5	WDR48	TOLLIP	FOXP1	VNN3	P4HA3	TXNDC15	TSHR		HGF	LATS1	ARID5A
		LINC00692	TATDN2	PCDH7	PCDH19	ALG14	SFRP2	FECH	SLC7A2	VDR		RHD	C1orf226	PMPCB	TAMM41	SHROOM4	SERPINB7	SFRP2	ICOS		MKNK2	HOXB13	SRSF6
		IGF2R	CTC-534A2.2	LYRM4	PCDH7	POLDIP3	CNPY1	PITPNM2	FAM136A	SV2A		CANX	DLC1	KMT2D	GGN	PHLDB2	TMEM225	CNPY1	AC024592.12		DCLRE1B	FOXO1	TMCC3
		TULP3	NOX5	ERICH4	LYRM4	ACTR3	C11orf92	OSBPL11	FBXW10	ZFR2		SV2A	SPATA12	AMDHD1	ATM	MB21D2	PHF2	C11orf92	AAR2		EFCAB10	SOX2	GIMAP8
		HSF5	PARVA	NUTF2	ERICH4	KCNJ11	FAM76A	HDGF	AMACR	ADIPOQ		TRMT2A	RABGGTA	MRPS10	NDUFAF7	STRBP	DHX30	FAM76A	SLC25A24		PDE7A	ALDH1A1	GPAM
		TBC1D14	IKZF5	RAB26	NUTF2	TBC1D24	CCPG1	ZFX	DPP4	PPM1M		KBTBD6	MTRNR2L1	POP1	C5orf20	CNGB3	LRRC38	CCPG1	CLEC5A		KCNIP1	TRMT6	MAGEL2
		ATP10B	EPM2A	SPATA2L	RAB26	PTBP3	AUNIP	MAU2	DLX1	FAM204A		ZFR2	ZNF44	DTX3	TRAFD1	TSEN15	DOLPP1	AUNIP	MBD2		SPHK1	EMC1	SLC14A1
		CYP2U1	COX20	ABCA5	SPATA2L	CBX1	NELFE	KCTD1	PBOV1	FOXK2		TIPARP	SLC9A8	LRRC7	MAVS	METTL17	AXIN1	NELFE	RANGRF		DDO	TAF5	FAM219B
		UBAP1	IQGAP2	TLL1	ABCA5	CRY2	ELMOD1	ZNF185	ATP7B	ZNF746		HEPN1	PRELP	THAP2	MRPS24	PIGL	LPAR2	ELMOD1	ATRX		TPD52L3	MUM1	MLH3
		KXD1	TMEM178B	NPAP1	TLL1	TUBA1C	CS	SCAMP5	SHISA6	CWC27		PODNL1	C11orf88	TMEM106B	PRRT3	QARS	DGCR2	CS	DNM1		TRIQK	SCML2	ANKS1B
		PRDM7	CD46	FKBP15	NPAP1	CTNNA1	AKAP2	ISLR2	SPTSSA	UBE2QL1		PPM1M	QKI	KDM6B	ALKBH2	CTTNBP2	RBM22	AKAP2	WT1		ZNF223	OR7D2	ITFG3
		MTPN	SPATA18	ZNF440	FKBP15	CRLS1	SPOCK3	EFNB3	RAB22A	ALDH6A1		KLHL29	DEDD	SLC25A6	MYO1F	MRPS25	PPP1R13B	SPOCK3	TLR3		C9orf78	PIGN	OCIAD1
		STX17	ASPHD1	SMIM3	ZNF440	RRP8	COMMD2	NFAT5	GJA1	LYPLAL1		FEZF1	TMEM209	TMEM194B	TICRR	EPHA3	SLC38A7	COMMD2	KCNT2		DUSP9	AMER1	MIOX
		CPM	PRKAG1	NMNAT1	SMIM3	S1PR1	FAM185A	MFSD9	MAGEE1	MTFR1L		CCDC64B	NDUFA3	DCX	SEPSECS	XPNPEP3	HIST2H3C	FAM185A	DNAJC15		ARHGEF7	IGHMBP2	SRP9
		SLC26A9	ABCG5	PGM5	NMNAT1	PMM2	CIPC	GTDC1	FUT6	TYSND1		GALNT4	PNLIPRP3	LMNTD1	EIF2AK2	SKP2	LAPTM5	CIPC	TTC3		NEDD1	FNDC3A	PTP4A2
		SOCS5	MIP	KPNA6	PGM5	SLC25A13	HHLA2	RBM39	C21orf59	HK2		ACVR1	SMU1	LDHB	LLGL2	TTC30A	MCFD2	HHLA2	FKBP6		C4orf36	SPTSSB	C21orf91
		SKIL	PLK2	KIAA1024	KPNA6	NR3C1	FAM220A	TMEM179	EIF4G3	VPS13A		CAMKK2	PAQR8	SESN1	STRIP1	C2orf44	KBTBD12	FAM220A	ZNF558		GABRB2	RAD51AP1	GLI3
		MCTP1	DCTN3	CSMD3	KIAA1024	RFTN1	MXD1	PIKFYVE	PPIP5K2	EFCC1		OXLD1	JKAMP	CST4	TTC26	TBC1D1	MYO1C	MXD1	RPS6KL1		ZC3HAV1L	RRAGC	PSMD11
		RABL3	TMEM133	SAMD7	CSMD3	BPY2B	NLGN1	MBTD1	BCLAF1	NFX1		PQLC2	IL5RA	NARF	ETNK1	SH2D3C	GTPBP1	NLGN1	ECT2		GPR157	FNTA	SPRYD3
		CYP4F31P	GALNT1	SLC16A7	SAMD7	SHROOM4	OR11A1	C10orf53	ZNF92	IKBKG		CCDC64	TATDN2	SDE2	F13A1	AQP1	AANAT	OR11A1	SYT1		NFYC	CHD9	SMPDL3B
		NEK6	BTNL8	SLC1A4	SLC16A7	SSFA2	FAM127C	TET3	ZBTB14	CHM		TYSND1	UBE3C	PGAM1	MLEC	LILRB4	ZNF302	FAM127C	PRDM6		ANAPC13	SESTD1	CLIP4
		MAPKAPK3	HSPA14	RACGAP1	SLC1A4	RASGRP1	ZFP90	NAV1	RHOF	SHISA4		NXPH3	EPM2A	FGF18	FABP7	FAM179B	GYPE	ZFP90	GRHL3		CMTM6	NDUFAF5	CCDC85A
		SNCA	COPS3	RWDD2A	RACGAP1	LYRM2	PHKA1	KLHDC10	ATG12	KCNN1		HDAC9	COX20	SLC24A1	SRRD	SAMD4A	CDKN2B	PHKA1	PARD3B		SRSF3	PRDX3	ST6GALNAC6
		ASAH2	FOXG1	EIF3M	RWDD2A	AK9	DHX15	MMP2	BDP1	NDUFA12		EFCC1	BMF	MMP28	LCORL	NUFIP2	CYTIP	DHX15	XPR1		TMEM70	FGF7	C14orf64
		GUCY2C	SRI	GLP1R	EIF3M	TIGD6	BTC	RPL35A	MFSD8	KRTAP2-3		SCN4B	GSG1L	DYNAP	SF3B5	POGK	GOLGA8F	BTC	ZNF614		WIPI2	CXCL10	UBA1
		COA5	GDF9	NCBP2	GLP1R	METTL17	HUNK	MLLT11	ZIC4	DOK6		PKNOX1	RMDN1	YRDC	ZNF397	PRMT6	BCAS1	HUNK	POPDC2		COL25A1	RAD21	STRAP
		CEACAM8	MTMR1	C16orf70	NCBP2	AGMO	EMC4	SCAPER	CDC42EP3	GIGYF1		AGPAT5	TSLP	CCPG1	PCDHA2	TMEM87A	CHRND	EMC4	LRRN4CL		RSPO3	DIAPH2	PCDHA12
		CCDC47	PLEKHO2	KIAA0355	C16orf70	PUS7L	CLASP1	APOLD1	SLC2A1	ATP2B1		DPM2	TMEM178B	C4orf22	NRK	RAB1B	WNT3	CLASP1	AC011897.1		DENND2C	GANC	UMPS
		ZRANB3	VCAN	ZBTB33	KIAA0355	TTR	NR1H4	CDCP2	PRC1	NSD1		ATP2B1	NR4A3	TRIM10	AMPD2	NFATC2IP	GOLT1B	NR1H4	KRTAP9-4		ZNF234	SCARB2	MTM1
		TPSG1	TP53INP1	GPSM2	ZBTB33	ESYT3	KCNK1	C3orf33	TNR	TMEM184C		CREM	RAPGEF6	TAGAP	YARS2	ESD	PROX2	KCNK1	NDUFV3		CEP164	AP3M1	GRID1
		ZNF692	MED15	SPG21	GPSM2	RPL17-C18orf32	RP11-505K9.4	ATP5G3	MKRN3	RASSF2		MS4A14	CTDSPL	PSMD1	LARGE	MSL1	SERINC3	RP11-505K9.4	CR1		HSPA1B	NT5C3A	SNTN
		HAUS6	TMCC3	PHLDA3	SPG21	CAMKV	ADNP	RAB30	ZNF66	STK32A		LRRFIP2	ZNF626	CELF6	MLX	MAN2C1	C19orf12	ADNP	EGLN3		SALL1	ZNF654	ALG12
		OXCT1	CMKLR1	AL355390.1	PHLDA3	CTD-2349B8.1	LCLAT1	RUNX1T1	PDXDC1	PREB		DDX39A	GPR37L1	SPOCK3	THEM4	ZMYND10	DEPDC1B	LCLAT1	KANK2		TNFRSF9	BTG1	IGF2R
		PAPPA-AS1	LILRB5	ROPN1	AL355390.1	CLTCL1	C6orf120	KDELC1	PAN3	PIP4K2A		TMEM184C	B3GNT4	NLGN2	JOSD1	SLC4A7	LRP5	C6orf120	LPAR5		HEY1	ZNF84	ACOT7
		LRRC19	MLH3	CD300E	ROPN1	CTTNBP2	LYRM7	CCDC38	MYPN	PROCR		PLEKHA8	DOCK5	FRYL	LAD1	HSDL2	CDCA5	LYRM7	ZIC3		PABPC5	KIAA0895	SLC6A11
		IGJ	FCRL3	PDE7B	CD300E	CCR4	PNPO	PRTFDC1	PTPMT1	DDX31		RP11-113D6.6	SPATA5	MRVI1	CYP2D6	C1orf198	RASGRP2	PNPO	MYCBP		PRKRA	SERTAD2	CYP2U1
		GLO1	IGF2	SCD	PDE7B	MRPS25	SERPINB1	TBC1D4	EDNRA	RFC2		CCR7	SEC14L2	ZCCHC3	TBC1D3G	CTD-3105H18.14	DHX37	SERPINB1	NCOR1		HDAC8	IL17RD	SLC16A1
		THEMIS	COG5	HOMER1	SCD	DDX11	HMG20A	MAPK9	RSPH4A	PLP1		NCL	RFPL3	TIA1	FAP	CISH	TRMT61A	HMG20A	ZNF286B		FAM184B	TMEM27	GPRASP2
		UBQLN3	ORMDL2	N6AMT1	HOMER1	BHLHE40	CDK13	EPSTI1	LSM12	FAM222B		PHTF1	DCTN3	RDH10	ARL1	FNDC5	POTEG	CDK13	CENPB		SUCO	C5orf17	CENPO
		CHD3	ENOSF1	MED23	N6AMT1	PRR20C	RNF152	VWA5B2	GFPT2	PDE1B		NRXN1	GALNT1	CYSLTR1	SMG6	ABCE1	YWHAB	RNF152	DDX46		GLIS3	SLC25A33	MTPN
		NEUROG2	WDR19	FAXC	MED23	MAOA	KIAA0087	SGMS2	INA	UNG		RP11-849F2.7	BCKDK	CHD2	AFP	HIF1A	LDB3	KIAA0087	ZNF790		TACSTD2	ATP10D	STX17
		DNAJC15	TRIM9	MYEF2	FAXC	XPNPEP3	CBWD5	P2RX6	R3HDM4	HADHB		MYCBP2	PPM1A	FSTL5	RASA1	AADACL2	KRT6A	CBWD5	VWA3A		SNX5	CA1	DPP10
[truncated: 3,257 more rows]

## Sheet: Table S4
Table S4. 25 KEGG pathways that were significantly associated with the downregulated DEmiRs in colon tumor stroma
[truncated: 26 more rows]

[truncated: 5 more sheets: Table S5, Table S6, Table S7, Table S8, Table S9]
